# Supplementary material for: Structure of the human 20S U5 snRNP
Source: Nat Struct Mol Biol. 2024 Mar 11;31(5):752–6. doi: 10.1038/s41594-024-01250-5 (PMC11102862; doi:10.1038/s41594-024-01250-5)
Supplement: Supplementary file 3 — Source data for the quantitative proteomics volcano plot are shown in Fig. 1a. [file 41594_2024_1250_MOESM3_ESM.xlsx]

## Sheet: Raw data
Gene	Protein,ID	Protein,Description	Organism	found,in,files	found,in,file_P2665_protein,tsv	found,in,conditions	found,in,reps	max,Unique,Peptides	average,Total,Intensity	logFC	AveExpr	t	pvalue,limma	fdr,limma	B	pvalue,fdrtool	qval,fdrtool	lfdr,fdrtool	comparison	hit_annotation_method	pvalue	fdr	hit	hit_annotation	Total,Intensity
SNRPD3	P62318	Small nuclear ribonucleoprotein Sm D3	Homo sapiens OX=9606	1	1	2	3	5	574039152	-0.104936	19.2958	-0.952204	0.372787	0.482498	-6.91066	0.755725	0.964056	1	KO - WT	limma	0.372787	0.482498	FALSE	no hit	574039152
SNRPE	P62304	Small nuclear ribonucleoprotein E	Homo sapiens OX=9606	1	1	2	3	4	335281484	-0.0193908	19.0495	-0.197878	0.848779	0.897745	-7.37379	0.948453	0.971149	1	KO - WT	limma	0.848779	0.897745	FALSE	no hit	335281484
PRPF4B	Q13523	Serine/threonine-protein kinase PRP4 homolog	Homo sapiens OX=9606	1	1	2	3	10	11413864	-0.240358	17.7815	-1.57272	0.159893	0.25689	-6.19095	0.607369	0.955665	1	KO - WT	limma	0.159893	0.25689	FALSE	no hit	11413864
NEFM	P07197	Neurofilament medium polypeptide	Homo sapiens OX=9606	1	1	2	3	3	68479584	2.70114	19.6176	27.7174	2.11671e-08	2.49137e-05	10.0398	2.22045e-16	2.54184e-13	2.54184e-13	KO - WT	limma	2.11671e-08	2.49137e-05	TRUE	hit	68479584
VIM	P08670	Vimentin	Homo sapiens OX=9606	1	1	2	3	26	155450544	2.00777	22.7076	19.7444	2.19976e-07	8.63041e-05	7.97973	1.11257e-10	4.24538e-08	4.17969e-06	KO - WT	limma	2.19976e-07	8.63041e-05	TRUE	hit	155450544
HOXB9	P17482	Homeobox protein Hox-B9	Homo sapiens OX=9606	1	1	2	3	3	10636660	1.77057	16.9851	18.0411	4.08544e-07	0.000105335	7.38772	3.76245e-09	1.07676e-06	4.54277e-06	KO - WT	limma	4.08544e-07	0.000105335	TRUE	hit	10636660
TM9SF3	Q9HD45	Transmembrane 9 superfamily member 3	Homo sapiens OX=9606	1	1	2	3	3	6256384	1.7568	17.2815	17.6736	4.70393e-07	0.000105335	7.25065	7.73082e-09	1.76996e-06	8.1175e-06	KO - WT	limma	4.70393e-07	0.000105335	TRUE	hit	6256384
ACSL4	O60488	Long-chain-fatty-acid--CoA ligase 4	Homo sapiens OX=9606	1	1	2	3	12	14013969	1.6822	19.4377	17.335	5.36964e-07	0.000105335	7.12123	1.48219e-08	2.82789e-06	0.0347371	KO - WT	limma	5.36964e-07	0.000105335	TRUE	hit	14013969
EIF4E2	O60573	Eukaryotic translation initiation factor 4E type 2	Homo sapiens OX=9606	1	1	2	3	3	2048907	1.01297	17.5327	10.4785	1.60007e-05	0.001898	3.62089	0.000618244	0.0710814	0.243636	KO - WT	limma	1.60007e-05	0.001898	TRUE	hit	2048907
MLH1	P40692	DNA mismatch repair protein Mlh1	Homo sapiens OX=9606	1	1	2	3	11	1049181	-1.27689	17.9143	-12.7657	4.28607e-06	0.000720672	5.01352	3.03597e-05	0.00496487	0.196271	KO - WT	limma	4.28607e-06	0.000720672	TRUE	hit	1049181
CD2BP2	O95400	CD2 antigen cytoplasmic tail-binding protein 2	Homo sapiens OX=9606	1	1	2	3	11	75502799	-2.24357	19.8665	-22.4769	9.01135e-08	5.30318e-05	8.80134	2.08056e-13	1.19085e-10	1.27123e-07	KO - WT	limma	9.01135e-08	5.30318e-05	TRUE	hit	75502799
SNRNP40	Q96DI7	U5 small nuclear ribonucleoprotein 40 kDa protein	Homo sapiens OX=9606	1	1	2	3	19	137550532	-0.897567	21.5272	-8.29132	7.35617e-05	0.00323071	1.975	0.00675063	0.285524	0.47179	KO - WT	limma	7.35617e-05	0.00323071	FALSE	candidate	137550532
TXNL4A	P83876	Thioredoxin-like protein 4A	Homo sapiens OX=9606	1	1	2	3	8	96482208	-0.736647	20.159	-7.09457	0.000197014	0.00451592	0.900868	0.0204546	0.442826	0.612878	KO - WT	limma	0.000197014	0.00451592	FALSE	candidate	96482208
EFTUD2	Q15029	116 kDa U5 small nuclear ribonucleoprotein component	Homo sapiens OX=9606	1	1	2	3	50	619581296	-0.792969	24.233	-6.34241	0.000392251	0.00623891	0.147504	0.0382503	0.575823	1	KO - WT	limma	0.000392251	0.00623891	FALSE	candidate	619581296
SNRNP200	O75643	U5 small nuclear ribonucleoprotein 200 kDa helicase	Homo sapiens OX=9606	1	1	2	3	118	531550016	-0.735703	24.559	-6.02284	0.000535444	0.00700242	-0.193189	0.0490964	0.635361	1	KO - WT	limma	0.000535444	0.00700242	FALSE	candidate	531550016
PRPF8	Q6P2Q9	Pre-mRNA-processing-splicing factor 8	Homo sapiens OX=9606	1	1	2	3	115	415141376	-0.750907	24.8957	-5.38022	0.00103908	0.00933587	-0.918735	0.0787817	0.736563	1	KO - WT	limma	0.00103908	0.00933587	FALSE	candidate	415141376
PRPF6	O94906	Pre-mRNA-processing factor 6	Homo sapiens OX=9606	1	1	2	3	49	295090568	-0.641748	23.6242	-4.85476	0.00185998	0.0134307	-1.55466	0.112711	0.800005	1	KO - WT	limma	0.00185998	0.0134307	FALSE	candidate	295090568
SNU13	P55769	NHP2-like protein 1	Homo sapiens OX=9606	1	1	2	3	7	111480494	-0.474406	20.4356	-4.27486	0.00370093	0.0209423	-2.30309	0.162515	0.852239	1	KO - WT	limma	0.00370093	0.0209423	FALSE	no hit	111480494
DDX23	Q9BUQ8	Probable ATP-dependent RNA helicase DDX23	Homo sapiens OX=9606	1	1	2	3	39	178009704	-0.630212	23.2757	-3.98651	0.00530831	0.0255752	-2.69348	0.192761	0.872467	1	KO - WT	limma	0.00530831	0.0255752	FALSE	candidate	178009704
PRPF4	O43172	U4/U6 small nuclear ribonucleoprotein Prp4	Homo sapiens OX=9606	1	1	2	3	28	215920176	-0.459821	23.0869	-3.73044	0.00738964	0.0304112	-3.04991	0.222923	0.887786	1	KO - WT	limma	0.00738964	0.0304112	FALSE	no hit	215920176
PRPF31	Q8WWY3	U4/U6 small nuclear ribonucleoprotein Prp31	Homo sapiens OX=9606	1	1	2	3	12	211301212	-0.380504	21.4743	-3.39069	0.0116349	0.0408127	-3.53588	0.267953	0.904849	1	KO - WT	limma	0.0116349	0.0408127	FALSE	no hit	211301212
LSM3	P62310	U6 snRNA-associated Sm-like protein LSm3	Homo sapiens OX=9606	1	1	2	3	3	12547376	-0.31638	18.0729	-3.32763	0.0126808	0.0430169	-3.62756	0.276954	0.907657	1	KO - WT	limma	0.0126808	0.0430169	FALSE	no hit	12547376
USP39	Q53GS9	U4/U6,U5 tri-snRNP-associated protein 2	Homo sapiens OX=9606	1	1	2	3	25	132363656	-0.458478	22.1181	-3.16044	0.015974	0.0499645	-3.87256	0.301808	0.914612	1	KO - WT	limma	0.015974	0.0499645	FALSE	no hit	132363656
SART1	O43290	U4/U6,U5 tri-snRNP-associated protein 1	Homo sapiens OX=9606	1	1	2	3	45	122412660	-0.352034	23.1304	-2.86787	0.0241338	0.0652999	-4.30679	0.348771	0.92525	1	KO - WT	limma	0.0241338	0.0652999	FALSE	no hit	122412660
PRPF3	O43395	U4/U6 small nuclear ribonucleoprotein Prp3	Homo sapiens OX=9606	1	1	2	3	34	189765712	-0.336772	22.9915	-2.74905	0.0286171	0.0715124	-4.48449	0.369101	0.929075	1	KO - WT	limma	0.0286171	0.0715124	FALSE	no hit	189765712
LSM8	O95777	U6 snRNA-associated Sm-like protein LSm8	Homo sapiens OX=9606	1	1	2	3	6	85628450	-0.271373	19.125	-2.71016	0.0302684	0.0743756	-4.54277	0.375914	0.930271	1	KO - WT	limma	0.0302684	0.0743756	FALSE	no hit	85628450
RBM42	Q9BTD8	RNA-binding protein 42	Homo sapiens OX=9606	1	1	2	3	9	59840474	0.243169	19.9063	2.08752	0.0753505	0.147077	-5.46968	0.495224	0.946166	1	KO - WT	limma	0.0753505	0.147077	FALSE	no hit	59840474
SNRPD2	P62316	Small nuclear ribonucleoprotein Sm D2	Homo sapiens OX=9606	1	1	2	3	10	824412224	-0.268527	23.311	-1.97312	0.0891891	0.165838	-5.63563	0.519155	0.94852	1	KO - WT	limma	0.0891891	0.165838	FALSE	no hit	824412224
LSM2	Q9Y333	U6 snRNA-associated Sm-like protein LSm2	Homo sapiens OX=9606	1	1	2	3	6	80554686	-0.183404	19.7198	-1.56067	0.162682	0.260493	-6.20685	0.610126	0.955857	1	KO - WT	limma	0.162682	0.260493	FALSE	no hit	80554686
TSSC4	Q9Y5U2	Protein TSSC4	Homo sapiens OX=9606	1	1	2	3	5	30328759	0.0820033	19.228	0.723815	0.492713	0.591759	-7.10836	0.813059	0.966505	1	KO - WT	limma	0.492713	0.591759	FALSE	no hit	30328759
CPVL	Q9H3G5	Probable serine carboxypeptidase CPVL	Homo sapiens OX=9606	1	1	2	3	6	22853890	-0.954481	18.5786	-9.99953	2.17826e-05	0.00219849	3.2904	0.00108694	0.10519	0.287606	KO - WT	limma	2.17826e-05	0.00219849	FALSE	candidate	22853890
HNRNPA3	P51991	Heterogeneous nuclear ribonucleoprotein A3	Homo sapiens OX=9606	1	1	2	3	12	169791744	0.80375	22.3336	8.25332	7.57588e-05	0.00323071	1.943	0.00700755	0.289717	0.47179	KO - WT	limma	7.57588e-05	0.00323071	FALSE	candidate	169791744
ACSL3	O95573	Fatty acid CoA ligase Acsl3	Homo sapiens OX=9606	1	1	2	3	2	0	1.25017	16.6719	11.3761	9.27299e-06	0.00136429	4.20162	0.000201813	0.0288781	0.243636	KO - WT	limma	9.27299e-06	0.00136429	TRUE	hit	0
PDHX	O00330	Pyruvate dehydrogenase protein X component, mitochondrial	Homo sapiens OX=9606	1	1	2	3	4	1365482	-1.03091	17.4483	-10.4662	1.61257e-05	0.001898	3.61257	0.000627474	0.0718297	0.287606	KO - WT	limma	1.61257e-05	0.001898	TRUE	hit	1365482
RPL38	P63173	60S ribosomal protein L38	Homo sapiens OX=9606	1	1	2	3	5	25080810	0.975268	19.1518	9.95613	2.24145e-05	0.00219849	3.2597	0.00114266	0.108547	0.287606	KO - WT	limma	2.24145e-05	0.00219849	FALSE	candidate	25080810
SIMC1	Q8NDZ2	SUMO-interacting motif-containing protein 1	Homo sapiens OX=9606	1	1	2	3	3	0	-1.24045	14.9904	-9.71575	2.63144e-05	0.00234187	3.08725	0.00150207	0.127548	0.287606	KO - WT	limma	2.63144e-05	0.00234187	TRUE	hit	0
AAR2	Q9Y312	Protein AAR2 homolog	Homo sapiens OX=9606	1	1	2	3	7	26650230	0.948674	19.3295	9.63168	2.78557e-05	0.00234187	3.02598	0.00165057	0.134271	0.287606	KO - WT	limma	2.78557e-05	0.00234187	FALSE	candidate	26650230
RPL22	P35268	60S ribosomal protein L22	Homo sapiens OX=9606	1	1	2	3	2	12547801	0.933225	18.3545	9.51282	3.02128e-05	0.0023707	2.93846	0.00188368	0.143755	0.350978	KO - WT	limma	3.02128e-05	0.0023707	FALSE	candidate	12547801
HNRNPR	O43390	Heterogeneous nuclear ribonucleoprotein R	Homo sapiens OX=9606	1	1	2	3	18	72646754	0.916166	21.5544	9.37556	3.32209e-05	0.00244381	2.83611	0.00219028	0.156707	0.47179	KO - WT	limma	3.32209e-05	0.00244381	FALSE	candidate	72646754
TTK	P33981	Dual specificity protein kinase TTK	Homo sapiens OX=9606	1	1	2	3	7	0	-1.00782	15.579	-8.95581	4.47508e-05	0.00309834	2.51413	0.00343352	0.206688	0.47179	KO - WT	limma	4.47508e-05	0.00309834	TRUE	hit	0
ILF2	Q12905	Interleukin enhancer-binding factor 2	Homo sapiens OX=9606	1	1	2	3	11	79978546	0.929406	19.9198	8.80653	4.98972e-05	0.00314017	2.39625	0.00401185	0.224906	0.47179	KO - WT	limma	4.98972e-05	0.00314017	FALSE	candidate	79978546
RBM22	Q9NW64	Pre-mRNA-splicing factor RBM22	Homo sapiens OX=9606	1	1	2	3	11	14614266	-0.830222	19.5067	-8.73749	5.25018e-05	0.00314017	2.34111	0.00430816	0.233303	0.47179	KO - WT	limma	5.25018e-05	0.00314017	FALSE	candidate	14614266
MYBBP1A	Q9BQG0	Myb-binding protein 1A	Homo sapiens OX=9606	1	1	2	3	12	10063124	-0.897774	18.8793	-8.6739	5.50373e-05	0.00314017	2.28998	0.00459844	0.240993	0.47179	KO - WT	limma	5.50373e-05	0.00314017	FALSE	candidate	10063124
HNRNPA1	P09651	Heterogeneous nuclear ribonucleoprotein A1	Homo sapiens OX=9606	1	1	2	3	2	327023544	0.865437	22.5585	8.64342	5.63016e-05	0.00314017	2.26535	0.00474376	0.244659	0.47179	KO - WT	limma	5.63016e-05	0.00314017	FALSE	candidate	327023544
BAIAP2L1	Q9UHR4	Brain-specific angiogenesis inhibitor 1-associated protein 2-like protein 1	Homo sapiens OX=9606	1	1	2	3	13	13829784	0.824485	20.3209	8.58779	5.86949e-05	0.00314017	2.22019	0.00501977	0.251312	0.47179	KO - WT	limma	5.86949e-05	0.00314017	FALSE	candidate	13829784
KMT2A	Q03164	Histone-lysine N-methyltransferase 2A	Homo sapiens OX=9606	1	1	2	3	7	0	-1.06241	14.1705	-8.43981	6.56415e-05	0.00323071	2.09877	0.00582602	0.268688	0.47179	KO - WT	limma	6.56415e-05	0.00323071	TRUE	hit	0
PCYT1A	P49585	Choline-phosphate cytidylyltransferase A	Homo sapiens OX=9606	1	1	2	3	3	6277060	-0.79811	19.4303	-8.35505	7.0037e-05	0.00323071	2.02836	0.00633874	0.278382	0.47179	KO - WT	limma	7.0037e-05	0.00323071	FALSE	candidate	6277060
DNAJB1	P25685	DnaJ homolog subfamily B member 1	Homo sapiens OX=9606	1	1	2	3	4	4966945	0.884752	17.9477	8.2665	7.49882e-05	0.00323071	1.95412	0.00691743	0.288268	0.47179	KO - WT	limma	7.49882e-05	0.00323071	FALSE	candidate	4966945
GOLGB1	Q14789	Golgin subfamily B member 1	Homo sapiens OX=9606	1	1	2	3	31	7533022	0.783691	18.2423	8.2348	7.68563e-05	0.00323071	1.92737	0.0071359	0.291742	0.612878	KO - WT	limma	7.68563e-05	0.00323071	FALSE	candidate	7533022
YTHDF3	Q7Z739	YTH domain-containing family protein 3	Homo sapiens OX=9606	1	1	2	3	2	8533173	1.02593	17.8843	8.10801	8.48714e-05	0.00341289	1.81946	0.00807281	0.310632	0.612878	KO - WT	limma	8.48714e-05	0.00341289	TRUE	hit	8533173
PLEC	Q15149	Plectin	Homo sapiens OX=9606	1	1	2	3	2	38569936	-0.776835	19.7864	-8.07675	8.69895e-05	0.00341289	1.79264	0.00832004	0.315252	0.612878	KO - WT	limma	8.69895e-05	0.00341289	FALSE	candidate	38569936
GTF3C4	Q9UKN8	General transcription factor 3C polypeptide 4	Homo sapiens OX=9606	1	1	2	3	17	15630172	-0.766115	19.7337	-7.99079	9.31301e-05	0.00353594	1.71839	0.00903536	0.327857	0.612878	KO - WT	limma	9.31301e-05	0.00353594	FALSE	candidate	15630172
NUP155	O75694	Nuclear pore complex protein Nup155	Homo sapiens OX=9606	1	1	2	3	11	19792076	0.77775	17.9559	7.88451	0.00010141	0.00372998	1.62563	0.00999533	0.343185	0.612878	KO - WT	limma	0.00010141	0.00372998	FALSE	candidate	19792076
HNRNPM	P52272	Heterogeneous nuclear ribonucleoprotein M	Homo sapiens OX=9606	1	1	2	3	29	515172640	-0.76783	23.1866	-7.80284	0.000108339	0.00376477	1.55361	0.0107937	0.354731	0.612878	KO - WT	limma	0.000108339	0.00376477	FALSE	candidate	515172640
ARHGEF2	Q92974	Rho guanine nucleotide exchange factor 2	Homo sapiens OX=9606	1	1	2	3	22	43286134	-0.783773	21.2051	-7.79815	0.000108753	0.00376477	1.54946	0.0108412	0.355387	0.612878	KO - WT	limma	0.000108753	0.00376477	FALSE	candidate	43286134
TMPO	P42166	Lamina-associated polypeptide 2, isoform alpha	Homo sapiens OX=9606	1	1	2	3	29	104344532	0.89723	21.4963	7.67431	0.000120354	0.00397738	1.43895	0.0121652	0.372416	0.612878	KO - WT	limma	0.000120354	0.00397738	FALSE	candidate	104344532
MICU1	Q9BPX6	Calcium uptake protein 1, mitochondrial	Homo sapiens OX=9606	1	1	2	3	7	16411915	0.765313	19.5202	7.62843	0.000125002	0.00397738	1.39763	0.012691	0.378569	0.612878	KO - WT	limma	0.000125002	0.00397738	FALSE	candidate	16411915
RPS28	P62857	40S ribosomal protein S28	Homo sapiens OX=9606	1	1	2	3	3	29272108	0.752386	17.892	7.60594	0.000127355	0.00397738	1.37729	0.012956	0.381553	0.612878	KO - WT	limma	0.000127355	0.00397738	FALSE	candidate	29272108
AP2A1	O95782	AP-2 complex subunit alpha-1	Homo sapiens OX=9606	1	1	2	3	3	0	0.904467	14.6674	7.59598	0.000128412	0.00397738	1.36828	0.0130748	0.382867	0.612878	KO - WT	limma	0.000128412	0.00397738	FALSE	candidate	0
YTHDF2	Q9Y5A9	YTH domain-containing family protein 2	Homo sapiens OX=9606	1	1	2	3	6	13235702	0.762982	18.1327	7.53004	0.000135668	0.0040944	1.3083	0.0138867	0.391456	0.612878	KO - WT	limma	0.000135668	0.0040944	FALSE	candidate	13235702
ATAD5	Q96QE3	ATPase family AAA domain-containing protein 5	Homo sapiens OX=9606	1	1	2	3	14	8175583	-0.811733	19.6808	-7.44464	0.000145764	0.00428911	1.22996	0.0150042	0.40228	0.612878	KO - WT	limma	0.000145764	0.00428911	FALSE	candidate	8175583
CNP	P09543	2',3'-cyclic-nucleotide 3'-phosphodiesterase	Homo sapiens OX=9606	1	1	2	3	6	15655545	0.774819	19.719	7.38209	0.000153697	0.00441189	1.17211	0.0158721	0.409984	0.612878	KO - WT	limma	0.000153697	0.00441189	FALSE	candidate	15655545
PIAS1	O75925	E3 SUMO-protein ligase PIAS1	Homo sapiens OX=9606	1	1	2	3	2	912913	-0.74013	17.4888	-7.32683	0.000161112	0.00441189	1.12066	0.0166754	0.416628	0.612878	KO - WT	limma	0.000161112	0.00441189	FALSE	candidate	912913
NFIC	P08651	Nuclear factor 1 C-type	Homo sapiens OX=9606	1	1	2	3	2	9611166	0.687251	18.6486	7.27172	0.000168911	0.00441189	1.06903	0.0175119	0.423099	0.612878	KO - WT	limma	0.000168911	0.00441189	FALSE	candidate	9611166
NCAPD3	P42695	Condensin-2 complex subunit D3	Homo sapiens OX=9606	1	1	2	3	4	5829116	-0.738041	16.8764	-7.25637	0.000171159	0.00441189	1.05459	0.0177513	0.424874	0.612878	KO - WT	limma	0.000171159	0.00441189	FALSE	candidate	5829116
PELP1	Q8IZL8	Proline-, glutamic acid- and leucine-rich protein 1	Homo sapiens OX=9606	1	1	2	3	10	17477440	-0.802044	19.5731	-7.23646	0.000174124	0.00441189	1.03583	0.0180661	0.427157	0.612878	KO - WT	limma	0.000174124	0.00441189	FALSE	candidate	17477440
SYNCRIP	O60506	Heterogeneous nuclear ribonucleoprotein Q	Homo sapiens OX=9606	1	1	2	3	14	79569142	0.708515	21.5385	7.2324	0.000174735	0.00441189	1.032	0.0181308	0.427619	0.612878	KO - WT	limma	0.000174735	0.00441189	FALSE	candidate	79569142
GIGYF2	Q6Y7W6	GRB10-interacting GYF protein 2	Homo sapiens OX=9606	1	1	2	3	10	25756710	0.688868	19.3906	7.2229	0.000176176	0.00441189	1.02303	0.0182832	0.428699	0.612878	KO - WT	limma	0.000176176	0.00441189	FALSE	candidate	25756710
MED17	Q9NVC6	Mediator of RNA polymerase II transcription subunit 17	Homo sapiens OX=9606	1	1	2	3	2	0	-0.988968	16.6836	-7.17584	0.000183514	0.00449993	0.978437	0.0190548	0.433981	0.612878	KO - WT	limma	0.000183514	0.00449993	FALSE	candidate	0
ACIN1	Q9UKV3	Apoptotic chromatin condensation inducer in the nucleus	Homo sapiens OX=9606	1	1	2	3	24	100370156	0.93377	21.249	7.12515	0.000191806	0.00451592	0.930147	0.0199176	0.439538	0.612878	KO - WT	limma	0.000191806	0.00451592	FALSE	candidate	100370156
GRB10	Q13322	Growth factor receptor-bound protein 10	Homo sapiens OX=9606	1	1	2	3	4	15450230	-0.960749	17.9603	-7.10758	0.000194779	0.00451592	0.913339	0.0202246	0.441433	0.612878	KO - WT	limma	0.000194779	0.00451592	FALSE	candidate	15450230
KPNA3	O00505	Importin subunit alpha-4	Homo sapiens OX=9606	1	1	2	3	2	10365054	0.877204	17.8479	7.0802	0.000199514	0.00451592	0.887085	0.0207111	0.444353	0.612878	KO - WT	limma	0.000199514	0.00451592	FALSE	candidate	10365054
ACADVL	P49748	Very long-chain specific acyl-CoA dehydrogenase, mitochondrial	Homo sapiens OX=9606	1	1	2	3	3	15378595	0.669716	17.344	7.04806	0.000205239	0.00454555	0.856161	0.0212952	0.44773	0.612878	KO - WT	limma	0.000205239	0.00454555	FALSE	candidate	15378595
ZNF768	Q9H5H4	Zinc finger protein 768	Homo sapiens OX=9606	1	1	2	3	2	0	-0.683136	16.6671	-7.02613	0.000209252	0.00454555	0.834995	0.021702	0.450003	0.612878	KO - WT	limma	0.000209252	0.00454555	FALSE	candidate	0
ARFGAP3	Q9NP61	ADP-ribosylation factor GTPase-activating protein 3	Homo sapiens OX=9606	1	1	2	3	4	2353630	-0.66068	17.5333	-6.98486	0.000217044	0.00454555	0.795023	0.0224857	0.45421	0.612878	KO - WT	limma	0.000217044	0.00454555	FALSE	candidate	2353630
ZBTB10	Q96DT7	Zinc finger and BTB domain-containing protein 10	Homo sapiens OX=9606	1	1	2	3	14	31969460	0.880121	19.5756	6.95355	0.000223175	0.00454555	0.764564	0.0230968	0.457343	0.612878	KO - WT	limma	0.000223175	0.00454555	FALSE	candidate	31969460
TFB1M	Q8WVM0	Dimethyladenosine transferase 1, mitochondrial	Homo sapiens OX=9606	1	1	2	3	3	1570480	-0.836987	14.4008	-6.9311	0.00022769	0.00454555	0.742662	0.0235436	0.459556	0.612878	KO - WT	limma	0.00022769	0.00454555	FALSE	candidate	1570480
MATR3	P43243	Matrin-3	Homo sapiens OX=9606	1	1	2	3	48	743325424	0.737444	23.9786	6.91647	0.000230688	0.00454555	0.728358	0.0238388	0.460984	0.612878	KO - WT	limma	0.000230688	0.00454555	FALSE	candidate	743325424
RACK1	P63244	Receptor of activated protein C kinase 1	Homo sapiens OX=9606	1	1	2	3	9	22077454	0.669875	19.2284	6.89999	0.000234119	0.00454555	0.712216	0.0241753	0.46258	0.612878	KO - WT	limma	0.000234119	0.00454555	FALSE	candidate	22077454
DDX3X	O00571	ATP-dependent RNA helicase DDX3X	Homo sapiens OX=9606	1	1	2	3	5	84869364	0.734924	21.859	6.89459	0.000235255	0.00454555	0.706921	0.0242864	0.463099	0.612878	KO - WT	limma	0.000235255	0.00454555	FALSE	candidate	84869364
HMGN2	P05204	Non-histone chromosomal protein HMG-17	Homo sapiens OX=9606	1	1	2	3	3	6650055	0.782648	17.2479	6.89305	0.000235581	0.00454555	0.705407	0.0243182	0.463248	1	KO - WT	limma	0.000235581	0.00454555	FALSE	candidate	6650055
SYAP1	Q96A49	Synapse-associated protein 1	Homo sapiens OX=9606	1	1	2	3	7	4654762	-0.672679	19.6923	-6.85086	0.00024469	0.00464516	0.663917	0.0252027	0.472141	1	KO - WT	limma	0.00024469	0.00464516	FALSE	candidate	4654762
RPSA	P08865	40S ribosomal protein SA	Homo sapiens OX=9606	1	1	2	3	2	19452128	0.700839	18.6334	6.79436	0.000257519	0.00476074	0.608021	0.0264309	0.484014	1	KO - WT	limma	0.000257519	0.00476074	FALSE	candidate	19452128
P4HB	P07237	Protein disulfide-isomerase	Homo sapiens OX=9606	1	1	2	3	8	195873858	0.697477	18.7278	6.7886	0.000258868	0.00476074	0.602306	0.0265589	0.485221	1	KO - WT	limma	0.000258868	0.00476074	FALSE	candidate	195873858
NTPCR	Q9BSD7	Cancer-related nucleoside-triphosphatase	Homo sapiens OX=9606	1	1	2	3	10	90472671	-0.9032	21.2634	-6.72005	0.000275556	0.00497729	0.533958	0.0281247	0.499536	1	KO - WT	limma	0.000275556	0.00497729	FALSE	candidate	90472671
PLIN3	O60664	Perilipin-3	Homo sapiens OX=9606	1	1	2	3	19	83962068	0.710906	21.2928	6.70609	0.0002791	0.00497729	0.519977	0.028453	0.502438	1	KO - WT	limma	0.0002791	0.00497729	FALSE	candidate	83962068
VIRMA	Q69YN4	Protein virilizer homolog	Homo sapiens OX=9606	1	1	2	3	4	0	0.698578	16.2259	6.67263	0.000287807	0.00505596	0.486365	0.0292536	0.509374	1	KO - WT	limma	0.000287807	0.00505596	FALSE	candidate	0
FARSA	Q9Y285	Phenylalanine--tRNA ligase alpha subunit	Homo sapiens OX=9606	1	1	2	3	6	15767969	-0.66091	17.8032	-6.55446	0.000321096	0.0055578	0.366595	0.0322385	0.533614	1	KO - WT	limma	0.000321096	0.0055578	FALSE	candidate	15767969
FUS	P35637	RNA-binding protein FUS	Homo sapiens OX=9606	1	1	2	3	8	126484386	0.696021	20.3383	6.52456	0.000330187	0.00563233	0.336039	0.0330336	0.539672	1	KO - WT	limma	0.000330187	0.00563233	FALSE	candidate	126484386
CANX	P27824	Calnexin	Homo sapiens OX=9606	1	1	2	3	13	34990111	0.728787	19.6674	6.41531	0.000365962	0.00606512	0.223443	0.0360839	0.561523	1	KO - WT	limma	0.000365962	0.00606512	FALSE	candidate	34990111
RAVER1	Q8IY67	Ribonucleoprotein PTB-binding 1	Homo sapiens OX=9606	1	1	2	3	13	37247192	-0.775743	19.4906	-6.40282	0.000370323	0.00606512	0.210476	0.0364476	0.563991	1	KO - WT	limma	0.000370323	0.00606512	FALSE	candidate	37247192
YLPM1	P49750	YLP motif-containing protein 1	Homo sapiens OX=9606	1	1	2	3	2	7287818	0.689317	18.1219	6.40084	0.000371018	0.00606512	0.208423	0.0365054	0.56438	1	KO - WT	limma	0.000371018	0.00606512	FALSE	candidate	7287818
LAS1L	Q9Y4W2	Ribosomal biogenesis protein LAS1L	Homo sapiens OX=9606	1	1	2	3	9	12707033	-0.667568	18.123	-6.35959	0.00038587	0.00622149	0.165459	0.0377301	0.572475	1	KO - WT	limma	0.00038587	0.00622149	FALSE	candidate	12707033
RPS29	P62273	40S ribosomal protein S29	Homo sapiens OX=9606	1	1	2	3	2	17999981	0.62303	19.0962	6.30486	0.000406613	0.00638112	0.108138	0.0394086	0.583093	1	KO - WT	limma	0.000406613	0.00638112	FALSE	candidate	17999981
CMTR1	Q8N1G2	Cap-specific mRNA (nucleoside-2'-O-)-methyltransferase 1	Homo sapiens OX=9606	1	1	2	3	3	0	-0.639973	15.7956	-6.2659	0.000422144	0.00653768	0.0671012	0.0406419	0.590564	1	KO - WT	limma	0.000422144	0.00653768	FALSE	candidate	0
EIF3H	O15372	Eukaryotic translation initiation factor 3 subunit H	Homo sapiens OX=9606	1	1	2	3	9	19516430	0.626364	17.4927	6.23651	0.000434299	0.00654343	0.036026	0.0415937	0.596149	1	KO - WT	limma	0.000434299	0.00654343	FALSE	candidate	19516430
TRIM21	P19474	E3 ubiquitin-protein ligase TRIM21	Homo sapiens OX=9606	1	1	2	3	5	8712715	0.690904	17.052	6.22996	0.000437059	0.00654343	0.0290884	0.0418082	0.597388	1	KO - WT	limma	0.000437059	0.00654343	FALSE	candidate	8712715
PPT1	P50897	Palmitoyl-protein thioesterase 1	Homo sapiens OX=9606	1	1	2	3	4	3849202	-0.85032	17.8368	-6.21953	0.000441499	0.00654343	0.0180229	0.0421521	0.599356	1	KO - WT	limma	0.000441499	0.00654343	FALSE	candidate	3849202
GEMIN5	Q8TEQ6	Gem-associated protein 5	Homo sapiens OX=9606	1	1	2	3	31	49065606	-0.640882	21.6765	-6.21196	0.000444753	0.00654343	0.00998447	0.0424031	0.600781	1	KO - WT	limma	0.000444753	0.00654343	FALSE	candidate	49065606
ESYT1	Q9BSJ8	Extended synaptotagmin-1	Homo sapiens OX=9606	1	1	2	3	4	0	0.737618	16.1125	6.15715	0.000469129	0.00674592	-0.048434	0.0442585	0.611007	1	KO - WT	limma	0.000469129	0.00674592	FALSE	candidate	0
LRRC59	Q96AG4	Leucine-rich repeat-containing protein 59	Homo sapiens OX=9606	1	1	2	3	3	0	0.833197	15.9333	6.1553	0.000469979	0.00674592	-0.0504143	0.0443224	0.61135	1	KO - WT	limma	0.000469979	0.00674592	FALSE	candidate	0
FAM114A2	Q9NRY5	Protein FAM114A2	Homo sapiens OX=9606	1	1	2	3	19	39033468	-0.58639	20.9861	-6.12153	0.000485773	0.00688861	-0.0866025	0.0455007	0.617565	1	KO - WT	limma	0.000485773	0.00688861	FALSE	candidate	39033468
EHMT1	Q9H9B1	Histone-lysine N-methyltransferase EHMT1	Homo sapiens OX=9606	1	1	2	3	3	10368160	-0.740445	18.4876	-6.08825	0.00050192	0.00692207	-0.122402	0.0466874	0.623628	1	KO - WT	limma	0.00050192	0.00692207	FALSE	candidate	10368160
CALR	P27797	Calreticulin	Homo sapiens OX=9606	1	1	2	3	6	12002637	0.722528	18.8286	6.08258	0.000504733	0.00692207	-0.128522	0.0468924	0.624655	1	KO - WT	limma	0.000504733	0.00692207	FALSE	candidate	12002637
RPL31	P62899	60S ribosomal protein L31	Homo sapiens OX=9606	1	1	2	3	2	2795580	0.697501	16.7209	6.06911	0.000511482	0.00692207	-0.143062	0.047382	0.627087	1	KO - WT	limma	0.000511482	0.00692207	FALSE	candidate	2795580
RAD51C	O43502	DNA repair protein RAD51 homolog 3	Homo sapiens OX=9606	1	1	2	3	2	0	-0.655837	17.0348	-6.06571	0.0005132	0.00692207	-0.146734	0.0475061	0.627699	1	KO - WT	limma	0.0005132	0.00692207	FALSE	candidate	0
ISY1	Q9ULR0	Pre-mRNA-splicing factor ISY1 homolog	Homo sapiens OX=9606	1	1	2	3	2	3856197	-0.656578	17.3087	-6.05719	0.000517538	0.00692207	-0.155949	0.0478187	0.62923	1	KO - WT	limma	0.000517538	0.00692207	FALSE	candidate	3856197
FBL	P22087	rRNA 2'-O-methyltransferase fibrillarin	Homo sapiens OX=9606	1	1	2	3	5	32351431	-0.828921	17.8257	-6.02291	0.000535405	0.00700242	-0.193107	0.0490935	0.635347	1	KO - WT	limma	0.000535405	0.00700242	FALSE	candidate	32351431
TAF15	Q92804	TATA-binding protein-associated factor 2N	Homo sapiens OX=9606	1	1	2	3	6	12874336	0.632318	19.3139	5.95783	0.000571269	0.00727814	-0.264091	0.0515931	0.646774	1	KO - WT	limma	0.000571269	0.00727814	FALSE	candidate	12874336
BCAP31	P51572	B-cell receptor-associated protein 31	Homo sapiens OX=9606	1	1	2	3	8	43313119	0.611302	20.692	5.95209	0.000574555	0.00727814	-0.27037	0.0518183	0.647768	1	KO - WT	limma	0.000574555	0.00727814	FALSE	candidate	43313119
RAB18	Q9NP72	Ras-related protein Rab-18	Homo sapiens OX=9606	1	1	2	3	5	13506614	0.60177	18.4931	5.95118	0.000575078	0.00727814	-0.271367	0.0518541	0.647926	1	KO - WT	limma	0.000575078	0.00727814	FALSE	candidate	13506614
MRPS27	Q92552	28S ribosomal protein S27, mitochondrial	Homo sapiens OX=9606	1	1	2	3	4	794920	0.642316	17.6706	5.93008	0.000587371	0.00735463	-0.294521	0.0526907	0.651568	1	KO - WT	limma	0.000587371	0.00735463	FALSE	candidate	794920
HNRNPA0	Q13151	Heterogeneous nuclear ribonucleoprotein A0	Homo sapiens OX=9606	1	1	2	3	7	68273026	0.588855	21.4853	5.91892	0.000593988	0.0073592	-0.306786	0.0531375	0.653482	1	KO - WT	limma	0.000593988	0.0073592	FALSE	candidate	68273026
ELAVL1	Q15717	ELAV-like protein 1	Homo sapiens OX=9606	1	1	2	3	7	24726856	0.563101	19.8931	5.89258	0.000609944	0.00747817	-0.335805	0.054205	0.657972	1	KO - WT	limma	0.000609944	0.00747817	FALSE	no hit	24726856
SAFB	Q15424	Scaffold attachment factor B1	Homo sapiens OX=9606	1	1	2	3	6	19585974	0.56695	19.3872	5.84067	0.000642809	0.00771818	-0.393255	0.0563608	0.666694	1	KO - WT	limma	0.000642809	0.00771818	FALSE	no hit	19585974
NUP62	P37198	Nuclear pore glycoprotein p62	Homo sapiens OX=9606	1	1	2	3	6	26684598	0.57319	19.3573	5.83057	0.000649427	0.00771818	-0.404468	0.0567881	0.668371	1	KO - WT	limma	0.000649427	0.00771818	FALSE	no hit	26684598
DDX6	P26196	Probable ATP-dependent RNA helicase DDX6	Homo sapiens OX=9606	1	1	2	3	5	13944618	0.560468	17.7701	5.8211	0.000655711	0.00771818	-0.415008	0.0571919	0.669939	1	KO - WT	limma	0.000655711	0.00771818	FALSE	no hit	13944618
SERBP1	Q8NC51	Plasminogen activator inhibitor 1 RNA-binding protein	Homo sapiens OX=9606	1	1	2	3	5	16219770	1.35679	18.8526	5.82104	0.00065575	0.00771818	-0.415073	0.0571944	0.669949	1	KO - WT	limma	0.00065575	0.00771818	TRUE	hit	16219770
ALDH18A1	P54886	Delta-1-pyrroline-5-carboxylate synthase	Homo sapiens OX=9606	1	1	2	3	7	6855778	0.574259	17.0672	5.8097	0.00066336	0.00773044	-0.427703	0.0576807	0.671818	1	KO - WT	limma	0.00066336	0.00773044	FALSE	no hit	6855778
KPNB1	Q14974	Importin subunit beta-1	Homo sapiens OX=9606	1	1	2	3	20	49553776	0.560103	21.4428	5.77153	0.000689701	0.0078407	-0.470327	0.0593425	0.67805	1	KO - WT	limma	0.000689701	0.0078407	FALSE	no hit	49553776
RPS3	P23396	40S ribosomal protein S3	Homo sapiens OX=9606	1	1	2	3	13	41889425	0.58181	21.0338	5.75379	0.000702341	0.0078407	-0.490205	0.0601283	0.680915	1	KO - WT	limma	0.000702341	0.0078407	FALSE	no hit	41889425
HLTF	Q14527	Helicase-like transcription factor	Homo sapiens OX=9606	1	1	2	3	35	72951373	-0.581062	22.0799	-5.74578	0.000708131	0.0078407	-0.499191	0.0604858	0.682201	1	KO - WT	limma	0.000708131	0.0078407	FALSE	no hit	72951373
PSMB1	P20618	Proteasome subunit beta type-1	Homo sapiens OX=9606	1	1	2	3	2	0	-0.565923	16.5095	-5.73234	0.000717971	0.0078407	-0.514297	0.06109	0.684352	1	KO - WT	limma	0.000717971	0.0078407	FALSE	no hit	0
RANGAP1	P46060	Ran GTPase-activating protein 1	Homo sapiens OX=9606	1	1	2	3	12	27927952	0.682427	19.7346	5.72433	0.000723907	0.0078407	-0.523308	0.0614523	0.685628	1	KO - WT	limma	0.000723907	0.0078407	FALSE	candidate	27927952
GEMIN4	P57678	Gem-associated protein 4	Homo sapiens OX=9606	1	1	2	3	21	45778214	-0.566259	20.8564	-5.72232	0.000725406	0.0078407	-0.525573	0.0615436	0.685948	1	KO - WT	limma	0.000725406	0.0078407	FALSE	no hit	45778214
WTAP	Q15007	Pre-mRNA-splicing regulator WTAP	Homo sapiens OX=9606	1	1	2	3	5	0	0.557908	16.4403	5.72225	0.000725457	0.0078407	-0.525648	0.0615466	0.685959	1	KO - WT	limma	0.000725457	0.0078407	FALSE	no hit	0
UBTF	P17480	Nucleolar transcription factor 1	Homo sapiens OX=9606	1	1	2	3	12	28392690	-0.580234	17.6718	-5.72137	0.000726114	0.0078407	-0.52664	0.0615866	0.686099	1	KO - WT	limma	0.000726114	0.0078407	FALSE	no hit	28392690
DDX52	Q9Y2R4	Probable ATP-dependent RNA helicase DDX52	Homo sapiens OX=9606	1	1	2	3	4	9414496	-0.601139	17.4034	-5.66869	0.00076669	0.00807848	-0.58615	0.0640189	0.69438	1	KO - WT	limma	0.00076669	0.00807848	FALSE	candidate	9414496
EIF4G2	P78344	Eukaryotic translation initiation factor 4 gamma 2	Homo sapiens OX=9606	1	1	2	3	20	18606342	0.552419	19.1441	5.66731	0.000767785	0.00807848	-0.587711	0.0640835	0.694594	1	KO - WT	limma	0.000767785	0.00807848	FALSE	no hit	18606342
NUP160	Q12769	Nuclear pore complex protein Nup160	Homo sapiens OX=9606	1	1	2	3	5	0	0.662785	17.0178	5.66193	0.000772078	0.00807848	-0.593814	0.0643367	0.69543	1	KO - WT	limma	0.000772078	0.00807848	FALSE	candidate	0
NOL9	Q5SY16	Polynucleotide 5'-hydroxyl-kinase NOL9	Homo sapiens OX=9606	1	1	2	3	4	0	-0.65142	17.3222	-5.65755	0.000775589	0.00807848	-0.59878	0.0645431	0.696108	1	KO - WT	limma	0.000775589	0.00807848	FALSE	candidate	0
MKI67	P46013	Proliferation marker protein Ki-67	Homo sapiens OX=9606	1	1	2	3	29	19807823	0.545395	20.3792	5.63914	0.00079056	0.00816219	-0.619702	0.0654178	0.698948	1	KO - WT	limma	0.00079056	0.00816219	FALSE	no hit	19807823
BPTF	Q12830	Nucleosome-remodeling factor subunit BPTF	Homo sapiens OX=9606	1	1	2	3	14	7655571	-0.6478	17.2935	-5.62165	0.000805072	0.00820462	-0.639606	0.0662573	0.701624	1	KO - WT	limma	0.000805072	0.00820462	FALSE	candidate	7655571
HNRNPA2B1	P22626	Heterogeneous nuclear ribonucleoproteins A2/B1	Homo sapiens OX=9606	1	1	2	3	19	271479784	0.553317	22.9177	5.61744	0.000808612	0.00820462	-0.644408	0.0664608	0.702266	1	KO - WT	limma	0.000808612	0.00820462	FALSE	no hit	271479784
VAPA	Q9P0L0	Vesicle-associated membrane protein-associated protein A	Homo sapiens OX=9606	1	1	2	3	4	13886798	0.529983	18.2179	5.60772	0.000816847	0.00821735	-0.655496	0.0669325	0.703742	1	KO - WT	limma	0.000816847	0.00821735	FALSE	no hit	13886798
RPS12	P25398	40S ribosomal protein S12	Homo sapiens OX=9606	1	1	2	3	3	16652004	0.60222	18.4895	5.58814	0.00083372	0.008316	-0.677867	0.0678907	0.706697	1	KO - WT	limma	0.00083372	0.008316	FALSE	candidate	16652004
ARFGAP1	Q8N6T3	ADP-ribosylation factor GTPase-activating protein 1	Homo sapiens OX=9606	1	1	2	3	14	38113539	-0.598385	20.4564	-5.56391	0.000855148	0.00845806	-0.705634	0.0690926	0.710322	1	KO - WT	limma	0.000855148	0.00845806	FALSE	candidate	38113539
SH3BP1	Q9Y3L3	SH3 domain-binding protein 1	Homo sapiens OX=9606	1	1	2	3	2	15055998	0.943377	19.142	5.53791	0.000878826	0.00859086	-0.735516	0.0704015	0.714168	1	KO - WT	limma	0.000878826	0.00859086	FALSE	candidate	15055998
SMN2	Q16637	Survival motor neuron protein	Homo sapiens OX=9606	1	1	2	3	5	43925054	-0.650949	20.5664	-5.53322	0.000883173	0.00859086	-0.740915	0.0706397	0.714857	1	KO - WT	limma	0.000883173	0.00859086	FALSE	candidate	43925054
DPM1	O60762	Dolichol-phosphate mannosyltransferase subunit 1	Homo sapiens OX=9606	1	1	2	3	4	29019588	0.672744	15.1355	5.52387	0.000891911	0.00860474	-0.751685	0.0711165	0.716226	1	KO - WT	limma	0.000891911	0.00860474	FALSE	candidate	29019588
SEPTIN9	Q9UHD8	Septin-9	Homo sapiens OX=9606	1	1	2	3	11	16170934	0.699667	19.6314	5.50766	0.00090729	0.0086628	-0.770389	0.0719495	0.718587	1	KO - WT	limma	0.00090729	0.0086628	FALSE	candidate	16170934
IGF2BP1	Q9NZI8	Insulin-like growth factor 2 mRNA-binding protein 1	Homo sapiens OX=9606	1	1	2	3	14	28093650	0.547537	20.6197	5.50209	0.000912649	0.0086628	-0.776831	0.0722378	0.719395	1	KO - WT	limma	0.000912649	0.0086628	FALSE	no hit	28093650
SAP18	O00422	Histone deacetylase complex subunit SAP18	Homo sapiens OX=9606	1	1	2	3	9	71943634	0.572152	21.0593	5.49325	0.000921214	0.00867415	-0.787049	0.0726968	0.720672	1	KO - WT	limma	0.000921214	0.00867415	FALSE	no hit	71943634
PSIP1	O75475	PC4 and SFRS1-interacting protein	Homo sapiens OX=9606	1	1	2	3	13	31766983	-0.527488	20.7284	-5.48236	0.000931899	0.00870512	-0.799665	0.073266	0.722239	1	KO - WT	limma	0.000931899	0.00870512	FALSE	no hit	31766983
HNRNPUL1	Q9BUJ2	Heterogeneous nuclear ribonucleoprotein U-like protein 1	Homo sapiens OX=9606	1	1	2	3	13	37342963	-0.574923	20.521	-5.454	0.000960366	0.0089004	-0.832578	0.0747647	0.726283	1	KO - WT	limma	0.000960366	0.0089004	FALSE	no hit	37342963
HUWE1	Q7Z6Z7	E3 ubiquitin-protein ligase HUWE1	Homo sapiens OX=9606	1	1	2	3	5	0	0.614418	17.907	5.43317	0.000981893	0.00902881	-0.856825	0.0758814	0.72922	1	KO - WT	limma	0.000981893	0.00902881	FALSE	candidate	0
CDC40	O60508	Pre-mRNA-processing factor 17	Homo sapiens OX=9606	1	1	2	3	13	15811404	-0.582783	20.2778	-5.39743	0.00102009	0.00926254	-0.898568	0.0778292	0.734196	1	KO - WT	limma	0.00102009	0.00926254	FALSE	no hit	15811404
MDN1	Q9NU22	Midasin	Homo sapiens OX=9606	1	1	2	3	112	51905989	-0.615206	23.3545	-5.39473	0.00102305	0.00926254	-0.901733	0.0779782	0.734569	1	KO - WT	limma	0.00102305	0.00926254	FALSE	candidate	51905989
EIF3E	P60228	Eukaryotic translation initiation factor 3 subunit E	Homo sapiens OX=9606	1	1	2	3	6	29488864	0.542406	17.0564	5.34195	0.00108272	0.00965424	-0.963719	0.0809332	0.741757	1	KO - WT	limma	0.00108272	0.00965424	FALSE	no hit	29488864
CCT3	P49368	T-complex protein 1 subunit gamma	Homo sapiens OX=9606	1	1	2	3	25	98219434	-0.639922	21.8107	-5.32936	0.00109752	0.0097126	-0.97856	0.0816512	0.743446	1	KO - WT	limma	0.00109752	0.0097126	FALSE	candidate	98219434
EIF3L	Q9Y262	Eukaryotic translation initiation factor 3 subunit L	Homo sapiens OX=9606	1	1	2	3	8	10635832	0.514861	18.057	5.31045	0.00112018	0.00983919	-1.00091	0.08274	0.745964	1	KO - WT	limma	0.00112018	0.00983919	FALSE	no hit	10635832
TTF2	Q9UNY4	Transcription termination factor 2	Homo sapiens OX=9606	1	1	2	3	17	14876703	-0.640545	19.7766	-5.30352	0.00112861	0.0098398	-1.0091	0.0831417	0.746881	1	KO - WT	limma	0.00112861	0.0098398	FALSE	candidate	14876703
RBM25	P49756	RNA-binding protein 25	Homo sapiens OX=9606	1	1	2	3	34	131415808	0.690818	22.3391	5.29414	0.00114014	0.00986725	-1.02022	0.0836883	0.748118	1	KO - WT	limma	0.00114014	0.00986725	FALSE	candidate	131415808
NUP214	P35658	Nuclear pore complex protein Nup214	Homo sapiens OX=9606	1	1	2	3	11	0	0.60278	17.7232	5.27629	0.00116244	0.00998676	-1.04139	0.0847359	0.750454	1	KO - WT	limma	0.00116244	0.00998676	FALSE	candidate	0
RPL22L1	Q6P5R6	60S ribosomal protein L22-like 1	Homo sapiens OX=9606	1	1	2	3	2	0	-0.500841	17.3069	-5.267	0.00117424	0.010015	-1.05243	0.0852856	0.751663	1	KO - WT	limma	0.00117424	0.010015	FALSE	no hit	0
CNOT2	Q9NZN8	CCR4-NOT transcription complex subunit 2	Homo sapiens OX=9606	1	1	2	3	4	2485108	0.534858	17.7107	5.22811	0.00122509	0.0103736	-1.09877	0.0876173	0.756664	1	KO - WT	limma	0.00122509	0.0103736	FALSE	no hit	2485108
TASOR	Q9UK61	Protein TASOR	Homo sapiens OX=9606	1	1	2	3	3	0	-0.507097	15.8241	-5.17873	0.00129322	0.0108723	-1.15791	0.0906514	0.762877	1	KO - WT	limma	0.00129322	0.0108723	FALSE	no hit	0
EIF3M	Q7L2H7	Eukaryotic translation initiation factor 3 subunit M	Homo sapiens OX=9606	1	1	2	3	2	2557674	0.490566	16.2823	5.17115	0.00130406	0.0108856	-1.16702	0.0911249	0.763819	1	KO - WT	limma	0.00130406	0.0108856	FALSE	no hit	2557674
CCDC97	Q96F63	Coiled-coil domain-containing protein 97	Homo sapiens OX=9606	1	1	2	3	2	6485883	-0.598214	17.6715	-5.09366	0.00142072	0.011763	-1.26062	0.0960771	0.773232	1	KO - WT	limma	0.00142072	0.011763	FALSE	candidate	6485883
SMARCE1	Q969G3	SWI/SNF-related matrix-associated actin-dependent regulator of chromatin subfamily E member 1	Homo sapiens OX=9606	1	1	2	3	2	0	-0.573471	16.4148	-5.08791	0.00142983	0.011763	-1.26761	0.096453	0.773916	1	KO - WT	limma	0.00142983	0.011763	FALSE	no hit	0
ARID2	Q68CP9	AT-rich interactive domain-containing protein 2	Homo sapiens OX=9606	1	1	2	3	7	6251883	-0.498144	15.211	-5.07907	0.00144396	0.011763	-1.27835	0.0970332	0.774963	1	KO - WT	limma	0.00144396	0.011763	FALSE	no hit	6251883
CENPI	Q92674	Centromere protein I	Homo sapiens OX=9606	1	1	2	3	2	0	0.645658	15.7415	5.06284	0.00147031	0.011763	-1.2981	0.0981058	0.776875	1	KO - WT	limma	0.00147031	0.011763	FALSE	candidate	0
EIF4B	P23588	Eukaryotic translation initiation factor 4B	Homo sapiens OX=9606	1	1	2	3	4	3090616	1.1609	14.6917	5.06182	0.00147198	0.011763	-1.29933	0.0981732	0.776994	1	KO - WT	limma	0.00147198	0.011763	TRUE	hit	3090616
FOXC1	Q12948	Forkhead box protein C1	Homo sapiens OX=9606	1	1	2	3	5	59712172	0.529821	19.7456	5.05763	0.00147888	0.011763	-1.30444	0.0984519	0.777484	1	KO - WT	limma	0.00147888	0.011763	FALSE	no hit	59712172
SRRM2	Q9UQ35	Serine/arginine repetitive matrix protein 2	Homo sapiens OX=9606	1	1	2	3	29	150672294	-0.548618	21.5956	-5.05424	0.00148448	0.011763	-1.30857	0.0986777	0.777881	1	KO - WT	limma	0.00148448	0.011763	FALSE	no hit	150672294
SALL2	Q9Y467	Sal-like protein 2	Homo sapiens OX=9606	1	1	2	3	4	0	-0.772471	14.3941	-5.04723	0.00149616	0.011763	-1.31712	0.0991461	0.778698	1	KO - WT	limma	0.00149616	0.011763	FALSE	candidate	0
DDX5	P17844	Probable ATP-dependent RNA helicase DDX5	Homo sapiens OX=9606	1	1	2	3	21	96525806	0.477416	22.2583	5.04153	0.00150572	0.011763	-1.32408	0.0995283	0.77936	1	KO - WT	limma	0.00150572	0.011763	FALSE	no hit	96525806
NEK4	P51957	Serine/threonine-protein kinase Nek4	Homo sapiens OX=9606	1	1	2	3	2	1546502	-0.486495	18.111	-5.03436	0.00151785	0.011763	-1.33284	0.100011	0.78019	1	KO - WT	limma	0.00151785	0.011763	FALSE	no hit	1546502
NUP58	Q9BVL2	Nucleoporin p58/p45	Homo sapiens OX=9606	1	1	2	3	5	6715734	0.49983	17.8099	5.03355	0.00151923	0.011763	-1.33383	0.100065	0.780284	1	KO - WT	limma	0.00151923	0.011763	FALSE	no hit	6715734
TUBGCP2	Q9BSJ2	Gamma-tubulin complex component 2	Homo sapiens OX=9606	1	1	2	3	17	12680664	0.637724	19.4177	5.02777	0.00152909	0.011763	-1.3409	0.100455	0.78095	1	KO - WT	limma	0.00152909	0.011763	FALSE	candidate	12680664
RBM15	Q96T37	RNA-binding protein 15	Homo sapiens OX=9606	1	1	2	3	14	19729038	0.489159	19.6629	5.0065	0.00156601	0.0119688	-1.36695	0.101903	0.783387	1	KO - WT	limma	0.00156601	0.0119688	FALSE	no hit	19729038
STRBP	Q96SI9	Spermatid perinuclear RNA-binding protein	Homo sapiens OX=9606	1	1	2	3	6	26251840	0.535601	18.7981	4.99833	0.00158045	0.0120012	-1.37696	0.102462	0.784316	1	KO - WT	limma	0.00158045	0.0120012	FALSE	no hit	26251840
HNRNPU	Q00839	Heterogeneous nuclear ribonucleoprotein U	Homo sapiens OX=9606	1	1	2	3	28	379656704	0.480687	23.1965	4.98756	0.00159971	0.0120696	-1.39019	0.103204	0.785534	1	KO - WT	limma	0.00159971	0.0120696	FALSE	no hit	379656704
HNRNPDL	O14979	Heterogeneous nuclear ribonucleoprotein D-like	Homo sapiens OX=9606	1	1	2	3	4	51758728	0.493746	21.0533	4.9645	0.00164186	0.0122613	-1.41857	0.104808	0.78812	1	KO - WT	limma	0.00164186	0.0122613	FALSE	no hit	51758728
THAP11	Q96EK4	THAP domain-containing protein 11	Homo sapiens OX=9606	1	1	2	3	3	1344746	-0.538217	17.4249	-4.95984	0.00165052	0.0122613	-1.42431	0.105134	0.788639	1	KO - WT	limma	0.00165052	0.0122613	FALSE	no hit	1344746
NOP58	Q9Y2X3	Nucleolar protein 58	Homo sapiens OX=9606	1	1	2	3	8	30771710	-0.504845	17.4391	-4.95671	0.00165637	0.0122613	-1.42817	0.105354	0.788987	1	KO - WT	limma	0.00165637	0.0122613	FALSE	no hit	30771710
PDIA6	Q15084	Protein disulfide-isomerase A6	Homo sapiens OX=9606	1	1	2	3	8	28936722	0.489767	19.3135	4.94687	0.00167489	0.0123209	-1.44031	0.106047	0.790076	1	KO - WT	limma	0.00167489	0.0123209	FALSE	no hit	28936722
QKI	Q96PU8	KH domain-containing RNA-binding protein QKI	Homo sapiens OX=9606	1	1	2	3	5	8776096	-0.49975	18.2842	-4.88095	0.00180514	0.0131966	-1.52201	0.110783	0.797231	1	KO - WT	limma	0.00180514	0.0131966	FALSE	no hit	8776096
RAB5C	P51148	Ras-related protein Rab-5C	Homo sapiens OX=9606	1	1	2	3	6	51992329	0.539195	19.5872	4.86674	0.00183467	0.0133296	-1.53971	0.111826	0.798741	1	KO - WT	limma	0.00183467	0.0133296	FALSE	no hit	51992329
FANCD2	Q9BXW9	Fanconi anemia group D2 protein	Homo sapiens OX=9606	1	1	2	3	5	2096469	-0.569634	17.0464	-4.84769	0.00187509	0.0134572	-1.56348	0.113236	0.800747	1	KO - WT	limma	0.00187509	0.0134572	FALSE	no hit	2096469
ALYREF	Q86V81	THO complex subunit 4	Homo sapiens OX=9606	1	1	2	3	6	75312590	0.491769	19.0843	4.83248	0.00190808	0.013611	-1.5825	0.114372	0.802335	1	KO - WT	limma	0.00190808	0.013611	FALSE	no hit	75312590
WDR18	Q9BV38	WD repeat-containing protein 18	Homo sapiens OX=9606	1	1	2	3	7	14190624	-0.491071	19.7771	-4.82294	0.00192911	0.0136781	-1.59445	0.115089	0.803324	1	KO - WT	limma	0.00192911	0.0136781	FALSE	no hit	14190624
TCP1	P17987	T-complex protein 1 subunit alpha	Homo sapiens OX=9606	1	1	2	3	18	62496010	-0.475865	21.2703	-4.79888	0.00198326	0.0139778	-1.62463	0.116912	0.805796	1	KO - WT	limma	0.00198326	0.0139778	FALSE	no hit	62496010
GET3	O43681	ATPase GET3	Homo sapiens OX=9606	1	1	2	3	5	3930298	0.463	17.434	4.79171	0.00199972	0.01401	-1.63365	0.11746	0.806527	1	KO - WT	limma	0.00199972	0.01401	FALSE	no hit	3930298
CDC7	O00311	Cell division cycle 7-related protein kinase	Homo sapiens OX=9606	1	1	2	3	4	5854241	-0.481877	17.8549	-4.77669	0.0020347	0.0141549	-1.65255	0.118614	0.808048	1	KO - WT	limma	0.0020347	0.0141549	FALSE	no hit	5854241
RSRC2	Q7L4I2	Arginine/serine-rich coiled-coil protein 2	Homo sapiens OX=9606	1	1	2	3	3	2407330	0.458209	16.389	4.76456	0.00206343	0.0141549	-1.66783	0.119552	0.809267	1	KO - WT	limma	0.00206343	0.0141549	FALSE	no hit	2407330
RPRD2	Q5VT52	Regulation of nuclear pre-mRNA domain-containing protein 2	Homo sapiens OX=9606	1	1	2	3	22	26754359	0.635815	20.1679	4.75913	0.00207645	0.0141549	-1.67469	0.119975	0.80981	1	KO - WT	limma	0.00207645	0.0141549	FALSE	candidate	26754359
HNRNPD	Q14103	Heterogeneous nuclear ribonucleoprotein D0	Homo sapiens OX=9606	1	1	2	3	6	74831210	0.559678	20.3543	4.7571	0.00208135	0.0141549	-1.67725	0.120133	0.810013	1	KO - WT	limma	0.00208135	0.0141549	FALSE	no hit	74831210
HSPA9	P38646	Stress-70 protein, mitochondrial	Homo sapiens OX=9606	1	1	2	3	21	132116988	0.52733	20.8273	4.75622	0.00208346	0.0141549	-1.67835	0.120201	0.810101	1	KO - WT	limma	0.00208346	0.0141549	FALSE	no hit	132116988
SH3GL1	Q99961	Endophilin-A2	Homo sapiens OX=9606	1	1	2	3	4	5704578	0.53529	18.3325	4.74714	0.0021055	0.0141549	-1.68983	0.12091	0.811004	1	KO - WT	limma	0.0021055	0.0141549	FALSE	no hit	5704578
DLAT	P10515	Dihydrolipoyllysine-residue acetyltransferase component of pyruvate dehydrogenase complex, mitochondrial	Homo sapiens OX=9606	1	1	2	3	13	78902802	-0.609016	20.9224	-4.74392	0.00211338	0.0141549	-1.69389	0.121163	0.811323	1	KO - WT	limma	0.00211338	0.0141549	FALSE	candidate	78902802
LRPPRC	P42704	Leucine-rich PPR motif-containing protein, mitochondrial	Homo sapiens OX=9606	1	1	2	3	3	1613629	0.45003	16.066	4.7426	0.00211662	0.0141549	-1.69557	0.121266	0.811454	1	KO - WT	limma	0.00211662	0.0141549	FALSE	no hit	1613629
ZNF664	Q8N3J9	Zinc finger protein 664	Homo sapiens OX=9606	1	1	2	3	2	96332024	-0.484263	18.1089	-4.71755	0.00217915	0.0144826	-1.72729	0.123245	0.813918	1	KO - WT	limma	0.00217915	0.0144826	FALSE	no hit	96332024
MTA1	Q13330	Metastasis-associated protein MTA1	Homo sapiens OX=9606	1	1	2	3	2	11766568	-0.482182	19.5011	-4.71319	0.00219024	0.0144826	-1.73281	0.123591	0.814343	1	KO - WT	limma	0.00219024	0.0144826	FALSE	no hit	11766568
RBM15B	Q8NDT2	Putative RNA-binding protein 15B	Homo sapiens OX=9606	1	1	2	3	3	9025699	0.489234	17.8179	4.69729	0.00223122	0.0146712	-1.75301	0.124863	0.815886	1	KO - WT	limma	0.00223122	0.0146712	FALSE	no hit	9025699
SAFB2	Q14151	Scaffold attachment factor B2	Homo sapiens OX=9606	1	1	2	3	2	13212375	0.449821	17.9137	4.64257	0.00237887	0.0155552	-1.82279	0.129318	0.821093	1	KO - WT	limma	0.00237887	0.0155552	FALSE	no hit	13212375
ZCCHC8	Q6NZY4	Zinc finger CCHC domain-containing protein 8	Homo sapiens OX=9606	1	1	2	3	5	0	-0.48484	15.6957	-4.609	0.00247478	0.0160271	-1.86582	0.132111	0.824211	1	KO - WT	limma	0.00247478	0.0160271	FALSE	no hit	0
NOP56	O00567	Nucleolar protein 56	Homo sapiens OX=9606	1	1	2	3	9	0	-0.458135	18.3763	-4.6078	0.00247828	0.0160271	-1.86736	0.132211	0.824321	1	KO - WT	limma	0.00247828	0.0160271	FALSE	no hit	0
NUP133	Q8WUM0	Nuclear pore complex protein Nup133	Homo sapiens OX=9606	1	1	2	3	7	1739134	0.449713	15.8862	4.60043	0.00249993	0.0160788	-1.87682	0.132831	0.824997	1	KO - WT	limma	0.00249993	0.0160788	FALSE	no hit	1739134
GTPBP1	O00178	GTP-binding protein 1	Homo sapiens OX=9606	1	1	2	3	4	1370111	0.495659	17.4369	4.58826	0.00253614	0.016223	-1.89247	0.133859	0.826107	1	KO - WT	limma	0.00253614	0.016223	FALSE	no hit	1370111
NUP107	P57740	Nuclear pore complex protein Nup107	Homo sapiens OX=9606	1	1	2	3	7	0	0.454997	15.8037	4.56602	0.00260384	0.016512	-1.92114	0.135754	0.828118	1	KO - WT	limma	0.00260384	0.016512	FALSE	no hit	0
MTA2	O94776	Metastasis-associated protein MTA2	Homo sapiens OX=9606	1	1	2	3	2	11766568	-0.468011	19.5085	-4.56423	0.00260937	0.016512	-1.92345	0.135908	0.828278	1	KO - WT	limma	0.00260937	0.016512	FALSE	no hit	11766568
RPA1	P27694	Replication protein A 70 kDa DNA-binding subunit	Homo sapiens OX=9606	1	1	2	3	19	24534109	0.454294	20.7278	4.5316	0.00271259	0.0170734	-1.96565	0.138729	0.831181	1	KO - WT	limma	0.00271259	0.0170734	FALSE	no hit	24534109
CSNK2A1	P68400	Casein kinase II subunit alpha	Homo sapiens OX=9606	1	1	2	3	2	0	0.456985	18.0896	4.49651	0.00282864	0.0176743	-2.01121	0.141812	0.834243	1	KO - WT	limma	0.00282864	0.0176743	FALSE	no hit	0
EIF3D	O15371	Eukaryotic translation initiation factor 3 subunit D	Homo sapiens OX=9606	1	1	2	3	3	6566935	0.467876	17.6414	4.49372	0.0028381	0.0176743	-2.01484	0.142059	0.834484	1	KO - WT	limma	0.0028381	0.0176743	FALSE	no hit	6566935
RPL23	P62829	60S ribosomal protein L23	Homo sapiens OX=9606	1	1	2	3	5	29786266	0.648071	20.1227	4.48411	0.00287092	0.0177846	-2.02734	0.142913	0.83531	1	KO - WT	limma	0.00287092	0.0177846	FALSE	candidate	29786266
RPL5	P46777	60S ribosomal protein L5	Homo sapiens OX=9606	1	1	2	3	8	26756354	0.497601	19.7327	4.47038	0.00291857	0.0179851	-2.04523	0.144141	0.836483	1	KO - WT	limma	0.00291857	0.0179851	FALSE	no hit	26756354
EIF3K	Q9UBQ5	Eukaryotic translation initiation factor 3 subunit K	Homo sapiens OX=9606	1	1	2	3	3	6642461	0.4458	18.498	4.44141	0.00302202	0.0185256	-2.08309	0.146758	0.83893	1	KO - WT	limma	0.00302202	0.0185256	FALSE	no hit	6642461
ETFB	P38117	Electron transfer flavoprotein subunit beta	Homo sapiens OX=9606	1	1	2	3	5	0	-0.485911	15.3314	-4.41965	0.00310238	0.0189197	-2.1116	0.148748	0.840741	1	KO - WT	limma	0.00310238	0.0189197	FALSE	no hit	0
KIF20A	O95235	Kinesin-like protein KIF20A	Homo sapiens OX=9606	1	1	2	3	4	0	0.503259	17.5336	4.41092	0.0031353	0.0190219	-2.12307	0.149553	0.841462	1	KO - WT	limma	0.0031353	0.0190219	FALSE	no hit	0
ARF6	P62330	ADP-ribosylation factor 6	Homo sapiens OX=9606	1	1	2	3	3	46231858	-0.618103	19.8332	-4.38689	0.00322783	0.0194537	-2.15466	0.151782	0.843426	1	KO - WT	limma	0.00322783	0.0194537	FALSE	candidate	46231858
EZR	P15311	Ezrin	Homo sapiens OX=9606	1	1	2	3	5	5710368	-0.683261	18.2459	-4.38391	0.00323952	0.0194537	-2.15858	0.15206	0.843668	1	KO - WT	limma	0.00323952	0.0194537	FALSE	candidate	5710368
CHERP	Q8IWX8	Calcium homeostasis endoplasmic reticulum protein	Homo sapiens OX=9606	1	1	2	3	18	78720542	0.523255	21.5631	4.36071	0.00333211	0.0199081	-2.18918	0.154241	0.845536	1	KO - WT	limma	0.00333211	0.0199081	FALSE	no hit	78720542
RBBP5	Q15291	Retinoblastoma-binding protein 5	Homo sapiens OX=9606	1	1	2	3	9	4481322	-0.410277	17.1598	-4.33755	0.00342746	0.0202865	-2.2198	0.156441	0.847377	1	KO - WT	limma	0.00342746	0.0202865	FALSE	no hit	4481322
TRIM28	Q13263	Transcription intermediary factor 1-beta	Homo sapiens OX=9606	1	1	2	3	17	34078394	-0.418715	20.8019	-4.33696	0.00342991	0.0202865	-2.22058	0.156497	0.847423	1	KO - WT	limma	0.00342991	0.0202865	FALSE	no hit	34078394
NAMPT	P43490	Nicotinamide phosphoribosyltransferase	Homo sapiens OX=9606	1	1	2	3	10	9264531	-0.519995	19.1637	-4.33215	0.00345014	0.0203041	-2.22696	0.156958	0.847803	1	KO - WT	limma	0.00345014	0.0203041	FALSE	no hit	9264531
ADNP	Q9H2P0	Activity-dependent neuroprotector homeobox protein	Homo sapiens OX=9606	1	1	2	3	4	0	-0.418444	16.7748	-4.32507	0.00348009	0.0203784	-2.23634	0.157636	0.848359	1	KO - WT	limma	0.00348009	0.0203784	FALSE	no hit	0
TBK1	Q9UHD2	Serine/threonine-protein kinase TBK1	Homo sapiens OX=9606	1	1	2	3	2	0	0.469276	16.7947	4.31707	0.00351428	0.0204768	-2.24695	0.158406	0.848985	1	KO - WT	limma	0.00351428	0.0204768	FALSE	no hit	0
DBT	P11182	Lipoamide acyltransferase component of branched-chain alpha-keto acid dehydrogenase complex, mitochondrial	Homo sapiens OX=9606	1	1	2	3	17	57208916	-0.473569	22.3291	-4.30753	0.00355552	0.020615	-2.25961	0.159327	0.849727	1	KO - WT	limma	0.00355552	0.020615	FALSE	no hit	57208916
IRS4	O14654	Insulin receptor substrate 4	Homo sapiens OX=9606	1	1	2	3	17	33627057	-0.452866	20.1632	-4.30081	0.00358492	0.0206836	-2.26855	0.159979	0.850248	1	KO - WT	limma	0.00358492	0.0206836	FALSE	no hit	33627057
WBP11	Q9Y2W2	WW domain-binding protein 11	Homo sapiens OX=9606	1	1	2	3	6	6780064	0.435525	18.0133	4.2958	0.00360702	0.0207096	-2.27521	0.160467	0.850634	1	KO - WT	limma	0.00360702	0.0207096	FALSE	no hit	6780064
SF1	Q15637	Splicing factor 1	Homo sapiens OX=9606	1	1	2	3	8	22151111	0.48608	19.2503	4.28648	0.00364851	0.0208461	-2.28762	0.161376	0.851351	1	KO - WT	limma	0.00364851	0.0208461	FALSE	no hit	22151111
PPIH	O43447	Peptidyl-prolyl cis-trans isomerase H	Homo sapiens OX=9606	1	1	2	3	8	85578356	-0.457428	20.6609	-4.28104	0.00367293	0.0208842	-2.29485	0.161908	0.851767	1	KO - WT	limma	0.00367293	0.0208842	FALSE	no hit	85578356
EIF3B	P55884	Eukaryotic translation initiation factor 3 subunit B	Homo sapiens OX=9606	1	1	2	3	9	10130467	0.428201	17.7421	4.27012	0.00372257	0.0209639	-2.30941	0.162982	0.852599	1	KO - WT	limma	0.00372257	0.0209639	FALSE	no hit	10130467
ZNF629	Q9UEG4	Zinc finger protein 629	Homo sapiens OX=9606	1	1	2	3	5	14716150	-0.403318	18.9526	-4.26289	0.00375583	0.0210505	-2.31906	0.163695	0.853147	1	KO - WT	limma	0.00375583	0.0210505	FALSE	no hit	14716150
UIMC1	Q96RL1	BRCA1-A complex subunit RAP80	Homo sapiens OX=9606	1	1	2	3	3	0	0.558402	16.049	4.2561	0.00378736	0.0210546	-2.32812	0.164367	0.85366	1	KO - WT	limma	0.00378736	0.0210546	FALSE	no hit	0
PRRC1	Q96M27	Protein PRRC1	Homo sapiens OX=9606	1	1	2	3	5	17038274	0.42843	19.2029	4.25504	0.00379233	0.0210546	-2.32955	0.164472	0.85374	1	KO - WT	limma	0.00379233	0.0210546	FALSE	no hit	17038274
LSM7	Q9UK45	U6 snRNA-associated Sm-like protein LSm7	Homo sapiens OX=9606	1	1	2	3	2	41632934	-0.478168	20.2378	-4.24399	0.00384436	0.0211877	-2.34432	0.165571	0.85457	1	KO - WT	limma	0.00384436	0.0211877	FALSE	no hit	41632934
PIAS2	O75928	E3 SUMO-protein ligase PIAS2	Homo sapiens OX=9606	1	1	2	3	2	0	-0.568503	14.3624	-4.24231	0.00385231	0.0211877	-2.34656	0.165738	0.854695	1	KO - WT	limma	0.00385231	0.0211877	FALSE	no hit	0
MSN	P26038	Moesin	Homo sapiens OX=9606	1	1	2	3	2	2901565	-0.783993	17.9311	-4.23576	0.00388362	0.0212445	-2.35533	0.166393	0.855184	1	KO - WT	limma	0.00388362	0.0212445	FALSE	candidate	2901565
EIF2B4	Q9UI10	Translation initiation factor eIF-2B subunit delta	Homo sapiens OX=9606	1	1	2	3	9	5930010	-0.454608	18.7766	-4.23261	0.00389874	0.0212445	-2.35955	0.166708	0.855418	1	KO - WT	limma	0.00389874	0.0212445	FALSE	no hit	5930010
YBX1	P67809	Y-box-binding protein 1	Homo sapiens OX=9606	1	1	2	3	7	10761829	0.546598	18.4709	4.193	0.00409479	0.0221289	-2.41271	0.170713	0.858329	1	KO - WT	limma	0.00409479	0.0221289	FALSE	no hit	10761829
ARID1A	O14497	AT-rich interactive domain-containing protein 1A	Homo sapiens OX=9606	1	1	2	3	4	0	-0.46836	16.1385	-4.18916	0.00411435	0.0221289	-2.41787	0.171105	0.858608	1	KO - WT	limma	0.00411435	0.0221289	FALSE	no hit	0
LMAN2	Q12907	Vesicular integral-membrane protein VIP36	Homo sapiens OX=9606	1	1	2	3	6	12083682	0.403186	18.6477	4.18598	0.00413062	0.0221289	-2.42215	0.17143	0.858838	1	KO - WT	limma	0.00413062	0.0221289	FALSE	no hit	12083682
ILF3	Q12906	Interleukin enhancer-binding factor 3	Homo sapiens OX=9606	1	1	2	3	23	66811048	0.431658	21.8365	4.18229	0.00414961	0.0221289	-2.42712	0.171808	0.859105	1	KO - WT	limma	0.00414961	0.0221289	FALSE	no hit	66811048
USP22	Q9UPT9	Ubiquitin carboxyl-terminal hydrolase 22	Homo sapiens OX=9606	1	1	2	3	2	10413510	-0.579128	17.4795	-4.18115	0.00415551	0.0221289	-2.42866	0.171925	0.859187	1	KO - WT	limma	0.00415551	0.0221289	FALSE	no hit	10413510
RPL24	P83731	60S ribosomal protein L24	Homo sapiens OX=9606	1	1	2	3	5	23409816	0.449414	17.7397	4.17761	0.00417384	0.0221289	-2.43342	0.172288	0.859442	1	KO - WT	limma	0.00417384	0.0221289	FALSE	no hit	23409816
LDHA	P00338	L-lactate dehydrogenase A chain	Homo sapiens OX=9606	1	1	2	3	6	35558160	-0.65863	18.4225	-4.17266	0.00419963	0.0221658	-2.44009	0.172797	0.859798	1	KO - WT	limma	0.00419963	0.0221658	FALSE	candidate	35558160
SRSF2	Q01130	Serine/arginine-rich splicing factor 2	Homo sapiens OX=9606	1	1	2	3	5	258667456	0.671819	21.1932	4.16904	0.00421861	0.0221665	-2.44498	0.17317	0.860058	1	KO - WT	limma	0.00421861	0.0221665	FALSE	candidate	258667456
LMAN1	P49257	Protein ERGIC-53	Homo sapiens OX=9606	1	1	2	3	2	3121737	0.468795	17.1936	4.14152	0.00436589	0.0228385	-2.48214	0.176024	0.862014	1	KO - WT	limma	0.00436589	0.0228385	FALSE	no hit	3121737
ANXA11	P50995	Annexin A11	Homo sapiens OX=9606	1	1	2	3	6	4349103	0.52611	17.8769	4.12017	0.00448404	0.0233527	-2.51104	0.178262	0.86351	1	KO - WT	limma	0.00448404	0.0233527	FALSE	no hit	4349103
RAVER2	Q9HCJ3	Ribonucleoprotein PTB-binding 2	Homo sapiens OX=9606	1	1	2	3	7	6982527	-0.448061	16.7476	-4.11185	0.00453106	0.0234936	-2.52232	0.179141	0.864089	1	KO - WT	limma	0.00453106	0.0234936	FALSE	no hit	6982527
LSM4	Q9Y4Z0	U6 snRNA-associated Sm-like protein LSm4	Homo sapiens OX=9606	1	1	2	3	6	35390492	-0.448	19.1698	-4.10427	0.00457432	0.0236139	-2.53261	0.179944	0.864613	1	KO - WT	limma	0.00457432	0.0236139	FALSE	no hit	35390492
CUX1	P39880	Homeobox protein cut-like 1	Homo sapiens OX=9606	1	1	2	3	32	37216583	0.545151	20.8656	4.09571	0.00462375	0.0237648	-2.54423	0.180853	0.865202	1	KO - WT	limma	0.00462375	0.0237648	FALSE	no hit	37216583
ORC5	O43913	Origin recognition complex subunit 5	Homo sapiens OX=9606	1	1	2	3	11	21753514	-0.511998	20.334	-4.08887	0.00466367	0.0238016	-2.55353	0.181583	0.865671	1	KO - WT	limma	0.00466367	0.0238016	FALSE	no hit	21753514
TRIR	Q9BQ61	Telomerase RNA component interacting RNase	Homo sapiens OX=9606	1	1	2	3	5	4160471	0.572352	18.2702	4.08485	0.00468732	0.0238016	-2.55901	0.182013	0.865946	1	KO - WT	limma	0.00468732	0.0238016	FALSE	no hit	4160471
RPS18	P62269	40S ribosomal protein S18	Homo sapiens OX=9606	1	1	2	3	4	14674147	0.441133	18.7618	4.08413	0.00469157	0.0238016	-2.55999	0.18209	0.865995	1	KO - WT	limma	0.00469157	0.0238016	FALSE	no hit	14674147
ZNF536	O15090	Zinc finger protein 536	Homo sapiens OX=9606	1	1	2	3	4	1854186	-0.472472	16.3683	-4.07845	0.00472523	0.0238447	-2.56772	0.182699	0.866382	1	KO - WT	limma	0.00472523	0.0238447	FALSE	no hit	1854186
ARL1	P40616	ADP-ribosylation factor-like protein 1	Homo sapiens OX=9606	1	1	2	3	8	91411118	-0.462172	19.9277	-4.07576	0.00474126	0.0238447	-2.57138	0.182988	0.866564	1	KO - WT	limma	0.00474126	0.0238447	FALSE	no hit	91411118
MSH6	P52701	DNA mismatch repair protein Msh6	Homo sapiens OX=9606	1	1	2	3	41	81734142	0.574478	22.4729	4.07088	0.00477046	0.0238447	-2.57802	0.183512	0.866895	1	KO - WT	limma	0.00477046	0.0238447	FALSE	no hit	81734142
CKAP5	Q14008	Cytoskeleton-associated protein 5	Homo sapiens OX=9606	1	1	2	3	80	157259414	0.496379	23.3826	4.06912	0.00478109	0.0238447	-2.58043	0.183702	0.867014	1	KO - WT	limma	0.00478109	0.0238447	FALSE	no hit	157259414
TMED10	P49755	Transmembrane emp24 domain-containing protein 10	Homo sapiens OX=9606	1	1	2	3	5	16420526	0.408251	18.8814	4.06437	0.00480976	0.0238864	-2.58689	0.184213	0.867335	1	KO - WT	limma	0.00480976	0.0238864	FALSE	no hit	16420526
PRPF19	Q9UMS4	Pre-mRNA-processing factor 19	Homo sapiens OX=9606	1	1	2	3	17	228609564	-0.440577	22.1725	-4.05406	0.00487273	0.0240975	-2.60096	0.185329	0.868028	1	KO - WT	limma	0.00487273	0.0240975	FALSE	no hit	228609564
RNPC3	Q96LT9	RNA-binding region-containing protein 3	Homo sapiens OX=9606	1	1	2	3	8	22868621	-0.410959	18.4847	-4.04836	0.00490794	0.0241701	-2.60874	0.185948	0.868409	1	KO - WT	limma	0.00490794	0.0241701	FALSE	no hit	22868621
DIAPH3	Q9NSV4	Protein diaphanous homolog 3	Homo sapiens OX=9606	1	1	2	3	14	12448570	-0.482237	20.1072	-4.03394	0.00499828	0.0245124	-2.62846	0.187521	0.869369	1	KO - WT	limma	0.00499828	0.0245124	FALSE	no hit	12448570
NCOR1	O75376	Nuclear receptor corepressor 1	Homo sapiens OX=9606	1	1	2	3	3	1147816	-0.595459	14.4964	-4.01968	0.00508934	0.0248524	-2.64797	0.189085	0.870309	1	KO - WT	limma	0.00508934	0.0248524	FALSE	candidate	1147816
PPIE	Q9UNP9	Peptidyl-prolyl cis-trans isomerase E	Homo sapiens OX=9606	1	1	2	3	6	16765937	-0.399897	14.3241	-4.01651	0.00510983	0.0248524	-2.65231	0.189434	0.870517	1	KO - WT	limma	0.00510983	0.0248524	FALSE	no hit	16765937
RANBP2	P49792	E3 SUMO-protein ligase RanBP2	Homo sapiens OX=9606	1	1	2	3	32	57717767	0.494842	21.7355	4.00674	0.00517358	0.0250589	-2.66571	0.190513	0.871156	1	KO - WT	limma	0.00517358	0.0250589	FALSE	no hit	57717767
UBAP2L	Q14157	Ubiquitin-associated protein 2-like	Homo sapiens OX=9606	1	1	2	3	8	3625688	0.383381	18.1034	3.98158	0.00534176	0.0255752	-2.70026	0.193312	0.872784	1	KO - WT	limma	0.00534176	0.0255752	FALSE	no hit	3625688
ARF4	P18085	ADP-ribosylation factor 4	Homo sapiens OX=9606	1	1	2	3	3	69665008	-0.456061	20.8849	-3.98105	0.00534536	0.0255752	-2.70099	0.193372	0.872818	1	KO - WT	limma	0.00534536	0.0255752	FALSE	no hit	69665008
SCYL1	Q96KG9	N-terminal kinase-like protein	Homo sapiens OX=9606	1	1	2	3	6	4770856	0.41021	18.2306	3.97339	0.00539777	0.025644	-2.71152	0.19423	0.873309	1	KO - WT	limma	0.00539777	0.025644	FALSE	no hit	4770856
SRP72	O76094	Signal recognition particle subunit SRP72	Homo sapiens OX=9606	1	1	2	3	28	96841598	0.400775	22.0974	3.97258	0.00540333	0.025644	-2.71263	0.19432	0.873361	1	KO - WT	limma	0.00540333	0.025644	FALSE	no hit	96841598
PFKFB3	Q16875	6-phosphofructo-2-kinase/fructose-2,6-bisphosphatase 3	Homo sapiens OX=9606	1	1	2	3	5	731000	-0.487788	17.6025	-3.96804	0.00543471	0.0256894	-2.71889	0.194831	0.873651	1	KO - WT	limma	0.00543471	0.0256894	FALSE	no hit	731000
HNRNPUL2	Q1KMD3	Heterogeneous nuclear ribonucleoprotein U-like protein 2	Homo sapiens OX=9606	1	1	2	3	11	16407117	0.391468	19.7617	3.95694	0.00551228	0.025862	-2.73419	0.196083	0.874356	1	KO - WT	limma	0.00551228	0.025862	FALSE	no hit	16407117
NUP54	Q7Z3B4	Nucleoporin p54	Homo sapiens OX=9606	1	1	2	3	9	6178018	0.443721	19.1867	3.95653	0.00551518	0.025862	-2.73475	0.19613	0.874382	1	KO - WT	limma	0.00551518	0.025862	FALSE	no hit	6178018
BAG2	O95816	BAG family molecular chaperone regulator 2	Homo sapiens OX=9606	1	1	2	3	2	2272984	-0.387327	15.5834	-3.95184	0.00554826	0.0259139	-2.74121	0.196659	0.874678	1	KO - WT	limma	0.00554826	0.0259139	FALSE	no hit	2272984
DMAP1	Q9NPF5	DNA methyltransferase 1-associated protein 1	Homo sapiens OX=9606	1	1	2	3	4	1822495	-0.400038	17.8884	-3.9208	0.0057732	0.0265059	-2.78409	0.200199	0.876621	1	KO - WT	limma	0.0057732	0.0265059	FALSE	no hit	1822495
SRP68	Q9UHB9	Signal recognition particle subunit SRP68	Homo sapiens OX=9606	1	1	2	3	29	56281715	0.387118	21.4493	3.92074	0.00577367	0.0265059	-2.78418	0.200206	0.876625	1	KO - WT	limma	0.00577367	0.0265059	FALSE	no hit	56281715
LRWD1	Q9UFC0	Leucine-rich repeat and WD repeat-containing protein 1	Homo sapiens OX=9606	1	1	2	3	2	0	0.6014	15.2959	3.92051	0.00577538	0.0265059	-2.7845	0.200233	0.876639	1	KO - WT	limma	0.00577538	0.0265059	FALSE	candidate	0
RPA2	P15927	Replication protein A 32 kDa subunit	Homo sapiens OX=9606	1	1	2	3	4	9247905	0.381334	18.0058	3.9193	0.0057843	0.0265059	-2.78616	0.200371	0.876713	1	KO - WT	limma	0.0057843	0.0265059	FALSE	no hit	9247905
DPF2	Q92785	Zinc finger protein ubi-d4	Homo sapiens OX=9606	1	1	2	3	2	0	-0.374034	15.8933	-3.91751	0.00579763	0.0265059	-2.78865	0.200577	0.876825	1	KO - WT	limma	0.00579763	0.0265059	FALSE	no hit	0
TFG	Q92734	Protein TFG	Homo sapiens OX=9606	1	1	2	3	3	6843342	-0.466697	17.5232	-3.91583	0.00581013	0.0265059	-2.79097	0.20077	0.876928	1	KO - WT	limma	0.00581013	0.0265059	FALSE	no hit	6843342
SMNDC1	O75940	Survival of motor neuron-related-splicing factor 30	Homo sapiens OX=9606	1	1	2	3	3	7952484	0.391129	17.6855	3.89955	0.0059329	0.0269615	-2.81352	0.202648	0.87793	1	KO - WT	limma	0.0059329	0.0269615	FALSE	no hit	7952484
CTNNBL1	Q8WYA6	Beta-catenin-like protein 1	Homo sapiens OX=9606	1	1	2	3	3	2986177	0.427905	15.2666	3.88909	0.00601325	0.0272215	-2.82803	0.203862	0.878568	1	KO - WT	limma	0.00601325	0.0272215	FALSE	no hit	2986177
ARFGAP2	Q8N6H7	ADP-ribosylation factor GTPase-activating protein 2	Homo sapiens OX=9606	1	1	2	3	4	12073695	-0.374293	18.0727	-3.87022	0.00616127	0.0277596	-2.85424	0.206065	0.87971	1	KO - WT	limma	0.00616127	0.0277596	FALSE	no hit	12073695
NSD3	Q9BZ95	Histone-lysine N-methyltransferase NSD3	Homo sapiens OX=9606	1	1	2	3	2	1246218	-0.435217	16.1433	-3.86796	0.00617929	0.0277596	-2.85739	0.20633	0.879846	1	KO - WT	limma	0.00617929	0.0277596	FALSE	no hit	1246218
POLR2B	P30876	DNA-directed RNA polymerase II subunit RPB2	Homo sapiens OX=9606	1	1	2	3	6	4142217	-0.449452	15.9222	-3.86199	0.0062271	0.027868	-2.86569	0.207031	0.880205	1	KO - WT	limma	0.0062271	0.027868	FALSE	no hit	4142217
YEATS2	Q9ULM3	YEATS domain-containing protein 2	Homo sapiens OX=9606	1	1	2	3	19	208007978	-0.488755	21.0067	-3.84576	0.00635912	0.0283511	-2.8883	0.208946	0.881172	1	KO - WT	limma	0.00635912	0.0283511	FALSE	no hit	208007978
RPL3	P39023	60S ribosomal protein L3	Homo sapiens OX=9606	1	1	2	3	7	36765944	0.391079	19.3652	3.83765	0.0064262	0.028496	-2.8996	0.209908	0.881652	1	KO - WT	limma	0.0064262	0.028496	FALSE	no hit	36765944
PURA	Q00577	Transcriptional activator protein Pur-alpha	Homo sapiens OX=9606	1	1	2	3	5	15321670	-0.382248	18.9985	-3.83535	0.00644536	0.028496	-2.90281	0.210181	0.881787	1	KO - WT	limma	0.00644536	0.028496	FALSE	no hit	15321670
GTF3C3	Q9Y5Q9	General transcription factor 3C polypeptide 3	Homo sapiens OX=9606	1	1	2	3	9	14277357	-0.385284	18.6054	-3.82889	0.00649959	0.028496	-2.91183	0.210951	0.882168	1	KO - WT	limma	0.00649959	0.028496	FALSE	no hit	14277357
GPATCH1	Q9BRR8	G patch domain-containing protein 1	Homo sapiens OX=9606	1	1	2	3	4	5275477	-0.449768	18.7839	-3.82774	0.0065093	0.028496	-2.91344	0.211088	0.882236	1	KO - WT	limma	0.0065093	0.028496	FALSE	no hit	5275477
AQR	O60306	RNA helicase aquarius	Homo sapiens OX=9606	1	1	2	3	30	22767177	-0.416937	20.2224	-3.82461	0.0065357	0.028496	-2.9178	0.21146	0.882419	1	KO - WT	limma	0.0065357	0.028496	FALSE	no hit	22767177
KHDRBS1	Q07666	KH domain-containing, RNA-binding, signal transduction-associated protein 1	Homo sapiens OX=9606	1	1	2	3	6	97686990	0.468857	21.5078	3.82447	0.00653689	0.028496	-2.91799	0.211477	0.882427	1	KO - WT	limma	0.00653689	0.028496	FALSE	no hit	97686990
RPLP0	P05388	60S acidic ribosomal protein P0	Homo sapiens OX=9606	1	1	2	3	3	129749254	0.396322	20.8866	3.81894	0.00658396	0.0285846	-2.92572	0.212138	0.88275	1	KO - WT	limma	0.00658396	0.0285846	FALSE	no hit	129749254
RPL37A	P61513	60S ribosomal protein L37a	Homo sapiens OX=9606	1	1	2	3	2	13866754	0.514344	19.0941	3.81639	0.00660578	0.0285846	-2.92928	0.212444	0.882899	1	KO - WT	limma	0.00660578	0.0285846	FALSE	no hit	13866754
ZNF281	Q9Y2X9	Zinc finger protein 281	Homo sapiens OX=9606	1	1	2	3	8	4792434	-0.368778	17.7627	-3.80437	0.00670979	0.028853	-2.9461	0.213888	0.883598	1	KO - WT	limma	0.00670979	0.028853	FALSE	no hit	4792434
HNRNPAB	Q99729	Heterogeneous nuclear ribonucleoprotein A/B	Homo sapiens OX=9606	1	1	2	3	7	68719147	0.380136	20.4956	3.80356	0.00671683	0.028853	-2.94723	0.213985	0.883645	1	KO - WT	limma	0.00671683	0.028853	FALSE	no hit	68719147
ZFR	Q96KR1	Zinc finger RNA-binding protein	Homo sapiens OX=9606	1	1	2	3	13	25207200	0.402818	20.5154	3.7963	0.00678053	0.0289425	-2.95739	0.214861	0.884064	1	KO - WT	limma	0.00678053	0.0289425	FALSE	no hit	25207200
CSTF3	Q12996	Cleavage stimulation factor subunit 3	Homo sapiens OX=9606	1	1	2	3	4	10094179	-0.371816	17.5307	-3.79559	0.00678686	0.0289425	-2.95839	0.214947	0.884105	1	KO - WT	limma	0.00678686	0.0289425	FALSE	no hit	10094179
ANLN	Q9NQW6	Anillin	Homo sapiens OX=9606	1	1	2	3	4	0	0.368545	16.4025	3.7866	0.00686675	0.0291011	-2.97099	0.216035	0.884621	1	KO - WT	limma	0.00686675	0.0291011	FALSE	no hit	0
SEPTIN7	Q16181	Septin-7	Homo sapiens OX=9606	1	1	2	3	9	27774785	0.391119	20.0068	3.78329	0.00689643	0.0291011	-2.97563	0.216437	0.884811	1	KO - WT	limma	0.00689643	0.0291011	FALSE	no hit	27774785
ZC3H11A	O75152	Zinc finger CCCH domain-containing protein 11A	Homo sapiens OX=9606	1	1	2	3	6	14592401	-0.371514	18.2533	-3.78309	0.00689823	0.0291011	-2.97591	0.216461	0.884822	1	KO - WT	limma	0.00689823	0.0291011	FALSE	no hit	14592401
SUGP2	Q8IX01	SURP and G-patch domain-containing protein 2	Homo sapiens OX=9606	1	1	2	3	12	17721105	-0.383137	19.2273	-3.77186	0.007	0.0294063	-2.99167	0.217828	0.885462	1	KO - WT	limma	0.007	0.0294063	FALSE	no hit	17721105
TRIM25	Q14258	E3 ubiquitin/ISG15 ligase TRIM25	Homo sapiens OX=9606	1	1	2	3	2	0	-0.588885	15.7965	-3.76961	0.00702052	0.0294063	-2.99482	0.218102	0.88559	1	KO - WT	limma	0.00702052	0.0294063	FALSE	candidate	0
YY1	P25490	Transcriptional repressor protein YY1	Homo sapiens OX=9606	1	1	2	3	2	3351436	-0.482621	16.0371	-3.75585	0.0071479	0.0298336	-3.01415	0.219787	0.886367	1	KO - WT	limma	0.0071479	0.0298336	FALSE	no hit	3351436
CSNK2B	P67870	Casein kinase II subunit beta	Homo sapiens OX=9606	1	1	2	3	4	10078842	0.3764	18.3135	3.74391	0.00726042	0.0301961	-3.03095	0.221257	0.887037	1	KO - WT	limma	0.00726042	0.0301961	FALSE	no hit	10078842
MED15	Q96RN5	Mediator of RNA polymerase II transcription subunit 15	Homo sapiens OX=9606	1	1	2	3	2	0	-0.395358	15.4873	-3.74051	0.00729279	0.0302234	-3.03573	0.221677	0.887226	1	KO - WT	limma	0.00729279	0.0302234	FALSE	no hit	0
GPATCH8	Q9UKJ3	G patch domain-containing protein 8	Homo sapiens OX=9606	1	1	2	3	7	10594201	-0.44038	18.2885	-3.73784	0.00731834	0.0302234	-3.03949	0.222007	0.887375	1	KO - WT	limma	0.00731834	0.0302234	FALSE	no hit	10594201
HELLS	Q9NRZ9	Lymphoid-specific helicase	Homo sapiens OX=9606	1	1	2	3	23	41165992	0.554651	20.6636	3.71706	0.00752052	0.030842	-3.06878	0.224587	0.888525	1	KO - WT	limma	0.00752052	0.030842	FALSE	no hit	41165992
RPL11	P62913	60S ribosomal protein L11	Homo sapiens OX=9606	1	1	2	3	5	663592236	0.39584	19.3784	3.70509	0.00763976	0.0311443	-3.08568	0.226083	0.889181	1	KO - WT	limma	0.00763976	0.0311443	FALSE	no hit	663592236
RBM17	Q96I25	Splicing factor 45	Homo sapiens OX=9606	1	1	2	3	18	65640584	0.4123	21.2748	3.70435	0.00764715	0.0311443	-3.08672	0.226176	0.889221	1	KO - WT	limma	0.00764715	0.0311443	FALSE	no hit	65640584
AP1B1	Q10567	AP-1 complex subunit beta-1	Homo sapiens OX=9606	1	1	2	3	3	1036734	0.405406	17.2598	3.68133	0.00788251	0.0319921	-3.11928	0.229074	0.890469	1	KO - WT	limma	0.00788251	0.0319921	FALSE	no hit	1036734
SUPT20H	Q8NEM7	Transcription factor SPT20 homolog	Homo sapiens OX=9606	1	1	2	3	2	7960366	0.373767	17.7883	3.66994	0.00800184	0.0323648	-3.13541	0.230518	0.891081	1	KO - WT	limma	0.00800184	0.0323648	FALSE	no hit	7960366
KPNA4	O00629	Importin subunit alpha-3	Homo sapiens OX=9606	1	1	2	3	3	2568038	0.426421	15.6318	3.6644	0.00806057	0.0324907	-3.14326	0.231222	0.891376	1	KO - WT	limma	0.00806057	0.0324907	FALSE	no hit	2568038
DNAJC7	Q99615	DnaJ homolog subfamily C member 7	Homo sapiens OX=9606	1	1	2	3	16	26062616	0.372244	20.5944	3.65901	0.00811822	0.0326114	-3.1509	0.23191	0.891663	1	KO - WT	limma	0.00811822	0.0326114	FALSE	no hit	26062616
CCT6A	P40227	T-complex protein 1 subunit zeta	Homo sapiens OX=9606	1	1	2	3	10	89039826	-0.370882	21.8986	-3.65436	0.00816827	0.0327009	-3.1575	0.232503	0.89191	1	KO - WT	limma	0.00816827	0.0327009	FALSE	no hit	89039826
RPL30	P62888	60S ribosomal protein L30	Homo sapiens OX=9606	1	1	2	3	2	16792280	0.352351	19.0368	3.63502	0.00838007	0.0334351	-3.18496	0.234984	0.892929	1	KO - WT	limma	0.00838007	0.0334351	FALSE	no hit	16792280
RPS3A	P61247	40S ribosomal protein S3a	Homo sapiens OX=9606	1	1	2	3	11	56070928	0.422112	21.2055	3.63219	0.0084116	0.0334475	-3.18899	0.235349	0.893078	1	KO - WT	limma	0.0084116	0.0334475	FALSE	no hit	56070928
LDHB	P07195	L-lactate dehydrogenase B chain	Homo sapiens OX=9606	1	1	2	3	2	2063941	-0.48741	17.2082	-3.61666	0.00858671	0.0339739	-3.21109	0.237357	0.893886	1	KO - WT	limma	0.00858671	0.0339739	FALSE	no hit	2063941
TCEA1	P23193	Transcription elongation factor A protein 1	Homo sapiens OX=9606	1	1	2	3	2	3088833	0.532744	14.8714	3.61303	0.00862816	0.0339739	-3.21625	0.237828	0.894074	1	KO - WT	limma	0.00862816	0.0339739	FALSE	no hit	3088833
TTC33	Q6PID6	Tetratricopeptide repeat protein 33	Homo sapiens OX=9606	1	1	2	3	4	8871931	-0.386495	16.7853	-3.61282	0.00863059	0.0339739	-3.21655	0.237855	0.894085	1	KO - WT	limma	0.00863059	0.0339739	FALSE	no hit	8871931
CNN3	Q15417	Calponin-3	Homo sapiens OX=9606	1	1	2	3	3	2206616	0.349352	16.0959	3.60359	0.00873709	0.0342088	-3.2297	0.239056	0.894561	1	KO - WT	limma	0.00873709	0.0342088	FALSE	no hit	2206616
HDAC2	Q92769	Histone deacetylase 2	Homo sapiens OX=9606	1	1	2	3	6	50799993	-0.343795	19.9678	-3.60262	0.00874838	0.0342088	-3.23108	0.239183	0.894611	1	KO - WT	limma	0.00874838	0.0342088	FALSE	no hit	50799993
GAPDH	P04406	Glyceraldehyde-3-phosphate dehydrogenase	Homo sapiens OX=9606	1	1	2	3	12	55975816	-0.448907	21.1333	-3.56805	0.00916088	0.0355253	-3.28044	0.243721	0.89637	1	KO - WT	limma	0.00916088	0.0355253	FALSE	no hit	55975816
UBLCP1	Q8WVY7	Ubiquitin-like domain-containing CTD phosphatase 1	Homo sapiens OX=9606	1	1	2	3	2	0	-0.386449	14.393	-3.56699	0.00917379	0.0355253	-3.28195	0.243861	0.896423	1	KO - WT	limma	0.00917379	0.0355253	FALSE	no hit	0
XAB2	Q9HCS7	Pre-mRNA-splicing factor SYF1	Homo sapiens OX=9606	1	1	2	3	22	24856098	-0.360197	20.1252	-3.56645	0.00918047	0.0355253	-3.28273	0.243933	0.89645	1	KO - WT	limma	0.00918047	0.0355253	FALSE	no hit	24856098
EIF3A	Q14152	Eukaryotic translation initiation factor 3 subunit A	Homo sapiens OX=9606	1	1	2	3	19	16686029	0.355113	19.3344	3.56439	0.00920578	0.0355253	-3.28568	0.244205	0.896554	1	KO - WT	limma	0.00920578	0.0355253	FALSE	no hit	16686029
ANKHD1	Q8IWZ3	Ankyrin repeat and KH domain-containing protein 1	Homo sapiens OX=9606	1	1	2	3	3	5240176	0.374776	15.8358	3.55141	0.00936682	0.0360286	-3.30425	0.245927	0.897204	1	KO - WT	limma	0.00936682	0.0360286	FALSE	no hit	5240176
EPHX1	P07099	Epoxide hydrolase 1	Homo sapiens OX=9606	1	1	2	3	3	1631990	0.356042	17.7707	3.54705	0.0094216	0.0361212	-3.31049	0.246507	0.897421	1	KO - WT	limma	0.0094216	0.0361212	FALSE	no hit	1631990
DKC1	O60832	H/ACA ribonucleoprotein complex subunit DKC1	Homo sapiens OX=9606	1	1	2	3	4	0	-0.412453	15.9015	-3.51743	0.00980324	0.0374624	-3.35298	0.250475	0.898881	1	KO - WT	limma	0.00980324	0.0374624	FALSE	no hit	0
ARID3A	Q99856	AT-rich interactive domain-containing protein 3A	Homo sapiens OX=9606	1	1	2	3	6	15621798	0.356991	18.1212	3.51121	0.00988544	0.0374654	-3.36191	0.251313	0.899185	1	KO - WT	limma	0.00988544	0.0374654	FALSE	no hit	15621798
PHF3	Q92576	PHD finger protein 3	Homo sapiens OX=9606	1	1	2	3	24	47895852	0.365664	19.722	3.51028	0.00989774	0.0374654	-3.36324	0.251438	0.89923	1	KO - WT	limma	0.00989774	0.0374654	FALSE	no hit	47895852
GTF2I	P78347	General transcription factor II-I	Homo sapiens OX=9606	1	1	2	3	24	36268434	-0.364441	21.7001	-3.51015	0.00989952	0.0374654	-3.36343	0.251456	0.899236	1	KO - WT	limma	0.00989952	0.0374654	FALSE	no hit	36268434
CHD8	Q9HCK8	Chromodomain-helicase-DNA-binding protein 8	Homo sapiens OX=9606	1	1	2	3	15	25233571	0.386195	20.3399	3.48818	0.0101963	0.038465	-3.39501	0.254435	0.900298	1	KO - WT	limma	0.0101963	0.038465	FALSE	no hit	25233571
GTF3C2	Q8WUA4	General transcription factor 3C polypeptide 2	Homo sapiens OX=9606	1	1	2	3	9	16601844	-0.339868	20.0174	-3.48381	0.0102566	0.038491	-3.40131	0.255031	0.900508	1	KO - WT	limma	0.0102566	0.038491	FALSE	no hit	16601844
VEZF1	Q14119	Vascular endothelial zinc finger 1	Homo sapiens OX=9606	1	1	2	3	3	41083253	0.329149	19.2056	3.48204	0.010281	0.038491	-3.40385	0.255272	0.900593	1	KO - WT	limma	0.010281	0.038491	FALSE	no hit	41083253
NELFB	Q8WX92	Negative elongation factor B	Homo sapiens OX=9606	1	1	2	3	4	0	0.3837	14.8131	3.48058	0.0103013	0.038491	-3.40596	0.255472	0.900663	1	KO - WT	limma	0.0103013	0.038491	FALSE	no hit	0
DARS2	Q6PI48	Aspartate--tRNA ligase, mitochondrial	Homo sapiens OX=9606	1	1	2	3	2	0	-0.399749	15.4298	-3.47648	0.0103584	0.0385819	-3.41187	0.256032	0.900859	1	KO - WT	limma	0.0103584	0.0385819	FALSE	no hit	0
RECQL	P46063	ATP-dependent DNA helicase Q1	Homo sapiens OX=9606	1	1	2	3	4	4673166	-0.342656	13.9248	-3.46225	0.0105593	0.039206	-3.43238	0.257984	0.901535	1	KO - WT	limma	0.0105593	0.039206	FALSE	no hit	4673166
MEN1	O00255	Menin	Homo sapiens OX=9606	1	1	2	3	8	14466127	-0.357324	18.7796	-3.45596	0.0106494	0.0392275	-3.44146	0.25885	0.901832	1	KO - WT	limma	0.0106494	0.0392275	FALSE	no hit	14466127
SPEN	Q96T58	Msx2-interacting protein	Homo sapiens OX=9606	1	1	2	3	50	23984726	0.411112	21.3267	3.4555	0.010656	0.0392275	-3.44211	0.258913	0.901853	1	KO - WT	limma	0.010656	0.0392275	FALSE	no hit	23984726
CRNKL1	Q9BZJ0	Crooked neck-like protein 1	Homo sapiens OX=9606	1	1	2	3	19	18554803	-0.374402	20.4864	-3.45487	0.0106651	0.0392275	-3.44303	0.259	0.901883	1	KO - WT	limma	0.0106651	0.0392275	FALSE	no hit	18554803
CHD4	Q14839	Chromodomain-helicase-DNA-binding protein 4	Homo sapiens OX=9606	1	1	2	3	14	61450169	-0.331659	20.1075	-3.44401	0.0108228	0.0396406	-3.4587	0.260499	0.902393	1	KO - WT	limma	0.0108228	0.0396406	FALSE	no hit	61450169
RPS5	P46782	40S ribosomal protein S5	Homo sapiens OX=9606	1	1	2	3	5	41044586	0.346559	19.579	3.44252	0.0108447	0.0396406	-3.46086	0.260707	0.902463	1	KO - WT	limma	0.0108447	0.0396406	FALSE	no hit	41044586
CDC16	Q13042	Cell division cycle protein 16 homolog	Homo sapiens OX=9606	1	1	2	3	4	2068808	-0.491266	18.137	-3.42582	0.0110928	0.0402611	-3.485	0.263026	0.90324	1	KO - WT	limma	0.0110928	0.0402611	FALSE	no hit	2068808
ZBED4	O75132	Zinc finger BED domain-containing protein 4	Homo sapiens OX=9606	1	1	2	3	7	10986664	-0.337445	17.8264	-3.42523	0.0111017	0.0402611	-3.48585	0.263109	0.903267	1	KO - WT	limma	0.0111017	0.0402611	FALSE	no hit	10986664
ACSL1	P33121	Long-chain-fatty-acid--CoA ligase 1	Homo sapiens OX=9606	1	1	2	3	4	0	0.517803	16.2198	3.42208	0.0111492	0.0402611	-3.49041	0.263548	0.903413	1	KO - WT	limma	0.0111492	0.0402611	FALSE	no hit	0
RFC5	P40937	Replication factor C subunit 5	Homo sapiens OX=9606	1	1	2	3	15	33067366	-0.37267	20.3528	-3.42194	0.0111513	0.0402611	-3.49061	0.263567	0.903419	1	KO - WT	limma	0.0111513	0.0402611	FALSE	no hit	33067366
CDC5L	Q99459	Cell division cycle 5-like protein	Homo sapiens OX=9606	1	1	2	3	26	46036019	-0.350424	21.2336	-3.41847	0.0112038	0.040327	-3.49563	0.264051	0.903579	1	KO - WT	limma	0.0112038	0.040327	FALSE	no hit	46036019
NSF	P46459	Vesicle-fusing ATPase	Homo sapiens OX=9606	1	1	2	3	16	46551098	0.36008	20.2958	3.40086	0.0114751	0.0408127	-3.52114	0.26652	0.904387	1	KO - WT	limma	0.0114751	0.0408127	FALSE	no hit	46551098
PDCD4	Q53EL6	Programmed cell death protein 4	Homo sapiens OX=9606	1	1	2	3	4	2716439	-0.32156	16.2871	-3.3987	0.0115088	0.0408127	-3.52427	0.266823	0.904485	1	KO - WT	limma	0.0115088	0.0408127	FALSE	no hit	2716439
PPP1R10	Q96QC0	Serine/threonine-protein phosphatase 1 regulatory subunit 10	Homo sapiens OX=9606	1	1	2	3	5	0	0.359165	17.3393	3.39497	0.0115674	0.0408127	-3.52968	0.267349	0.904655	1	KO - WT	limma	0.0115674	0.0408127	FALSE	no hit	0
SHOC2	Q9UQ13	Leucine-rich repeat protein SHOC-2	Homo sapiens OX=9606	1	1	2	3	3	2587300	0.324175	16.4481	3.39469	0.0115716	0.0408127	-3.53007	0.267388	0.904668	1	KO - WT	limma	0.0115716	0.0408127	FALSE	no hit	2587300
KIF2A	O00139	Kinesin-like protein KIF2A	Homo sapiens OX=9606	1	1	2	3	2	0	-0.378827	14.9643	-3.3914	0.0116236	0.0408127	-3.53484	0.267852	0.904817	1	KO - WT	limma	0.0116236	0.0408127	FALSE	no hit	0
PTGES2	Q9H7Z7	Prostaglandin E synthase 2	Homo sapiens OX=9606	1	1	2	3	5	7101672	0.394053	16.6621	3.38991	0.0116472	0.0408127	-3.53701	0.268063	0.904885	1	KO - WT	limma	0.0116472	0.0408127	FALSE	no hit	7101672
HADHB	P55084	Trifunctional enzyme subunit beta, mitochondrial	Homo sapiens OX=9606	1	1	2	3	5	0	0.350163	17.9062	3.38803	0.011677	0.0408127	-3.53974	0.268328	0.90497	1	KO - WT	limma	0.011677	0.0408127	FALSE	no hit	0
RPS10	P46783	40S ribosomal protein S10	Homo sapiens OX=9606	1	1	2	3	6	119182900	-0.335659	20.9163	-3.38748	0.0116857	0.0408127	-3.54053	0.268405	0.904995	1	KO - WT	limma	0.0116857	0.0408127	FALSE	no hit	119182900
LARS1	Q9P2J5	Leucine--tRNA ligase, cytoplasmic	Homo sapiens OX=9606	1	1	2	3	7	0	-0.432653	16.2401	-3.38554	0.0117166	0.0408127	-3.54334	0.268679	0.905082	1	KO - WT	limma	0.0117166	0.0408127	FALSE	no hit	0
ANKRD11	Q6UB99	Ankyrin repeat domain-containing protein 11	Homo sapiens OX=9606	1	1	2	3	2	1179922	0.438259	13.8752	3.38463	0.0117312	0.0408127	-3.54467	0.268809	0.905124	1	KO - WT	limma	0.0117312	0.0408127	FALSE	no hit	1179922
PRKCD	Q05655	Protein kinase C delta type	Homo sapiens OX=9606	1	1	2	3	3	0	-0.678617	15.7862	-3.38315	0.0117549	0.0408127	-3.54682	0.269018	0.905191	1	KO - WT	limma	0.0117549	0.0408127	FALSE	candidate	0
TRIP13	Q15645	Pachytene checkpoint protein 2 homolog	Homo sapiens OX=9606	1	1	2	3	5	7479629	-0.393526	18.0376	-3.3803	0.0118005	0.0408506	-3.55095	0.269421	0.905319	1	KO - WT	limma	0.0118005	0.0408506	FALSE	no hit	7479629
POLDIP3	Q9BY77	Polymerase delta-interacting protein 3	Homo sapiens OX=9606	1	1	2	3	16	34455213	-0.345621	20.1219	-3.36864	0.0119897	0.0413837	-3.56789	0.271077	0.905843	1	KO - WT	limma	0.0119897	0.0413837	FALSE	no hit	34455213
RPS21	P63220	40S ribosomal protein S21	Homo sapiens OX=9606	1	1	2	3	2	13417289	0.351716	17.6134	3.3565	0.01219	0.041952	-3.58554	0.272808	0.906385	1	KO - WT	limma	0.01219	0.041952	FALSE	no hit	13417289
LARP1	Q6PKG0	La-related protein 1	Homo sapiens OX=9606	1	1	2	3	8	15497900	-0.321591	18.5325	-3.34498	0.0123833	0.0424932	-3.60229	0.274457	0.906895	1	KO - WT	limma	0.0123833	0.0424932	FALSE	no hit	15497900
HSP90B1	P14625	Endoplasmin	Homo sapiens OX=9606	1	1	2	3	7	32058248	0.334106	20.2682	3.33452	0.0125617	0.0429799	-3.61752	0.27596	0.907355	1	KO - WT	limma	0.0125617	0.0429799	FALSE	no hit	32058248
ARID3B	Q8IVW6	AT-rich interactive domain-containing protein 3B	Homo sapiens OX=9606	1	1	2	3	7	20039294	0.328626	18.7642	3.33062	0.012629	0.0430169	-3.62321	0.276523	0.907526	1	KO - WT	limma	0.012629	0.0430169	FALSE	no hit	20039294
RFC4	P35249	Replication factor C subunit 4	Homo sapiens OX=9606	1	1	2	3	12	71897636	-0.348623	21.112	-3.32755	0.0126821	0.0430169	-3.62767	0.276965	0.90766	1	KO - WT	limma	0.0126821	0.0430169	FALSE	no hit	71897636
TEX10	Q9NXF1	Testis-expressed protein 10	Homo sapiens OX=9606	1	1	2	3	6	8255882	-0.334547	18.8505	-3.31472	0.012907	0.0436539	-3.64637	0.278821	0.908218	1	KO - WT	limma	0.012907	0.0436539	FALSE	no hit	8255882
RNF20	Q5VTR2	E3 ubiquitin-protein ligase BRE1A	Homo sapiens OX=9606	1	1	2	3	12	18754710	0.382227	19.8663	3.31162	0.012962	0.0437142	-3.65089	0.279271	0.908352	1	KO - WT	limma	0.012962	0.0437142	FALSE	no hit	18754710
DNM2	P50570	Dynamin-2	Homo sapiens OX=9606	1	1	2	3	6	67431411	0.35296	20.6073	3.30857	0.0130165	0.0437726	-3.65535	0.279715	0.908485	1	KO - WT	limma	0.0130165	0.0437726	FALSE	no hit	67431411
MCM7	P33993	DNA replication licensing factor MCM7	Homo sapiens OX=9606	1	1	2	3	9	12569969	-0.329523	14.9316	-3.30507	0.013079	0.0438575	-3.66045	0.280223	0.908635	1	KO - WT	limma	0.013079	0.0438575	FALSE	no hit	12569969
DNAJB11	Q9UBS4	DnaJ homolog subfamily B member 11	Homo sapiens OX=9606	1	1	2	3	3	5704195	-0.320766	17.6441	-3.29797	0.0132072	0.0440863	-3.67082	0.281258	0.908941	1	KO - WT	limma	0.0132072	0.0440863	FALSE	no hit	5704195
ZNHIT6	Q9NWK9	Box C/D snoRNA protein 1	Homo sapiens OX=9606	1	1	2	3	3	0	-0.483147	15.2298	-3.29595	0.013244	0.0440863	-3.67377	0.281553	0.909028	1	KO - WT	limma	0.013244	0.0440863	FALSE	no hit	0
RRP1B	Q14684	Ribosomal RNA processing protein 1 homolog B	Homo sapiens OX=9606	1	1	2	3	6	3871068	0.347287	17.5975	3.29355	0.0132876	0.0440863	-3.67727	0.281903	0.90913	1	KO - WT	limma	0.0132876	0.0440863	FALSE	no hit	3871068
RAB13	P51153	Ras-related protein Rab-13	Homo sapiens OX=9606	1	1	2	3	2	159569826	0.336644	19.5084	3.29304	0.013297	0.0440863	-3.67802	0.281978	0.909152	1	KO - WT	limma	0.013297	0.0440863	FALSE	no hit	159569826
EIF2AK2	P19525	Interferon-induced, double-stranded RNA-activated protein kinase	Homo sapiens OX=9606	1	1	2	3	3	0	0.374581	16.082	3.28383	0.0134665	0.0445226	-3.69148	0.283326	0.909546	1	KO - WT	limma	0.0134665	0.0445226	FALSE	no hit	0
WDR36	Q8NI36	WD repeat-containing protein 36	Homo sapiens OX=9606	1	1	2	3	5	0	-0.413499	17.5566	-3.27273	0.0136738	0.0450813	-3.70771	0.284957	0.910016	1	KO - WT	limma	0.0136738	0.0450813	FALSE	no hit	0
UBA5	Q9GZZ9	Ubiquitin-like modifier-activating enzyme 5	Homo sapiens OX=9606	1	1	2	3	6	11853531	0.343596	17.4983	3.26138	0.0138892	0.0453832	-3.72431	0.28663	0.910495	1	KO - WT	limma	0.0138892	0.0453832	FALSE	no hit	11853531
TRIM32	Q13049	E3 ubiquitin-protein ligase TRIM32	Homo sapiens OX=9606	1	1	2	3	4	0	-0.322092	17.277	-3.26029	0.0139102	0.0453832	-3.72591	0.286792	0.910541	1	KO - WT	limma	0.0139102	0.0453832	FALSE	no hit	0
PUM1	Q14671	Pumilio homolog 1	Homo sapiens OX=9606	1	1	2	3	17	26116883	0.337886	20.5104	3.25664	0.0139803	0.0453832	-3.73125	0.287331	0.910694	1	KO - WT	limma	0.0139803	0.0453832	FALSE	no hit	26116883
PHGDH	O43175	D-3-phosphoglycerate dehydrogenase	Homo sapiens OX=9606	1	1	2	3	16	96217380	-0.340649	20.9462	-3.2546	0.0140197	0.0453832	-3.73424	0.287634	0.910779	1	KO - WT	limma	0.0140197	0.0453832	FALSE	no hit	96217380
RAB2A	P61019	Ras-related protein Rab-2A	Homo sapiens OX=9606	1	1	2	3	3	65689239	0.350984	20.0769	3.25259	0.0140586	0.0453832	-3.73718	0.287931	0.910863	1	KO - WT	limma	0.0140586	0.0453832	FALSE	no hit	65689239
EIF3F	O00303	Eukaryotic translation initiation factor 3 subunit F	Homo sapiens OX=9606	1	1	2	3	5	2207182	0.310855	15.4778	3.25207	0.0140688	0.0453832	-3.73795	0.288009	0.910885	1	KO - WT	limma	0.0140688	0.0453832	FALSE	no hit	2207182
MYH9	P35579	Myosin-9	Homo sapiens OX=9606	1	1	2	3	35	24818179	0.310733	20.7989	3.25182	0.0140737	0.0453832	-3.73832	0.288046	0.910896	1	KO - WT	limma	0.0140737	0.0453832	FALSE	no hit	24818179
GTF3C1	Q12789	General transcription factor 3C polypeptide 1	Homo sapiens OX=9606	1	1	2	3	31	42303364	-0.338198	20.6459	-3.25181	0.0140738	0.0453832	-3.73833	0.288047	0.910896	1	KO - WT	limma	0.0140738	0.0453832	FALSE	no hit	42303364
DHX9	Q08211	ATP-dependent RNA helicase A	Homo sapiens OX=9606	1	1	2	3	29	92245207	-0.356135	21.3586	-3.24898	0.0141288	0.0454362	-3.74247	0.288466	0.911014	1	KO - WT	limma	0.0141288	0.0454362	FALSE	no hit	92245207
DDX39B	Q13838	Spliceosome RNA helicase DDX39B	Homo sapiens OX=9606	1	1	2	3	9	67849800	-0.317627	21.4232	-3.23125	0.0144793	0.0464362	-3.76847	0.291106	0.91175	1	KO - WT	limma	0.0144793	0.0464362	FALSE	no hit	67849800
PKN2	Q16513	Serine/threonine-protein kinase N2	Homo sapiens OX=9606	1	1	2	3	11	7630397	-0.326809	17.8289	-3.21885	0.0147298	0.0470148	-3.78666	0.292961	0.912259	1	KO - WT	limma	0.0147298	0.0470148	FALSE	no hit	7630397
NR2F6	P10588	Nuclear receptor subfamily 2 group F member 6	Homo sapiens OX=9606	1	1	2	3	2	8948395	0.39166	17.7033	3.21661	0.0147756	0.0470148	-3.78995	0.293298	0.912351	1	KO - WT	limma	0.0147756	0.0470148	FALSE	no hit	8948395
DDX39A	O00148	ATP-dependent RNA helicase DDX39A	Homo sapiens OX=9606	1	1	2	3	3	67849800	-0.317671	21.2304	-3.21642	0.0147795	0.0470148	-3.79023	0.293327	0.912359	1	KO - WT	limma	0.0147795	0.0470148	FALSE	no hit	67849800
PFKM	P08237	ATP-dependent 6-phosphofructokinase, muscle type	Homo sapiens OX=9606	1	1	2	3	21	131110138	-0.327286	21.9576	-3.21231	0.0148638	0.0471556	-3.79626	0.293944	0.912527	1	KO - WT	limma	0.0148638	0.0471556	FALSE	no hit	131110138
SRRM1	Q8IYB3	Serine/arginine repetitive matrix protein 1	Homo sapiens OX=9606	1	1	2	3	7	20515174	-0.465737	19.6765	-3.20987	0.0149141	0.047188	-3.79984	0.29431	0.912626	1	KO - WT	limma	0.0149141	0.047188	FALSE	no hit	20515174
U2SURP	O15042	U2 snRNP-associated SURP motif-containing protein	Homo sapiens OX=9606	1	1	2	3	29	74650200	0.420631	22.1866	3.20548	0.0150052	0.0473488	-3.8063	0.294971	0.912805	1	KO - WT	limma	0.0150052	0.0473488	FALSE	no hit	74650200
SKP1	P63208	S-phase kinase-associated protein 1	Homo sapiens OX=9606	1	1	2	3	3	11347180	-0.313012	16.9333	-3.16711	0.0158262	0.0498061	-3.86272	0.300788	0.914347	1	KO - WT	limma	0.0158262	0.0498061	FALSE	no hit	11347180
DNAJA1	P31689	DnaJ homolog subfamily A member 1	Homo sapiens OX=9606	1	1	2	3	12	35634344	-0.312143	19.191	-3.16104	0.0159605	0.0499645	-3.87167	0.301716	0.914588	1	KO - WT	limma	0.0159605	0.0499645	FALSE	no hit	35634344
KIFC1	Q9BW19	Kinesin-like protein KIFC1	Homo sapiens OX=9606	1	1	2	3	6	4200542	0.313029	16.9547	3.15909	0.0160039	0.0499645	-3.87454	0.302014	0.914665	1	KO - WT	limma	0.0160039	0.0499645	FALSE	no hit	4200542
ACTL6A	O96019	Actin-like protein 6A	Homo sapiens OX=9606	1	1	2	3	8	30337589	-0.308905	20.5606	-3.14923	0.0162253	0.0505217	-3.88908	0.303526	0.915054	1	KO - WT	limma	0.0162253	0.0505217	FALSE	no hit	30337589
CDK11B	P21127	Cyclin-dependent kinase 11B	Homo sapiens OX=9606	1	1	2	3	2	7021021	0.346098	18.2171	3.13265	0.0166048	0.051423	-3.91352	0.306078	0.915703	1	KO - WT	limma	0.0166048	0.051423	FALSE	no hit	7021021
PBRM1	Q86U86	Protein polybromo-1	Homo sapiens OX=9606	1	1	2	3	25	10826734	-0.297473	19.6457	-3.1325	0.0166084	0.051423	-3.91375	0.306102	0.915709	1	KO - WT	limma	0.0166084	0.051423	FALSE	no hit	10826734
ELF2	Q15723	ETS-related transcription factor Elf-2	Homo sapiens OX=9606	1	1	2	3	5	15859292	0.308991	18.5903	3.13088	0.0166459	0.051423	-3.91613	0.306352	0.915771	1	KO - WT	limma	0.0166459	0.051423	FALSE	no hit	15859292
BTF3	P20290	Transcription factor BTF3	Homo sapiens OX=9606	1	1	2	3	2	12798235	0.520382	19.1439	3.10638	0.0172257	0.0530749	-3.95231	0.310152	0.916718	1	KO - WT	limma	0.0172257	0.0530749	FALSE	no hit	12798235
ZBTB21	Q9ULJ3	Zinc finger and BTB domain-containing protein 21	Homo sapiens OX=9606	1	1	2	3	3	0	0.314143	15.8536	3.10244	0.017321	0.0532293	-3.95814	0.310767	0.916869	1	KO - WT	limma	0.017321	0.0532293	FALSE	no hit	0
GCAT	O75600	2-amino-3-ketobutyrate coenzyme A ligase, mitochondrial	Homo sapiens OX=9606	1	1	2	3	3	3884625	0.338151	15.9467	3.0987	0.0174119	0.0533694	-3.96367	0.311351	0.917012	1	KO - WT	limma	0.0174119	0.0533694	FALSE	no hit	3884625
UTP15	Q8TED0	U3 small nucleolar RNA-associated protein 15 homolog	Homo sapiens OX=9606	1	1	2	3	2	0	-0.497721	16.9362	-3.08647	0.0177128	0.0540137	-3.98176	0.313264	0.917477	1	KO - WT	limma	0.0177128	0.0540137	FALSE	no hit	0
DDHD1	Q8NEL9	Phospholipase DDHD1	Homo sapiens OX=9606	1	1	2	3	2	17078304	0.343429	18.8831	3.08642	0.0177139	0.0540137	-3.98182	0.313271	0.917478	1	KO - WT	limma	0.0177139	0.0540137	FALSE	no hit	17078304
KAT2B	Q92831	Histone acetyltransferase KAT2B	Homo sapiens OX=9606	1	1	2	3	3	18874178	-0.469778	19.1893	-3.08178	0.0178295	0.0542176	-3.98869	0.313999	0.917654	1	KO - WT	limma	0.0178295	0.0542176	FALSE	no hit	18874178
ABCF3	Q9NUQ8	ATP-binding cassette sub-family F member 3	Homo sapiens OX=9606	1	1	2	3	5	0	-0.432672	16.5326	-3.08005	0.0178729	0.0542176	-3.99125	0.314271	0.917719	1	KO - WT	limma	0.0178729	0.0542176	FALSE	no hit	0
LUC7L3	O95232	Luc7-like protein 3	Homo sapiens OX=9606	1	1	2	3	9	22619806	0.301143	20.1695	3.0716	0.018086	0.054723	-4.00376	0.3156	0.918037	1	KO - WT	limma	0.018086	0.054723	FALSE	no hit	22619806
DNMT1	P26358	DNA (cytosine-5)-methyltransferase 1	Homo sapiens OX=9606	1	1	2	3	9	10760544	0.331416	17.4149	3.06947	0.0181402	0.0547462	-4.00691	0.315936	0.918117	1	KO - WT	limma	0.0181402	0.0547462	FALSE	no hit	10760544
CHD1L	Q86WJ1	Chromodomain-helicase-DNA-binding protein 1-like	Homo sapiens OX=9606	1	1	2	3	7	0	-0.306929	17.5835	-3.06727	0.0181963	0.054775	-4.01017	0.316283	0.9182	1	KO - WT	limma	0.0181963	0.054775	FALSE	no hit	0
ACTR1A	P61163	Alpha-centractin	Homo sapiens OX=9606	1	1	2	3	8	66243959	-0.293409	21.4318	-3.06314	0.0183023	0.0549535	-4.01629	0.316936	0.918355	1	KO - WT	limma	0.0183023	0.0549535	FALSE	no hit	66243959
TRA2B	P62995	Transformer-2 protein homolog beta	Homo sapiens OX=9606	1	1	2	3	5	119670724	0.403538	19.9259	3.05886	0.0184126	0.0550434	-4.02263	0.317613	0.918514	1	KO - WT	limma	0.0184126	0.0550434	FALSE	no hit	119670724
MDC1	Q14676	Mediator of DNA damage checkpoint protein 1	Homo sapiens OX=9606	1	1	2	3	13	7314012	0.290464	18.3257	3.05835	0.0184257	0.0550434	-4.02338	0.317693	0.918533	1	KO - WT	limma	0.0184257	0.0550434	FALSE	no hit	7314012
RPS7	P62081	40S ribosomal protein S7	Homo sapiens OX=9606	1	1	2	3	7	40704071	0.301203	20.2754	3.0546	0.0185231	0.0551941	-4.02894	0.318286	0.918673	1	KO - WT	limma	0.0185231	0.0551941	FALSE	no hit	40704071
PPWD1	Q96BP3	Peptidylprolyl isomerase domain and WD repeat-containing protein 1	Homo sapiens OX=9606	1	1	2	3	10	12042165	-0.29831	19.1906	-3.05187	0.0185945	0.0552671	-4.033	0.31872	0.918775	1	KO - WT	limma	0.0185945	0.0552671	FALSE	no hit	12042165
COPG2	Q9UBF2	Coatomer subunit gamma-2	Homo sapiens OX=9606	1	1	2	3	3	0	0.293102	16.7386	3.04564	0.018758	0.0556125	-4.04222	0.319708	0.919005	1	KO - WT	limma	0.018758	0.0556125	FALSE	no hit	0
LSM6	P62312	U6 snRNA-associated Sm-like protein LSm6	Homo sapiens OX=9606	1	1	2	3	6	74298394	-0.409488	20.0717	-3.04353	0.0188139	0.055638	-4.04535	0.320044	0.919083	1	KO - WT	limma	0.0188139	0.055638	FALSE	no hit	74298394
SCRIB	Q14160	Protein scribble homolog	Homo sapiens OX=9606	1	1	2	3	6	0	0.516928	17.7503	3.04004	0.0189065	0.0557718	-4.05053	0.320599	0.919212	1	KO - WT	limma	0.0189065	0.0557718	FALSE	no hit	0
PLRG1	O43660	Pleiotropic regulator 1	Homo sapiens OX=9606	1	1	2	3	16	41507955	-0.315654	21.1238	-3.02713	0.0192534	0.0566374	-4.06968	0.322659	0.919687	1	KO - WT	limma	0.0192534	0.0566374	FALSE	no hit	41507955
COIL	P38432	Coilin	Homo sapiens OX=9606	1	1	2	3	5	0	0.328255	16.6806	3.02555	0.0192962	0.0566374	-4.07202	0.322911	0.919744	1	KO - WT	limma	0.0192962	0.0566374	FALSE	no hit	0
CKAP2	Q8WWK9	Cytoskeleton-associated protein 2	Homo sapiens OX=9606	1	1	2	3	7	12475592	0.346496	16.1546	3.01914	0.0194715	0.0570098	-4.08154	0.323938	0.919978	1	KO - WT	limma	0.0194715	0.0570098	FALSE	no hit	12475592
CTBP1	Q13363	C-terminal-binding protein 1	Homo sapiens OX=9606	1	1	2	3	4	66773064	-0.29365	19.2596	-3.00644	0.0198233	0.057896	-4.10039	0.325976	0.920439	1	KO - WT	limma	0.0198233	0.057896	FALSE	no hit	66773064
CTNND1	O60716	Catenin delta-1	Homo sapiens OX=9606	1	1	2	3	5	5104926	0.385691	14.1599	2.98757	0.0203589	0.0592809	-4.12842	0.329022	0.921117	1	KO - WT	limma	0.0203589	0.0592809	FALSE	no hit	5104926
ABCF1	Q8NE71	ATP-binding cassette sub-family F member 1	Homo sapiens OX=9606	1	1	2	3	10	31821454	0.31194	18.6995	2.98594	0.0204061	0.0592809	-4.13086	0.329287	0.921176	1	KO - WT	limma	0.0204061	0.0592809	FALSE	no hit	31821454
AKAP8L	Q9ULX6	A-kinase anchor protein 8-like	Homo sapiens OX=9606	1	1	2	3	3	0	-0.346382	16.0223	-2.98381	0.0204675	0.0592809	-4.13401	0.329631	0.921251	1	KO - WT	limma	0.0204675	0.0592809	FALSE	no hit	0
DDX46	Q7L014	Probable ATP-dependent RNA helicase DDX46	Homo sapiens OX=9606	1	1	2	3	19	21750074	0.320948	20.4909	2.98272	0.020499	0.0592809	-4.13563	0.329808	0.92129	1	KO - WT	limma	0.020499	0.0592809	FALSE	no hit	21750074
MICU2	Q8IYU8	Calcium uptake protein 2, mitochondrial	Homo sapiens OX=9606	1	1	2	3	6	1729448	0.333891	17.0808	2.98001	0.0205778	0.059363	-4.13967	0.330248	0.921387	1	KO - WT	limma	0.0205778	0.059363	FALSE	no hit	1729448
PPIL1	Q9Y3C6	Peptidyl-prolyl cis-trans isomerase-like 1	Homo sapiens OX=9606	1	1	2	3	7	19674460	-0.284654	19.5899	-2.97118	0.0208366	0.0599624	-4.1528	0.331682	0.9217	1	KO - WT	limma	0.0208366	0.0599624	FALSE	no hit	19674460
RPS17	P08708	40S ribosomal protein S17	Homo sapiens OX=9606	1	1	2	3	3	5154134	0.335339	17.1502	2.96945	0.0208878	0.0599631	-4.15537	0.331964	0.921762	1	KO - WT	limma	0.0208878	0.0599631	FALSE	no hit	5154134
TRA2A	Q13595	Transformer-2 protein homolog alpha	Homo sapiens OX=9606	1	1	2	3	3	39993030	0.398771	19.3299	2.96415	0.021045	0.0602677	-4.16325	0.332828	0.921949	1	KO - WT	limma	0.021045	0.0602677	FALSE	no hit	39993030
RAB8A	P61006	Ras-related protein Rab-8A	Homo sapiens OX=9606	1	1	2	3	5	196216173	0.297437	20.1421	2.95958	0.0211819	0.0603534	-4.17006	0.333574	0.92211	1	KO - WT	limma	0.0211819	0.0603534	FALSE	no hit	196216173
BCAS2	O75934	Pre-mRNA-splicing factor SPF27	Homo sapiens OX=9606	1	1	2	3	3	19645996	-0.373633	18.4629	-2.95824	0.0212222	0.0603534	-4.17206	0.333793	0.922157	1	KO - WT	limma	0.0212222	0.0603534	FALSE	no hit	19645996
SNW1	Q13573	SNW domain-containing protein 1	Homo sapiens OX=9606	1	1	2	3	13	32666981	-0.341864	20.255	-2.95802	0.0212288	0.0603534	-4.17239	0.333829	0.922165	1	KO - WT	limma	0.0212288	0.0603534	FALSE	no hit	32666981
XPO1	O14980	Exportin-1	Homo sapiens OX=9606	1	1	2	3	21	60753221	0.493598	20.9812	2.9562	0.0212835	0.0603629	-4.17508	0.334126	0.922228	1	KO - WT	limma	0.0212835	0.0603629	FALSE	no hit	60753221
TUFM	P49411	Elongation factor Tu, mitochondrial	Homo sapiens OX=9606	1	1	2	3	7	13346061	-0.401199	16.8118	-2.94919	0.0214961	0.0607353	-4.18552	0.335273	0.922474	1	KO - WT	limma	0.0214961	0.0607353	FALSE	no hit	13346061
NOC4L	Q9BVI4	Nucleolar complex protein 4 homolog	Homo sapiens OX=9606	1	1	2	3	9	14064656	-0.284225	18.671	-2.94848	0.021518	0.0607353	-4.18659	0.335391	0.922499	1	KO - WT	limma	0.021518	0.0607353	FALSE	no hit	14064656
RPS19	P39019	40S ribosomal protein S19	Homo sapiens OX=9606	1	1	2	3	9	36126088	0.319845	19.8633	2.93631	0.0218927	0.0616451	-4.2047	0.337388	0.922922	1	KO - WT	limma	0.0218927	0.0616451	FALSE	no hit	36126088
MARCKS	P29966	Myristoylated alanine-rich C-kinase substrate	Homo sapiens OX=9606	1	1	2	3	3	8517396	-0.292586	18.0069	-2.93245	0.0220133	0.0618368	-4.21047	0.338025	0.923056	1	KO - WT	limma	0.0220133	0.0618368	FALSE	no hit	8517396
RFC2	P35250	Replication factor C subunit 2	Homo sapiens OX=9606	1	1	2	3	13	32946641	-0.309194	20.4929	-2.92691	0.022187	0.0621765	-4.21871	0.338938	0.923248	1	KO - WT	limma	0.022187	0.0621765	FALSE	no hit	32946641
FASN	P49327	Fatty acid synthase	Homo sapiens OX=9606	1	1	2	3	24	18575466	0.276321	20.4107	2.92384	0.0222841	0.0623002	-4.22329	0.339445	0.923354	1	KO - WT	limma	0.0222841	0.0623002	FALSE	no hit	18575466
DDX42	Q86XP3	ATP-dependent RNA helicase DDX42	Homo sapiens OX=9606	1	1	2	3	32	80358720	-0.289393	21.866	-2.9027	0.0229644	0.0640501	-4.25481	0.342948	0.924077	1	KO - WT	limma	0.0229644	0.0640501	FALSE	no hit	80358720
NACC1	Q96RE7	Nucleus accumbens-associated protein 1	Homo sapiens OX=9606	1	1	2	3	3	1948975	0.687502	14.5626	2.89793	0.023121	0.0643343	-4.26192	0.343742	0.924239	1	KO - WT	limma	0.023121	0.0643343	FALSE	candidate	1948975
PRPF40A	O75400	Pre-mRNA-processing factor 40 homolog A	Homo sapiens OX=9606	1	1	2	3	28	142761816	0.424319	22.399	2.89117	0.0233449	0.0646922	-4.27201	0.344869	0.924468	1	KO - WT	limma	0.0233449	0.0646922	FALSE	no hit	142761816
C19orf47	Q8N9M1	Uncharacterized protein C19orf47	Homo sapiens OX=9606	1	1	2	3	7	13365982	-0.31166	19.0617	-2.88745	0.0234688	0.0646922	-4.27756	0.345489	0.924593	1	KO - WT	limma	0.0234688	0.0646922	FALSE	no hit	13365982
EXO1	Q9UQ84	Exonuclease 1	Homo sapiens OX=9606	1	1	2	3	4	0	-0.288973	18.0915	-2.88721	0.0234769	0.0646922	-4.27792	0.34553	0.924602	1	KO - WT	limma	0.0234769	0.0646922	FALSE	no hit	0
DIS3	Q9Y2L1	Exosome complex exonuclease RRP44	Homo sapiens OX=9606	1	1	2	3	3	4550729	-0.503059	15.4548	-2.88668	0.0234947	0.0646922	-4.27871	0.345619	0.92462	1	KO - WT	limma	0.0234947	0.0646922	FALSE	no hit	4550729
RPS6	P62753	40S ribosomal protein S6	Homo sapiens OX=9606	1	1	2	3	4	19559258	-0.335662	19.2092	-2.8851	0.0235477	0.0646922	-4.28107	0.345883	0.924673	1	KO - WT	limma	0.0235477	0.0646922	FALSE	no hit	19559258
NKRF	O15226	NF-kappa-B-repressing factor	Homo sapiens OX=9606	1	1	2	3	12	22136425	-0.32379	20.6011	-2.88415	0.0235794	0.0646922	-4.28248	0.34604	0.924705	1	KO - WT	limma	0.0235794	0.0646922	FALSE	no hit	22136425
ZZZ3	Q8IYH5	ZZ-type zinc finger-containing protein 3	Homo sapiens OX=9606	1	1	2	3	4	0	0.340596	16.4859	2.87819	0.0237809	0.0650671	-4.29138	0.347039	0.924905	1	KO - WT	limma	0.0237809	0.0650671	FALSE	no hit	0
DTYMK	P23919	Thymidylate kinase	Homo sapiens OX=9606	1	1	2	3	4	7240858	0.289617	19.0063	2.87528	0.0238799	0.0650671	-4.29573	0.347527	0.925002	1	KO - WT	limma	0.0238799	0.0650671	FALSE	no hit	7240858
ENY2	Q9NPA8	Transcription and mRNA export factor ENY2	Homo sapiens OX=9606	1	1	2	3	2	3309611	-0.353598	17.1962	-2.87522	0.0238819	0.0650671	-4.29582	0.347537	0.925004	1	KO - WT	limma	0.0238819	0.0650671	FALSE	no hit	3309611
RO60	P10155	RNA-binding protein RO60	Homo sapiens OX=9606	1	1	2	3	5	47722932	-0.275376	17.2585	-2.87294	0.0239598	0.0651286	-4.29922	0.34792	0.925081	1	KO - WT	limma	0.0239598	0.0651286	FALSE	no hit	47722932
DHX35	Q9H5Z1	Probable ATP-dependent RNA helicase DHX35	Homo sapiens OX=9606	1	1	2	3	6	7194143	-0.323026	17.7947	-2.86867	0.0241061	0.0652999	-4.30559	0.348636	0.925223	1	KO - WT	limma	0.0241061	0.0652999	FALSE	no hit	7194143
RBFOX2	O43251	RNA binding protein fox-1 homolog 2	Homo sapiens OX=9606	1	1	2	3	2	38312528	0.283333	20.5396	2.86547	0.0242167	0.0653739	-4.31038	0.349174	0.92533	1	KO - WT	limma	0.0242167	0.0653739	FALSE	no hit	38312528
COPB2	P35606	Coatomer subunit beta'	Homo sapiens OX=9606	1	1	2	3	15	13780612	0.287334	19.1823	2.8625	0.0243196	0.0655015	-4.31481	0.349674	0.925429	1	KO - WT	limma	0.0243196	0.0655015	FALSE	no hit	13780612
PFKP	Q01813	ATP-dependent 6-phosphofructokinase, platelet type	Homo sapiens OX=9606	1	1	2	3	25	144130716	0.315542	22.6103	2.86088	0.0243758	0.065503	-4.31723	0.349946	0.925482	1	KO - WT	limma	0.0243758	0.065503	FALSE	no hit	144130716
PYCR2	Q96C36	Pyrroline-5-carboxylate reductase 2	Homo sapiens OX=9606	1	1	2	3	5	18015398	-0.277405	19.5992	-2.85453	0.0245978	0.0659491	-4.32671	0.351016	0.925693	1	KO - WT	limma	0.0245978	0.0659491	FALSE	no hit	18015398
NCL	P19338	Nucleolin	Homo sapiens OX=9606	1	1	2	3	36	156166308	-0.379748	23.2916	-2.85258	0.0246668	0.0659838	-4.32963	0.351347	0.925757	1	KO - WT	limma	0.0246668	0.0659838	FALSE	no hit	156166308
RRM2	P31350	Ribonucleoside-diphosphate reductase subunit M2	Homo sapiens OX=9606	1	1	2	3	6	10020144	0.300416	17.6093	2.82903	0.0255118	0.0680843	-4.36481	0.355336	0.92653	1	KO - WT	limma	0.0255118	0.0680843	FALSE	no hit	10020144
USP1	O94782	Ubiquitin carboxyl-terminal hydrolase 1	Homo sapiens OX=9606	1	1	2	3	2	313347	0.341869	15.9044	2.82497	0.0256606	0.0680843	-4.37089	0.356027	0.926662	1	KO - WT	limma	0.0256606	0.0680843	FALSE	no hit	313347
PTPN13	Q12923	Tyrosine-protein phosphatase non-receptor type 13	Homo sapiens OX=9606	1	1	2	3	12	0	0.399038	16.3061	2.82476	0.0256684	0.0680843	-4.3712	0.356063	0.926669	1	KO - WT	limma	0.0256684	0.0680843	FALSE	no hit	0
RBM39	Q14498	RNA-binding protein 39	Homo sapiens OX=9606	1	1	2	3	12	35739455	-0.283436	20.1985	-2.82435	0.0256835	0.0680843	-4.37182	0.356133	0.926682	1	KO - WT	limma	0.0256835	0.0680843	FALSE	no hit	35739455
MCRS1	Q96EZ8	Microspherule protein 1	Homo sapiens OX=9606	1	1	2	3	5	12085807	0.316598	17.6761	2.82242	0.0257545	0.0681193	-4.3747	0.356462	0.926745	1	KO - WT	limma	0.0257545	0.0681193	FALSE	no hit	12085807
PDHB	P11177	Pyruvate dehydrogenase E1 component subunit beta, mitochondrial	Homo sapiens OX=9606	1	1	2	3	10	50181108	-0.391436	19.6071	-2.8182	0.0259108	0.0682283	-4.38101	0.357181	0.926881	1	KO - WT	limma	0.0259108	0.0682283	FALSE	no hit	50181108
TAGLN2	P37802	Transgelin-2	Homo sapiens OX=9606	1	1	2	3	2	0	-0.450998	16.145	-2.81818	0.0259117	0.0682283	-4.38105	0.357185	0.926882	1	KO - WT	limma	0.0259117	0.0682283	FALSE	no hit	0
ANAPC7	Q9UJX3	Anaphase-promoting complex subunit 7	Homo sapiens OX=9606	1	1	2	3	7	14802663	-0.300612	18.5927	-2.81318	0.0260981	0.0685658	-4.38853	0.358039	0.927044	1	KO - WT	limma	0.0260981	0.0685658	FALSE	no hit	14802663
CNOT1	A5YKK6	CCR4-NOT transcription complex subunit 1	Homo sapiens OX=9606	1	1	2	3	38	28026936	0.310409	21.1539	2.80909	0.0262513	0.0688089	-4.39463	0.358737	0.927175	1	KO - WT	limma	0.0262513	0.0688089	FALSE	no hit	28026936
PGRMC1	O00264	Membrane-associated progesterone receptor component 1	Homo sapiens OX=9606	1	1	2	3	4	10875107	0.274888	18.1355	2.8076	0.0263076	0.0688089	-4.39687	0.358993	0.927223	1	KO - WT	limma	0.0263076	0.0688089	FALSE	no hit	10875107
MSI2	Q96DH6	RNA-binding protein Musashi homolog 2	Homo sapiens OX=9606	1	1	2	3	3	16754264	0.35579	19.3262	2.8048	0.0264133	0.0689323	-4.40105	0.359472	0.927313	1	KO - WT	limma	0.0264133	0.0689323	FALSE	no hit	16754264
PRDX2	P32119	Peroxiredoxin-2	Homo sapiens OX=9606	1	1	2	3	5	19090610	-0.382557	20.1339	-2.80022	0.0265878	0.0692341	-4.40791	0.360258	0.927461	1	KO - WT	limma	0.0265878	0.0692341	FALSE	no hit	19090610
CCT4	P50991	T-complex protein 1 subunit delta	Homo sapiens OX=9606	1	1	2	3	25	234133604	-0.366347	22.6366	-2.79319	0.0268573	0.0696104	-4.41843	0.361465	0.927685	1	KO - WT	limma	0.0268573	0.0696104	FALSE	no hit	234133604
CNOT11	Q9UKZ1	CCR4-NOT transcription complex subunit 11	Homo sapiens OX=9606	1	1	2	3	6	12435728	0.30935	18.7875	2.79293	0.0268672	0.0696104	-4.41881	0.361509	0.927693	1	KO - WT	limma	0.0268672	0.0696104	FALSE	no hit	12435728
SLU7	O95391	Pre-mRNA-splicing factor SLU7	Homo sapiens OX=9606	1	1	2	3	4	12571967	-0.272087	18.097	-2.79183	0.0269097	0.0696104	-4.42046	0.361698	0.927728	1	KO - WT	limma	0.0269097	0.0696104	FALSE	no hit	12571967
NSUN5	Q96P11	28S rRNA (cytosine-C(5))-methyltransferase	Homo sapiens OX=9606	1	1	2	3	4	9359688	-0.397089	19.3014	-2.78228	0.0272814	0.0704171	-4.43475	0.363343	0.928032	1	KO - WT	limma	0.0272814	0.0704171	FALSE	no hit	9359688
API5	Q9BZZ5	Apoptosis inhibitor 5	Homo sapiens OX=9606	1	1	2	3	13	46038699	0.553523	20.6016	2.77701	0.0274888	0.0707636	-4.44264	0.364252	0.928199	1	KO - WT	limma	0.0274888	0.0707636	FALSE	no hit	46038699
PDCD7	Q8N8D1	Programmed cell death protein 7	Homo sapiens OX=9606	1	1	2	3	5	6744857	-0.303881	18.1233	-2.77519	0.0275608	0.0707636	-4.44536	0.364566	0.928256	1	KO - WT	limma	0.0275608	0.0707636	FALSE	no hit	6744857
FANCI	Q9NVI1	Fanconi anemia group I protein	Homo sapiens OX=9606	1	1	2	3	8	0	-0.375625	17.1636	-2.77279	0.0276563	0.0707636	-4.44896	0.364983	0.928332	1	KO - WT	limma	0.0276563	0.0707636	FALSE	no hit	0
RPS2	P15880	40S ribosomal protein S2	Homo sapiens OX=9606	1	1	2	3	5	9926472	0.352892	18.4637	2.77135	0.0277135	0.0707636	-4.45111	0.365231	0.928377	1	KO - WT	limma	0.0277135	0.0707636	FALSE	no hit	9926472
CSNK2A2	P19784	Casein kinase II subunit alpha'	Homo sapiens OX=9606	1	1	2	3	3	0	0.274053	17.067	2.76868	0.02782	0.0707636	-4.45511	0.365693	0.928461	1	KO - WT	limma	0.02782	0.0707636	FALSE	no hit	0
RPN1	P04843	Dolichyl-diphosphooligosaccharide--protein glycosyltransferase subunit 1	Homo sapiens OX=9606	1	1	2	3	8	13890778	0.325924	18.6412	2.76806	0.0278451	0.0707636	-4.45604	0.365801	0.928481	1	KO - WT	limma	0.0278451	0.0707636	FALSE	no hit	13890778
PICALM	Q13492	Phosphatidylinositol-binding clathrin assembly protein	Homo sapiens OX=9606	1	1	2	3	3	0	-0.267637	17.0373	-2.76535	0.0279538	0.0707636	-4.4601	0.366271	0.928566	1	KO - WT	limma	0.0279538	0.0707636	FALSE	no hit	0
AKAP8	O43823	A-kinase anchor protein 8	Homo sapiens OX=9606	1	1	2	3	2	2755020	0.297007	15.0859	2.76317	0.0280415	0.0707636	-4.46336	0.366648	0.928635	1	KO - WT	limma	0.0280415	0.0707636	FALSE	no hit	2755020
TCERG1	O14776	Transcription elongation regulator 1	Homo sapiens OX=9606	1	1	2	3	8	23340212	-0.324403	19.2153	-2.76247	0.0280698	0.0707636	-4.46441	0.36677	0.928657	1	KO - WT	limma	0.0280698	0.0707636	FALSE	no hit	23340212
SRP9	P49458	Signal recognition particle 9 kDa protein	Homo sapiens OX=9606	1	1	2	3	3	40053471	0.26297	19.9556	2.76201	0.0280883	0.0707636	-4.46509	0.366849	0.928671	1	KO - WT	limma	0.0280883	0.0707636	FALSE	no hit	40053471
IPO5	O00410	Importin-5	Homo sapiens OX=9606	1	1	2	3	11	11498981	0.265761	19.1926	2.76171	0.0281004	0.0707636	-4.46554	0.366901	0.92868	1	KO - WT	limma	0.0281004	0.0707636	FALSE	no hit	11498981
THOC1	Q96FV9	THO complex subunit 1	Homo sapiens OX=9606	1	1	2	3	8	9022664	-0.269478	18.9916	-2.75973	0.0281807	0.0707636	-4.46851	0.367245	0.928742	1	KO - WT	limma	0.0281807	0.0707636	FALSE	no hit	9022664
NUMA1	Q14980	Nuclear mitotic apparatus protein 1	Homo sapiens OX=9606	1	1	2	3	87	82562216	0.327439	23.6077	2.75932	0.0281972	0.0707636	-4.46912	0.367316	0.928755	1	KO - WT	limma	0.0281972	0.0707636	FALSE	no hit	82562216
CCAR1	Q8IX12	Cell division cycle and apoptosis regulator protein 1	Homo sapiens OX=9606	1	1	2	3	15	9578744	0.264947	18.3201	2.75468	0.0283864	0.0710869	-4.47608	0.368123	0.9289	1	KO - WT	limma	0.0283864	0.0710869	FALSE	no hit	9578744
CCDC12	Q8WUD4	Coiled-coil domain-containing protein 12	Homo sapiens OX=9606	1	1	2	3	2	5991506	-0.261271	17.741	-2.74691	0.0287058	0.071582	-4.48771	0.369475	0.929142	1	KO - WT	limma	0.0287058	0.071582	FALSE	no hit	5991506
PSMD1	Q99460	26S proteasome non-ATPase regulatory subunit 1	Homo sapiens OX=9606	1	1	2	3	5	0	-0.316502	14.9761	-2.7448	0.0287932	0.0716482	-4.49087	0.369843	0.929207	1	KO - WT	limma	0.0287932	0.0716482	FALSE	no hit	0
SMARCAD1	Q9H4L7	SWI/SNF-related matrix-associated actin-dependent regulator of chromatin subfamily A containing DEAD/H box 1	Homo sapiens OX=9606	1	1	2	3	5	4801184	0.47008	14.6884	2.72968	0.0294274	0.0730719	-4.51351	0.372485	0.929674	1	KO - WT	limma	0.0294274	0.0730719	FALSE	no hit	4801184
P4HA1	P13674	Prolyl 4-hydroxylase subunit alpha-1	Homo sapiens OX=9606	1	1	2	3	4	0	-0.268396	16.7164	-2.72503	0.0296257	0.0734094	-4.52049	0.373301	0.929817	1	KO - WT	limma	0.0296257	0.0734094	FALSE	no hit	0
RPL19	P84098	60S ribosomal protein L19	Homo sapiens OX=9606	1	1	2	3	3	11636109	-0.280432	18.098	-2.71734	0.0299563	0.0740725	-4.53201	0.374651	0.930052	1	KO - WT	limma	0.0299563	0.0740725	FALSE	no hit	11636109
SMCHD1	A6NHR9	Structural maintenance of chromosomes flexible hinge domain-containing protein 1	Homo sapiens OX=9606	1	1	2	3	7	3121806	-0.29082	16.6865	-2.71475	0.0300681	0.0740915	-4.53588	0.375105	0.930131	1	KO - WT	limma	0.0300681	0.0740915	FALSE	no hit	3121806
XRN1	Q8IZH2	5'-3' exoribonuclease 1	Homo sapiens OX=9606	1	1	2	3	7	1366637	0.260339	16.7892	2.71425	0.0300898	0.0740915	-4.53663	0.375193	0.930146	1	KO - WT	limma	0.0300898	0.0740915	FALSE	no hit	1366637
ELP1	O95163	Elongator complex protein 1	Homo sapiens OX=9606	1	1	2	3	2	8290368	0.4195	18.213	2.69782	0.0308127	0.0755552	-4.56126	0.378091	0.930645	1	KO - WT	limma	0.0308127	0.0755552	FALSE	no hit	8290368
TBC1D15	Q8TC07	TBC1 domain family member 15	Homo sapiens OX=9606	1	1	2	3	4	0	0.32553	15.1746	2.69294	0.0310306	0.0759315	-4.56857	0.378954	0.930792	1	KO - WT	limma	0.0310306	0.0759315	FALSE	no hit	0
THOC6	Q86W42	THO complex subunit 6 homolog	Homo sapiens OX=9606	1	1	2	3	5	2047451	-0.32873	17.9819	-2.69114	0.0311116	0.0759716	-4.57127	0.379273	0.930846	1	KO - WT	limma	0.0311116	0.0759716	FALSE	no hit	2047451
PPIA	P62937	Peptidyl-prolyl cis-trans isomerase A	Homo sapiens OX=9606	1	1	2	3	5	58536399	-0.582598	20.283	-2.67164	0.0320019	0.0778362	-4.6005	0.382737	0.931429	1	KO - WT	limma	0.0320019	0.0778362	FALSE	no hit	58536399
SMC4	Q9NTJ3	Structural maintenance of chromosomes protein 4	Homo sapiens OX=9606	1	1	2	3	12	44307422	-0.257513	18.6473	-2.67152	0.0320074	0.0778362	-4.60068	0.382758	0.931432	1	KO - WT	limma	0.0320074	0.0778362	FALSE	no hit	44307422
SND1	Q7KZF4	Staphylococcal nuclease domain-containing protein 1	Homo sapiens OX=9606	1	1	2	3	12	12581339	0.388652	19.0794	2.66853	0.0321462	0.0779348	-4.60516	0.383291	0.931521	1	KO - WT	limma	0.0321462	0.0779348	FALSE	no hit	12581339
HNRNPL	P14866	Heterogeneous nuclear ribonucleoprotein L	Homo sapiens OX=9606	1	1	2	3	17	142531176	0.264775	20.8954	2.6678	0.0321804	0.0779348	-4.60626	0.383421	0.931543	1	KO - WT	limma	0.0321804	0.0779348	FALSE	no hit	142531176
CLTC	Q00610	Clathrin heavy chain 1	Homo sapiens OX=9606	1	1	2	3	30	24498001	0.259122	21.0053	2.65297	0.032879	0.0794633	-4.62849	0.38607	0.931981	1	KO - WT	limma	0.032879	0.0794633	FALSE	no hit	24498001
BOD1L1	Q8NFC6	Biorientation of chromosomes in cell division protein 1-like 1	Homo sapiens OX=9606	1	1	2	3	2	6259844	-0.386872	15.7653	-2.64933	0.0330531	0.0795596	-4.63395	0.386723	0.932088	1	KO - WT	limma	0.0330531	0.0795596	FALSE	no hit	6259844
RBM10	P98175	RNA-binding protein 10	Homo sapiens OX=9606	1	1	2	3	14	51291159	-0.286602	21.0607	-2.64931	0.0330541	0.0795596	-4.63398	0.386727	0.932088	1	KO - WT	limma	0.0330541	0.0795596	FALSE	no hit	51291159
YKT6	O15498	Synaptobrevin homolog YKT6	Homo sapiens OX=9606	1	1	2	3	8	13313756	0.534858	16.1927	2.64456	0.0332823	0.0799453	-4.64109	0.387578	0.932227	1	KO - WT	limma	0.0332823	0.0799453	FALSE	no hit	13313756
CCT2	P78371	T-complex protein 1 subunit beta	Homo sapiens OX=9606	1	1	2	3	22	59077319	0.25773	20.9854	2.64127	0.0334413	0.0801637	-4.64602	0.388168	0.932323	1	KO - WT	limma	0.0334413	0.0801637	FALSE	no hit	59077319
RCC1	P18754	Regulator of chromosome condensation	Homo sapiens OX=9606	1	1	2	3	8	23175247	0.388503	18.8757	2.63026	0.0339798	0.0812891	-4.66253	0.390149	0.932644	1	KO - WT	limma	0.0339798	0.0812891	FALSE	no hit	23175247
BCOR	Q6W2J9	BCL-6 corepressor	Homo sapiens OX=9606	1	1	2	3	18	5416114	0.258697	19.3764	2.62704	0.0341391	0.0815046	-4.66736	0.39073	0.932737	1	KO - WT	limma	0.0341391	0.0815046	FALSE	no hit	5416114
RNF40	O75150	E3 ubiquitin-protein ligase BRE1B	Homo sapiens OX=9606	1	1	2	3	12	26014986	0.297812	20.2442	2.62432	0.0342739	0.0816608	-4.67143	0.39122	0.932816	1	KO - WT	limma	0.0342739	0.0816608	FALSE	no hit	26014986
PGK1	P00558	Phosphoglycerate kinase 1	Homo sapiens OX=9606	1	1	2	3	6	4182100	-0.349535	16.6125	-2.62161	0.0344091	0.0817108	-4.67549	0.391709	0.932894	1	KO - WT	limma	0.0344091	0.0817108	FALSE	no hit	4182100
MTHFD1	P11586	C-1-tetrahydrofolate synthase, cytoplasmic	Homo sapiens OX=9606	1	1	2	3	24	30509482	-0.269324	21.222	-2.62112	0.0344338	0.0817108	-4.67624	0.391799	0.932908	1	KO - WT	limma	0.0344338	0.0817108	FALSE	no hit	30509482
EIF4G1	Q04637	Eukaryotic translation initiation factor 4 gamma 1	Homo sapiens OX=9606	1	1	2	3	23	24359344	0.257885	20.9862	2.61385	0.0347992	0.082281	-4.68713	0.393113	0.933118	1	KO - WT	limma	0.0347992	0.082281	FALSE	no hit	24359344
SPART	Q8N0X7	Spartin	Homo sapiens OX=9606	1	1	2	3	17	62052389	0.260395	21.4583	2.61356	0.0348139	0.082281	-4.68757	0.393166	0.933126	1	KO - WT	limma	0.0348139	0.082281	FALSE	no hit	62052389
TFAM	Q00059	Transcription factor A, mitochondrial	Homo sapiens OX=9606	1	1	2	3	5	3016907	-0.275213	16.6447	-2.61085	0.0349511	0.0824399	-4.69163	0.393656	0.933204	1	KO - WT	limma	0.0349511	0.0824399	FALSE	no hit	3016907
TNPO1	Q92973	Transportin-1	Homo sapiens OX=9606	1	1	2	3	6	2859457	0.310658	17.992	2.60889	0.0350511	0.0825103	-4.69458	0.394012	0.93326	1	KO - WT	limma	0.0350511	0.0825103	FALSE	no hit	2859457
SEC23A	Q15436	Protein transport protein Sec23A	Homo sapiens OX=9606	1	1	2	3	4	4850672	0.280678	16.7818	2.60595	0.0352011	0.082698	-4.69898	0.394545	0.933344	1	KO - WT	limma	0.0352011	0.082698	FALSE	no hit	4850672
EIF3G	O75821	Eukaryotic translation initiation factor 3 subunit G	Homo sapiens OX=9606	1	1	2	3	5	9152382	0.279938	17.7242	2.59498	0.0357671	0.0838602	-4.71543	0.396539	0.933657	1	KO - WT	limma	0.0357671	0.0838602	FALSE	no hit	9152382
BAZ1A	Q9NRL2	Bromodomain adjacent to zinc finger domain protein 1A	Homo sapiens OX=9606	1	1	2	3	13	13093407	-0.256818	19.7994	-2.59307	0.0358664	0.0839259	-4.71829	0.396886	0.933711	1	KO - WT	limma	0.0358664	0.0839259	FALSE	no hit	13093407
PHF6	Q8IWS0	PHD finger protein 6	Homo sapiens OX=9606	1	1	2	3	8	82579323	0.251431	19.3192	2.58979	0.0360377	0.0841594	-4.7232	0.397483	0.933804	1	KO - WT	limma	0.0360377	0.0841594	FALSE	no hit	82579323
SNRNP48	Q6IEG0	U11/U12 small nuclear ribonucleoprotein 48 kDa protein	Homo sapiens OX=9606	1	1	2	3	7	3980596	-0.304817	18.2355	-2.58576	0.0362499	0.0844873	-4.72925	0.398219	0.933918	1	KO - WT	limma	0.0362499	0.0844873	FALSE	no hit	3980596
RFX5	P48382	DNA-binding protein RFX5	Homo sapiens OX=9606	1	1	2	3	6	785810	0.308789	16.7684	2.56039	0.0376139	0.0874932	-4.76728	0.402863	0.934631	1	KO - WT	limma	0.0376139	0.0874932	FALSE	no hit	785810
DERA	Q9Y315	Deoxyribose-phosphate aldolase	Homo sapiens OX=9606	1	1	2	3	4	16421514	-0.25173	17.2737	-2.55113	0.0381246	0.0885063	-4.78115	0.404566	0.934888	1	KO - WT	limma	0.0381246	0.0885063	FALSE	no hit	16421514
HSD17B4	P51659	Peroxisomal multifunctional enzyme type 2	Homo sapiens OX=9606	1	1	2	3	7	7468802	0.24748	18.7684	2.54696	0.0383575	0.0888716	-4.78741	0.405336	0.935003	1	KO - WT	limma	0.0383575	0.0888716	FALSE	no hit	7468802
NUP88	Q99567	Nuclear pore complex protein Nup88	Homo sapiens OX=9606	1	1	2	3	6	3721589	0.272395	17.5718	2.54024	0.0387353	0.0895094	-4.79748	0.406576	0.935189	1	KO - WT	limma	0.0387353	0.0895094	FALSE	no hit	3721589
CHORDC1	Q9UHD1	Cysteine and histidine-rich domain-containing protein 1	Homo sapiens OX=9606	1	1	2	3	2	0	-0.283911	14.313	-2.53936	0.0387849	0.0895094	-4.7988	0.406738	0.935213	1	KO - WT	limma	0.0387849	0.0895094	FALSE	no hit	0
STAU1	O95793	Double-stranded RNA-binding protein Staufen homolog 1	Homo sapiens OX=9606	1	1	2	3	4	4408362	0.343869	18.3726	2.53693	0.0389225	0.0896513	-4.80244	0.407187	0.93528	1	KO - WT	limma	0.0389225	0.0896513	FALSE	no hit	4408362
RAB6A	P20340	Ras-related protein Rab-6A	Homo sapiens OX=9606	1	1	2	3	4	87384414	0.259457	20.7608	2.53045	0.039292	0.0903255	-4.81214	0.408385	0.935457	1	KO - WT	limma	0.039292	0.0903255	FALSE	no hit	87384414
DYNC1I2	Q13409	Cytoplasmic dynein 1 intermediate chain 2	Homo sapiens OX=9606	1	1	2	3	6	2454676	0.2654	16.9799	2.5209	0.0398439	0.0914158	-4.82646	0.410158	0.935718	1	KO - WT	limma	0.0398439	0.0914158	FALSE	no hit	2454676
TCOF1	Q13428	Treacle protein	Homo sapiens OX=9606	1	1	2	3	19	21943896	-0.239197	20.4226	-2.51174	0.0403804	0.09216	-4.84018	0.411861	0.935967	1	KO - WT	limma	0.0403804	0.09216	FALSE	no hit	21943896
UBQLN2	Q9UHD9	Ubiquilin-2	Homo sapiens OX=9606	1	1	2	3	2	13442647	0.25497	16.2409	2.51155	0.0403913	0.09216	-4.84046	0.411895	0.935972	1	KO - WT	limma	0.0403913	0.09216	FALSE	no hit	13442647
LARP4B	Q92615	La-related protein 4B	Homo sapiens OX=9606	1	1	2	3	4	1343766	0.352151	15.0575	2.51135	0.0404032	0.09216	-4.84076	0.411933	0.935978	1	KO - WT	limma	0.0404032	0.09216	FALSE	no hit	1343766
PATL1	Q86TB9	Protein PAT1 homolog 1	Homo sapiens OX=9606	1	1	2	3	4	2411686	0.259694	18.5183	2.50475	0.0407945	0.0928726	-4.85064	0.413162	0.936156	1	KO - WT	limma	0.0407945	0.0928726	FALSE	no hit	2411686
SKIC8	Q9GZS3	SKI8 subunit of superkiller complex protein	Homo sapiens OX=9606	1	1	2	3	5	12181122	-0.254462	19.0038	-2.49743	0.0412336	0.0936909	-4.86161	0.41453	0.936353	1	KO - WT	limma	0.0412336	0.0936909	FALSE	no hit	12181122
SMAD5	Q99717	Mothers against decapentaplegic homolog 5	Homo sapiens OX=9606	1	1	2	3	2	33717224	-0.276832	18.439	-2.49318	0.0414901	0.0940921	-4.86797	0.415323	0.936467	1	KO - WT	limma	0.0414901	0.0940921	FALSE	no hit	33717224
CHD7	Q9P2D1	Chromodomain-helicase-DNA-binding protein 7	Homo sapiens OX=9606	1	1	2	3	34	25568264	0.292069	21.9241	2.48813	0.0417981	0.0946083	-4.87554	0.41627	0.936602	1	KO - WT	limma	0.0417981	0.0946083	FALSE	no hit	25568264
DNAJA2	O60884	DnaJ homolog subfamily A member 2	Homo sapiens OX=9606	1	1	2	3	12	31828713	-0.234981	20.5309	-2.45771	0.0437003	0.0987241	-4.92107	0.421992	0.937408	1	KO - WT	limma	0.0437003	0.0987241	FALSE	no hit	31828713
NR2F2	P24468	COUP transcription factor 2	Homo sapiens OX=9606	1	1	2	3	2	40022977	0.304256	19.8737	2.45606	0.0438058	0.0987729	-4.92353	0.422303	0.937451	1	KO - WT	limma	0.0438058	0.0987729	FALSE	no hit	40022977
PRDX1	Q06830	Peroxiredoxin-1	Homo sapiens OX=9606	1	1	2	3	2	21032944	-0.355606	19.34	-2.4517	0.0440864	0.0992155	-4.93005	0.423127	0.937566	1	KO - WT	limma	0.0440864	0.0992155	FALSE	no hit	21032944
THOC2	Q8NI27	THO complex subunit 2	Homo sapiens OX=9606	1	1	2	3	21	61499354	-0.272306	20.0038	-2.45015	0.0441863	0.0992506	-4.93236	0.42342	0.937606	1	KO - WT	limma	0.0441863	0.0992506	FALSE	no hit	61499354
CABIN1	Q9Y6J0	Calcineurin-binding protein cabin-1	Homo sapiens OX=9606	1	1	2	3	5	3774161	0.282616	15.3624	2.4459	0.0444624	0.0996805	-4.93872	0.424225	0.937717	1	KO - WT	limma	0.0444624	0.0996805	FALSE	no hit	3774161
EEF1B2	P24534	Elongation factor 1-beta	Homo sapiens OX=9606	1	1	2	3	4	21023555	-0.372774	20.129	-2.43807	0.0449754	0.100639	-4.95043	0.425709	0.937921	1	KO - WT	limma	0.0449754	0.100639	FALSE	no hit	21023555
HNRNPH1	P31943	Heterogeneous nuclear ribonucleoprotein H	Homo sapiens OX=9606	1	1	2	3	8	253279180	0.280182	21.1996	2.43599	0.0451129	0.100755	-4.95355	0.426105	0.937975	1	KO - WT	limma	0.0451129	0.100755	FALSE	no hit	253279180
BRD2	P25440	Bromodomain-containing protein 2	Homo sapiens OX=9606	1	1	2	3	16	84137716	0.230246	20.0071	2.42729	0.0456916	0.101854	-4.96655	0.427758	0.9382	1	KO - WT	limma	0.0456916	0.101854	FALSE	no hit	84137716
LRRC40	Q9H9A6	Leucine-rich repeat-containing protein 40	Homo sapiens OX=9606	1	1	2	3	27	161725064	-0.318748	21.5087	-2.42471	0.0458647	0.101949	-4.9704	0.428249	0.938266	1	KO - WT	limma	0.0458647	0.101949	FALSE	no hit	161725064
PNN	Q9H307	Pinin	Homo sapiens OX=9606	1	1	2	3	6	14894261	0.330512	19.4001	2.42408	0.0459072	0.101949	-4.97135	0.42837	0.938283	1	KO - WT	limma	0.0459072	0.101949	FALSE	no hit	14894261
PHF8	Q9UPP1	Histone lysine demethylase PHF8	Homo sapiens OX=9606	1	1	2	3	3	4133723	0.266627	16.4287	2.41859	0.0462782	0.102579	-4.97955	0.429417	0.938424	1	KO - WT	limma	0.0462782	0.102579	FALSE	no hit	4133723
RBBP7	Q16576	Histone-binding protein RBBP7	Homo sapiens OX=9606	1	1	2	3	3	33817672	-0.247192	19.7	-2.41387	0.0465996	0.103097	-4.9866	0.430317	0.938545	1	KO - WT	limma	0.0465996	0.103097	FALSE	no hit	33817672
RBM26	Q5T8P6	RNA-binding protein 26	Homo sapiens OX=9606	1	1	2	3	17	20001610	-0.234199	20.5452	-2.3973	0.0477467	0.10522	-5.01136	0.43349	0.938967	1	KO - WT	limma	0.0477467	0.10522	FALSE	no hit	20001610
EWSR1	Q01844	RNA-binding protein EWS	Homo sapiens OX=9606	1	1	2	3	3	14943930	0.297304	16.8641	2.39726	0.0477494	0.10522	-5.01142	0.433497	0.938968	1	KO - WT	limma	0.0477494	0.10522	FALSE	no hit	14943930
TXN	P10599	Thioredoxin	Homo sapiens OX=9606	1	1	2	3	3	17183421	-0.317778	16.6931	-2.39615	0.0478272	0.10522	-5.01308	0.43371	0.938996	1	KO - WT	limma	0.0478272	0.10522	FALSE	no hit	17183421
THOC5	Q13769	THO complex subunit 5 homolog	Homo sapiens OX=9606	1	1	2	3	10	9859602	-0.25413	18.6126	-2.38803	0.0484005	0.106282	-5.02519	0.43527	0.939201	1	KO - WT	limma	0.0484005	0.106282	FALSE	no hit	9859602
VPS72	Q15906	Vacuolar protein sorting-associated protein 72 homolog	Homo sapiens OX=9606	1	1	2	3	3	7639293	0.233163	18.045	2.38226	0.0488124	0.106842	-5.03381	0.43638	0.939347	1	KO - WT	limma	0.0488124	0.106842	FALSE	no hit	7639293
TRRAP	Q9Y4A5	Transformation/transcription domain-associated protein	Homo sapiens OX=9606	1	1	2	3	19	14308436	0.302489	19.1163	2.38192	0.0488367	0.106842	-5.03431	0.436445	0.939355	1	KO - WT	limma	0.0488367	0.106842	FALSE	no hit	14308436
MYH10	P35580	Myosin-10	Homo sapiens OX=9606	1	1	2	3	5	11433950	0.225404	17.835	2.37636	0.0492368	0.107517	-5.0426	0.437516	0.939495	1	KO - WT	limma	0.0492368	0.107517	FALSE	no hit	11433950
VPS13A	Q96RL7	Intermembrane lipid transfer protein VPS13A	Homo sapiens OX=9606	1	1	2	3	10	8568318	0.2327	17.2322	2.37416	0.0493962	0.107666	-5.04589	0.437941	0.93955	1	KO - WT	limma	0.0493962	0.107666	FALSE	no hit	8568318
PSME3	P61289	Proteasome activator complex subunit 3	Homo sapiens OX=9606	1	1	2	3	5	5064167	0.265593	17.4884	2.3726	0.0495095	0.107713	-5.04822	0.438242	0.939589	1	KO - WT	limma	0.0495095	0.107713	FALSE	no hit	5064167
ELOC	Q15369	Elongin-C	Homo sapiens OX=9606	1	1	2	3	2	0	-0.295992	15.7589	-2.36655	0.0499513	0.108473	-5.05723	0.43941	0.93974	1	KO - WT	limma	0.0499513	0.108473	FALSE	no hit	0
SRSF3	P84103	Serine/arginine-rich splicing factor 3	Homo sapiens OX=9606	1	1	2	3	5	78734794	0.291462	19.5876	2.36361	0.050168	0.108744	-5.06163	0.43998	0.939813	1	KO - WT	limma	0.050168	0.108744	FALSE	no hit	78734794
DDX41	Q9UJV9	Probable ATP-dependent RNA helicase DDX41	Homo sapiens OX=9606	1	1	2	3	8	12754377	-0.227195	19.7665	-2.35542	0.0507753	0.109858	-5.07384	0.441566	0.940016	1	KO - WT	limma	0.0507753	0.109858	FALSE	no hit	12754377
NAP1L1	P55209	Nucleosome assembly protein 1-like 1	Homo sapiens OX=9606	1	1	2	3	6	3594740	0.300437	17.2059	2.35115	0.0510951	0.110347	-5.0802	0.442395	0.940122	1	KO - WT	limma	0.0510951	0.110347	FALSE	no hit	3594740
SARS1	P49591	Serine--tRNA ligase, cytoplasmic	Homo sapiens OX=9606	1	1	2	3	7	7962062	-0.281038	17.747	-2.34491	0.0515656	0.111159	-5.0895	0.443606	0.940276	1	KO - WT	limma	0.0515656	0.111159	FALSE	no hit	7962062
TPI1	P60174	Triosephosphate isomerase	Homo sapiens OX=9606	1	1	2	3	6	16355298	-0.339452	19.5557	-2.34231	0.0517635	0.111381	-5.09338	0.444113	0.94034	1	KO - WT	limma	0.0517635	0.111381	FALSE	no hit	16355298
COQ8A	Q8NI60	Atypical kinase COQ8A, mitochondrial	Homo sapiens OX=9606	1	1	2	3	5	2781830	-0.547958	14.9113	-2.33142	0.0525989	0.112972	-5.10959	0.446233	0.940607	1	KO - WT	limma	0.0525989	0.112972	FALSE	no hit	2781830
SH3GLB1	Q9Y371	Endophilin-B1	Homo sapiens OX=9606	1	1	2	3	6	16613356	0.221184	18.4221	2.3271	0.0529343	0.113486	-5.11603	0.447077	0.940712	1	KO - WT	limma	0.0529343	0.113486	FALSE	no hit	16613356
ZRANB2	O95218	Zinc finger Ran-binding domain-containing protein 2	Homo sapiens OX=9606	1	1	2	3	9	35474586	-0.293569	19.4098	-2.32428	0.0531536	0.113749	-5.12021	0.447626	0.94078	1	KO - WT	limma	0.0531536	0.113749	FALSE	no hit	35474586
DDX20	Q9UHI6	Probable ATP-dependent RNA helicase DDX20	Homo sapiens OX=9606	1	1	2	3	16	23677576	-0.250668	20.3552	-2.31809	0.0536399	0.114581	-5.12942	0.448836	0.940931	1	KO - WT	limma	0.0536399	0.114581	FALSE	no hit	23677576
RCC2	Q9P258	Protein RCC2	Homo sapiens OX=9606	1	1	2	3	2	0	-0.231663	14.8082	-2.31451	0.0539233	0.114978	-5.13475	0.449537	0.941017	1	KO - WT	limma	0.0539233	0.114978	FALSE	no hit	0
L3MBTL3	Q96JM7	Lethal(3)malignant brain tumor-like protein 3	Homo sapiens OX=9606	1	1	2	3	14	20526928	0.234466	20.0262	2.30914	0.0543515	0.115681	-5.14274	0.450591	0.941147	1	KO - WT	limma	0.0543515	0.115681	FALSE	no hit	20526928
RPS11	P62280	40S ribosomal protein S11	Homo sapiens OX=9606	1	1	2	3	5	27702614	-0.250041	19.7568	-2.29569	0.0554376	0.117674	-5.16273	0.453232	0.94147	1	KO - WT	limma	0.0554376	0.117674	FALSE	no hit	27702614
HNRNPC	P07910	Heterogeneous nuclear ribonucleoproteins C1/C2	Homo sapiens OX=9606	1	1	2	3	7	177197716	0.23466	22.1121	2.29389	0.0555848	0.117674	-5.16541	0.453587	0.941513	1	KO - WT	limma	0.0555848	0.117674	FALSE	no hit	177197716
DNAJC10	Q8IXB1	DnaJ homolog subfamily C member 10	Homo sapiens OX=9606	1	1	2	3	3	0	-0.261221	16.8488	-2.29386	0.0555877	0.117674	-5.16546	0.453593	0.941514	1	KO - WT	limma	0.0555877	0.117674	FALSE	no hit	0
SAMHD1	Q9Y3Z3	Deoxynucleoside triphosphate triphosphohydrolase SAMHD1	Homo sapiens OX=9606	1	1	2	3	7	2673013	-0.322475	15.3118	-2.29205	0.055736	0.11771	-5.16815	0.45395	0.941557	1	KO - WT	limma	0.055736	0.11771	FALSE	no hit	2673013
EXOSC10	Q01780	Exosome component 10	Homo sapiens OX=9606	1	1	2	3	6	69466200	0.234635	18.0286	2.29121	0.0558048	0.11771	-5.16939	0.454115	0.941577	1	KO - WT	limma	0.0558048	0.11771	FALSE	no hit	69466200
CAPNS1	P04632	Calpain small subunit 1	Homo sapiens OX=9606	1	1	2	3	2	14178407	-0.257278	16.8424	-2.28971	0.0559283	0.11776	-5.17162	0.454411	0.941613	1	KO - WT	limma	0.0559283	0.11776	FALSE	no hit	14178407
MAZ	P56270	Myc-associated zinc finger protein	Homo sapiens OX=9606	1	1	2	3	3	53787774	0.219404	19.4939	2.27945	0.0567796	0.119339	-5.18686	0.456435	0.941857	1	KO - WT	limma	0.0567796	0.119339	FALSE	no hit	53787774
EDC4	Q6P2E9	Enhancer of mRNA-decapping protein 4	Homo sapiens OX=9606	1	1	2	3	10	5558189	-0.225214	17.6032	-2.27608	0.0570618	0.119718	-5.19186	0.457101	0.941937	1	KO - WT	limma	0.0570618	0.119718	FALSE	no hit	5558189
ABCE1	P61221	ATP-binding cassette sub-family E member 1	Homo sapiens OX=9606	1	1	2	3	3	3471304	0.23129	16.2273	2.27257	0.0573579	0.120125	-5.19707	0.457796	0.94202	1	KO - WT	limma	0.0573579	0.120125	FALSE	no hit	3471304
PDCD6IP	Q8WUM4	Programmed cell death 6-interacting protein	Homo sapiens OX=9606	1	1	2	3	7	0	-0.230253	17.2301	-2.27081	0.0575059	0.120221	-5.19967	0.458142	0.942061	1	KO - WT	limma	0.0575059	0.120221	FALSE	no hit	0
NR2F1	P10589	COUP transcription factor 1	Homo sapiens OX=9606	1	1	2	3	2	29188355	0.278432	19.7241	2.24837	0.059439	0.124042	-5.23294	0.462597	0.942587	1	KO - WT	limma	0.059439	0.124042	FALSE	no hit	29188355
EIF4ENIF1	Q9NRA8	Eukaryotic translation initiation factor 4E transporter	Homo sapiens OX=9606	1	1	2	3	5	3635082	0.289148	18.445	2.24613	0.0596356	0.124232	-5.23626	0.463043	0.942639	1	KO - WT	limma	0.0596356	0.124232	FALSE	no hit	3635082
MAP7D2	Q96T17	MAP7 domain-containing protein 2	Homo sapiens OX=9606	1	1	2	3	5	683192	0.224274	16.5142	2.23394	0.0607166	0.12626	-5.25431	0.465474	0.942922	1	KO - WT	limma	0.0607166	0.12626	FALSE	no hit	683192
CNOT9	Q92600	CCR4-NOT transcription complex subunit 9	Homo sapiens OX=9606	1	1	2	3	2	0	0.28757	13.9865	2.23078	0.0609997	0.126625	-5.25898	0.466105	0.942994	1	KO - WT	limma	0.0609997	0.126625	FALSE	no hit	0
SCML2	Q9UQR0	Sex comb on midleg-like protein 2	Homo sapiens OX=9606	1	1	2	3	2	529745	0.26985	14.0704	2.22542	0.0614837	0.127244	-5.26691	0.467178	0.943118	1	KO - WT	limma	0.0614837	0.127244	FALSE	no hit	529745
RPS9	P46781	40S ribosomal protein S9	Homo sapiens OX=9606	1	1	2	3	3	6285048	0.369043	17.8806	2.22509	0.0615137	0.127244	-5.2674	0.467244	0.943125	1	KO - WT	limma	0.0615137	0.127244	FALSE	no hit	6285048
UPF1	Q92900	Regulator of nonsense transcripts 1	Homo sapiens OX=9606	1	1	2	3	11	2631010	0.226624	18.1365	2.22266	0.0617346	0.127477	-5.271	0.467731	0.943181	1	KO - WT	limma	0.0617346	0.127477	FALSE	no hit	2631010
ENO1	P06733	Alpha-enolase	Homo sapiens OX=9606	1	1	2	3	12	29229755	-0.291418	21.096	-2.21988	0.0619877	0.127775	-5.2751	0.468287	0.943245	1	KO - WT	limma	0.0619877	0.127775	FALSE	no hit	29229755
SNX6	Q9UNH7	Sorting nexin-6	Homo sapiens OX=9606	1	1	2	3	8	8321184	-0.321988	18.7959	-2.21592	0.0623505	0.128286	-5.28095	0.46908	0.943335	1	KO - WT	limma	0.0623505	0.128286	FALSE	no hit	8321184
DDX17	Q92841	Probable ATP-dependent RNA helicase DDX17	Homo sapiens OX=9606	1	1	2	3	24	94870674	0.213416	21.9455	2.2148	0.0624536	0.128286	-5.28261	0.469305	0.943361	1	KO - WT	limma	0.0624536	0.128286	FALSE	no hit	94870674
PLS3	P13797	Plastin-3	Homo sapiens OX=9606	1	1	2	3	4	4765000	-0.320889	18.509	-2.21304	0.0626165	0.128397	-5.28522	0.46966	0.943401	1	KO - WT	limma	0.0626165	0.128397	FALSE	no hit	4765000
CWC22	Q9HCG8	Pre-mRNA-splicing factor CWC22 homolog	Homo sapiens OX=9606	1	1	2	3	5	2657837	-0.244048	17.6558	-2.2104	0.0628601	0.128672	-5.28911	0.470189	0.943461	1	KO - WT	limma	0.0628601	0.128672	FALSE	no hit	2657837
DOCK7	Q96N67	Dedicator of cytokinesis protein 7	Homo sapiens OX=9606	1	1	2	3	3	7898644	0.228511	15.2755	2.20263	0.0635848	0.129929	-5.3006	0.471752	0.943638	1	KO - WT	limma	0.0635848	0.129929	FALSE	no hit	7898644
CHEK1	O14757	Serine/threonine-protein kinase Chk1	Homo sapiens OX=9606	1	1	2	3	5	2211880	-0.407827	14.4887	-2.19727	0.0640885	0.130595	-5.3085	0.472829	0.943759	1	KO - WT	limma	0.0640885	0.130595	FALSE	no hit	2211880
ACTR8	Q9H981	Actin-related protein 8	Homo sapiens OX=9606	1	1	2	3	2	0	-0.274717	16.4694	-2.19681	0.0641324	0.130595	-5.30918	0.472923	0.94377	1	KO - WT	limma	0.0641324	0.130595	FALSE	no hit	0
PDIA3	P30101	Protein disulfide-isomerase A3	Homo sapiens OX=9606	1	1	2	3	9	3513230	0.259235	17.557	2.19269	0.0645232	0.131164	-5.31526	0.473753	0.943863	1	KO - WT	limma	0.0645232	0.131164	FALSE	no hit	3513230
UBXN7	O94888	UBX domain-containing protein 7	Homo sapiens OX=9606	1	1	2	3	3	14327640	0.274202	19.0796	2.19081	0.064702	0.131301	-5.31803	0.474132	0.943905	1	KO - WT	limma	0.064702	0.131301	FALSE	no hit	14327640
RPL12	P30050	60S ribosomal protein L12	Homo sapiens OX=9606	1	1	2	3	8	36631560	0.225791	18.5835	2.17938	0.0658025	0.133304	-5.33489	0.476443	0.944162	1	KO - WT	limma	0.0658025	0.133304	FALSE	no hit	36631560
SPATA5L1	Q9BVQ7	Ribosome biogenesis protein SPATA5L1	Homo sapiens OX=9606	1	1	2	3	4	0	-0.248318	17.4295	-2.17638	0.0660938	0.133664	-5.3393	0.477049	0.944229	1	KO - WT	limma	0.0660938	0.133664	FALSE	no hit	0
NOLC1	Q14978	Nucleolar and coiled-body phosphoprotein 1	Homo sapiens OX=9606	1	1	2	3	15	41314288	0.211941	21.5775	2.17004	0.066715	0.134489	-5.34865	0.478334	0.944371	1	KO - WT	limma	0.066715	0.134489	FALSE	no hit	41314288
FUBP3	Q96I24	Far upstream element-binding protein 3	Homo sapiens OX=9606	1	1	2	3	16	100794748	0.219285	20.8386	2.16988	0.0667304	0.134489	-5.34888	0.478366	0.944374	1	KO - WT	limma	0.0667304	0.134489	FALSE	no hit	100794748
RBM27	Q9P2N5	RNA-binding protein 27	Homo sapiens OX=9606	1	1	2	3	4	7629682	-0.212396	17.1892	-2.16234	0.067477	0.135761	-5.35998	0.479896	0.944542	1	KO - WT	limma	0.067477	0.135761	FALSE	no hit	7629682
RPL9P9	P32969	60S ribosomal protein L9	Homo sapiens OX=9606	1	1	2	3	3	22560245	0.219753	18.6119	2.15625	0.0680857	0.136752	-5.36894	0.481134	0.944677	1	KO - WT	limma	0.0680857	0.136752	FALSE	no hit	22560245
SF3B5	Q9BWJ5	Splicing factor 3B subunit 5	Homo sapiens OX=9606	1	1	2	3	3	62657824	-0.224107	19.6901	-2.15036	0.0686799	0.137658	-5.3776	0.482333	0.944806	1	KO - WT	limma	0.0686799	0.137658	FALSE	no hit	62657824
RBM4	Q9BWF3	RNA-binding protein 4	Homo sapiens OX=9606	1	1	2	3	2	46057603	0.234262	20.6923	2.14947	0.0687704	0.137658	-5.37891	0.482515	0.944826	1	KO - WT	limma	0.0687704	0.137658	FALSE	no hit	46057603
RRP9	O43818	U3 small nucleolar RNA-interacting protein 2	Homo sapiens OX=9606	1	1	2	3	7	26371210	-0.247923	19.7865	-2.14443	0.0692827	0.138448	-5.3863	0.483541	0.944937	1	KO - WT	limma	0.0692827	0.138448	FALSE	no hit	26371210
LRRC57	Q8N9N7	Leucine-rich repeat-containing protein 57	Homo sapiens OX=9606	1	1	2	3	7	50336106	-0.319555	20.2393	-2.13455	0.0703004	0.140243	-5.40082	0.485559	0.945153	1	KO - WT	limma	0.0703004	0.140243	FALSE	no hit	50336106
KPNA1	P52294	Importin subunit alpha-5	Homo sapiens OX=9606	1	1	2	3	2	9064854	0.221265	15.1541	2.12979	0.0707959	0.140993	-5.40781	0.486533	0.945257	1	KO - WT	limma	0.0707959	0.140993	FALSE	no hit	9064854
SEPTIN2	Q15019	Septin-2	Homo sapiens OX=9606	1	1	2	3	9	64379520	0.258555	19.5763	2.12701	0.0710864	0.141332	-5.41188	0.487101	0.945317	1	KO - WT	limma	0.0710864	0.141332	FALSE	no hit	64379520
PNO1	Q9NRX1	RNA-binding protein PNO1	Homo sapiens OX=9606	1	1	2	3	4	2305132	-0.268981	16.4615	-2.11746	0.0720951	0.143096	-5.42588	0.489059	0.945524	1	KO - WT	limma	0.0720951	0.143096	FALSE	no hit	2305132
ARL8A	Q96BM9	ADP-ribosylation factor-like protein 8A	Homo sapiens OX=9606	1	1	2	3	3	31716248	0.213929	18.1432	2.11446	0.0724148	0.143489	-5.43027	0.489675	0.945589	1	KO - WT	limma	0.0724148	0.143489	FALSE	no hit	31716248
CGGBP1	Q9UFW8	CGG triplet repeat-binding protein 1	Homo sapiens OX=9606	1	1	2	3	2	6074566	0.280464	17.2137	2.11217	0.0726592	0.143731	-5.43362	0.490144	0.945638	1	KO - WT	limma	0.0726592	0.143731	FALSE	no hit	6074566
RPS16	P62249	40S ribosomal protein S16	Homo sapiens OX=9606	1	1	2	3	6	15772020	0.238667	19.4675	2.10562	0.0733655	0.144885	-5.44322	0.491493	0.945779	1	KO - WT	limma	0.0733655	0.144885	FALSE	no hit	15772020
RBM5	P52756	RNA-binding protein 5	Homo sapiens OX=9606	1	1	2	3	16	62288750	-0.221612	21.7661	-2.09933	0.0740491	0.14599	-5.45242	0.492787	0.945914	1	KO - WT	limma	0.0740491	0.14599	FALSE	no hit	62288750
SRSF7	Q16629	Serine/arginine-rich splicing factor 7	Homo sapiens OX=9606	1	1	2	3	3	27486684	0.28892	19.4016	2.09738	0.0742616	0.146094	-5.45526	0.493188	0.945956	1	KO - WT	limma	0.0742616	0.146094	FALSE	no hit	27486684
SMC1A	Q14683	Structural maintenance of chromosomes protein 1A	Homo sapiens OX=9606	1	1	2	3	48	82187056	0.213244	22.8735	2.09657	0.0743504	0.146094	-5.45645	0.493355	0.945973	1	KO - WT	limma	0.0743504	0.146094	FALSE	no hit	82187056
SDE2	Q6IQ49	Splicing regulator SDE2	Homo sapiens OX=9606	1	1	2	3	3	5275265	-0.208428	17.7272	-2.09169	0.0748877	0.146905	-5.46358	0.494362	0.946077	1	KO - WT	limma	0.0748877	0.146905	FALSE	no hit	5275265
EEF2	P13639	Elongation factor 2	Homo sapiens OX=9606	1	1	2	3	22	189572276	-0.23637	22.2777	-2.09055	0.0750145	0.146909	-5.46526	0.494599	0.946101	1	KO - WT	limma	0.0750145	0.146909	FALSE	no hit	189572276
DARS1	P14868	Aspartate--tRNA ligase, cytoplasmic	Homo sapiens OX=9606	1	1	2	3	11	12485852	-0.236947	18.4668	-2.08889	0.0751981	0.147024	-5.46768	0.494941	0.946137	1	KO - WT	limma	0.0751981	0.147024	FALSE	no hit	12485852
CNOT10	Q9H9A5	CCR4-NOT transcription complex subunit 10	Homo sapiens OX=9606	1	1	2	3	9	5206524	0.259349	18.2276	2.07712	0.0765141	0.149101	-5.48485	0.497373	0.946386	1	KO - WT	limma	0.0765141	0.149101	FALSE	no hit	5206524
RPRD1A	Q96P16	Regulation of nuclear pre-mRNA domain-containing protein 1A	Homo sapiens OX=9606	1	1	2	3	2	0	-0.287001	16.9106	-2.07347	0.0769279	0.14966	-5.49019	0.498131	0.946463	1	KO - WT	limma	0.0769279	0.14966	FALSE	no hit	0
ARF5	P84085	ADP-ribosylation factor 5	Homo sapiens OX=9606	1	1	2	3	3	212249580	-0.264285	20.6449	-2.07143	0.077159	0.149862	-5.49315	0.498552	0.946506	1	KO - WT	limma	0.077159	0.149862	FALSE	no hit	212249580
GORASP2	Q9H8Y8	Golgi reassembly-stacking protein 2	Homo sapiens OX=9606	1	1	2	3	2	0	0.209926	17.9259	2.06867	0.0774744	0.150226	-5.49718	0.499126	0.946564	1	KO - WT	limma	0.0774744	0.150226	FALSE	no hit	0
MLX	Q9UH92	Max-like protein X	Homo sapiens OX=9606	1	1	2	3	4	4922776	-0.283369	14.6913	-2.06247	0.0781853	0.151355	-5.50621	0.500412	0.946694	1	KO - WT	limma	0.0781853	0.151355	FALSE	no hit	4922776
DHX16	O60231	Pre-mRNA-splicing factor ATP-dependent RNA helicase DHX16	Homo sapiens OX=9606	1	1	2	3	10	38067206	-0.193444	18.5653	-2.04795	0.079878	0.154378	-5.52735	0.503434	0.946997	1	KO - WT	limma	0.079878	0.154378	FALSE	no hit	38067206
EIF4A3	P38919	Eukaryotic initiation factor 4A-III	Homo sapiens OX=9606	1	1	2	3	14	76617408	0.197959	21.7271	2.04391	0.0803544	0.155045	-5.53321	0.504275	0.947081	1	KO - WT	limma	0.0803544	0.155045	FALSE	no hit	76617408
PTBP2	Q9UKA9	Polypyrimidine tract-binding protein 2	Homo sapiens OX=9606	1	1	2	3	3	159129796	0.602749	19.0251	2.03871	0.0809735	0.155983	-5.54077	0.505362	0.947189	1	KO - WT	limma	0.0809735	0.155983	FALSE	candidate	159129796
CDC73	Q6P1J9	Parafibromin	Homo sapiens OX=9606	1	1	2	3	5	7632542	-0.204496	18.1258	-2.03459	0.0814667	0.156415	-5.54675	0.506222	0.947274	1	KO - WT	limma	0.0814667	0.156415	FALSE	no hit	7632542
ERH	P84090	Enhancer of rudimentary homolog	Homo sapiens OX=9606	1	1	2	3	4	38754289	-0.208356	18.3969	-2.03404	0.0815329	0.156415	-5.54755	0.506338	0.947285	1	KO - WT	limma	0.0815329	0.156415	FALSE	no hit	38754289
CHD9	Q3L8U1	Chromodomain-helicase-DNA-binding protein 9	Homo sapiens OX=9606	1	1	2	3	2	24058085	0.230041	19.9787	2.03351	0.0815961	0.156415	-5.54832	0.506447	0.947296	1	KO - WT	limma	0.0815961	0.156415	FALSE	no hit	24058085
GAK	O14976	Cyclin-G-associated kinase	Homo sapiens OX=9606	1	1	2	3	12	13689484	-0.213175	20.0175	-2.0304	0.0819711	0.156878	-5.55283	0.507098	0.94736	1	KO - WT	limma	0.0819711	0.156878	FALSE	no hit	13689484
TP53BP1	Q12888	TP53-binding protein 1	Homo sapiens OX=9606	1	1	2	3	4	1570018	-0.195657	16.5945	-2.01634	0.0836874	0.159774	-5.57321	0.510043	0.947648	1	KO - WT	limma	0.0836874	0.159774	FALSE	no hit	1570018
KIF23	Q02241	Kinesin-like protein KIF23	Homo sapiens OX=9606	1	1	2	3	8	7163434	-0.199738	17.6919	-2.01579	0.0837558	0.159774	-5.57401	0.51016	0.947659	1	KO - WT	limma	0.0837558	0.159774	FALSE	no hit	7163434
RAB7A	P51149	Ras-related protein Rab-7a	Homo sapiens OX=9606	1	1	2	3	12	31709599	0.239522	20.0704	2.01296	0.0841052	0.160181	-5.5781	0.510753	0.947717	1	KO - WT	limma	0.0841052	0.160181	FALSE	no hit	31709599
PABPC4	Q13310	Polyadenylate-binding protein 4	Homo sapiens OX=9606	1	1	2	3	7	16742427	-0.212638	19.8987	-2.01175	0.0842554	0.160208	-5.57986	0.511007	0.947742	1	KO - WT	limma	0.0842554	0.160208	FALSE	no hit	16742427
OAT	P04181	Ornithine aminotransferase, mitochondrial	Homo sapiens OX=9606	1	1	2	3	11	37786737	-0.213036	19.3545	-2.00905	0.0845912	0.160587	-5.58376	0.511574	0.947797	1	KO - WT	limma	0.0845912	0.160587	FALSE	no hit	37786737
TMED2	Q15363	Transmembrane emp24 domain-containing protein 2	Homo sapiens OX=9606	1	1	2	3	2	3401083	0.192902	16.1761	2.00515	0.0850796	0.16111	-5.58941	0.512396	0.947876	1	KO - WT	limma	0.0850796	0.16111	FALSE	no hit	3401083
SAMD4B	Q5PRF9	Protein Smaug homolog 2	Homo sapiens OX=9606	1	1	2	3	4	835357	0.194932	16.2256	2.00423	0.0851951	0.16111	-5.59075	0.512589	0.947895	1	KO - WT	limma	0.0851951	0.16111	FALSE	no hit	835357
PTBP3	O95758	Polypyrimidine tract-binding protein 3	Homo sapiens OX=9606	1	1	2	3	2	259089908	0.321155	20.8585	2.00267	0.0853912	0.16111	-5.593	0.512918	0.947926	1	KO - WT	limma	0.0853912	0.16111	FALSE	no hit	259089908
SRRT	Q9BXP5	Serrate RNA effector molecule homolog	Homo sapiens OX=9606	1	1	2	3	29	62163818	0.199159	22.4398	2.00248	0.0854143	0.16111	-5.59327	0.512956	0.94793	1	KO - WT	limma	0.0854143	0.16111	FALSE	no hit	62163818
FEN1	P39748	Flap endonuclease 1	Homo sapiens OX=9606	1	1	2	3	8	14122918	-0.208031	19.3798	-2.00077	0.0856303	0.161259	-5.59575	0.513317	0.947965	1	KO - WT	limma	0.0856303	0.161259	FALSE	no hit	14122918
HSP90AB1	P08238	Heat shock protein HSP 90-beta	Homo sapiens OX=9606	1	1	2	3	7	147541008	0.258326	22.3666	1.99652	0.086168	0.162012	-5.60189	0.514212	0.94805	1	KO - WT	limma	0.086168	0.162012	FALSE	no hit	147541008
SMARCC1	Q92922	SWI/SNF complex subunit SMARCC1	Homo sapiens OX=9606	1	1	2	3	8	54269563	-0.197155	20.5557	-1.99156	0.0867999	0.16294	-5.60905	0.515258	0.94815	1	KO - WT	limma	0.0867999	0.16294	FALSE	no hit	54269563
CKB	P12277	Creatine kinase B-type	Homo sapiens OX=9606	1	1	2	3	9	9560680	-0.259962	18.0322	-1.99029	0.0869623	0.162985	-5.61088	0.515525	0.948176	1	KO - WT	limma	0.0869623	0.162985	FALSE	no hit	9560680
PATZ1	Q9HBE1	POZ-, AT hook-, and zinc finger-containing protein 1	Homo sapiens OX=9606	1	1	2	3	5	44902994	0.26155	19.1065	1.9856	0.0875646	0.163853	-5.61764	0.516515	0.94827	1	KO - WT	limma	0.0875646	0.163853	FALSE	no hit	44902994
PSMC1	P62191	26S proteasome regulatory subunit 4	Homo sapiens OX=9606	1	1	2	3	7	8463002	-0.454211	15.9213	-1.97749	0.0886175	0.165513	-5.62934	0.51823	0.948432	1	KO - WT	limma	0.0886175	0.165513	FALSE	no hit	8463002
RAD50	Q92878	DNA repair protein RAD50	Homo sapiens OX=9606	1	1	2	3	25	17163792	-0.21131	21.6563	-1.97661	0.0887328	0.165513	-5.63061	0.518417	0.94845	1	KO - WT	limma	0.0887328	0.165513	FALSE	no hit	17163792
TUBB6	Q9BUF5	Tubulin beta-6 chain	Homo sapiens OX=9606	1	1	2	3	8	338228448	-0.190219	22.3014	-1.97454	0.0890031	0.165754	-5.63359	0.518855	0.948491	1	KO - WT	limma	0.0890031	0.165754	FALSE	no hit	338228448
PTPN9	P43378	Tyrosine-protein phosphatase non-receptor type 9	Homo sapiens OX=9606	1	1	2	3	2	0	-0.18538	14.7633	-1.95734	0.0912853	0.169468	-5.65833	0.522502	0.948833	1	KO - WT	limma	0.0912853	0.169468	FALSE	no hit	0
RPL27	P61353	60S ribosomal protein L27	Homo sapiens OX=9606	1	1	2	3	5	16584216	0.241261	19.1504	1.95217	0.0919824	0.170316	-5.66575	0.523601	0.948934	1	KO - WT	limma	0.0919824	0.170316	FALSE	no hit	16584216
PKM	P14618	Pyruvate kinase PKM	Homo sapiens OX=9606	1	1	2	3	20	58871800	-0.256702	21.4239	-1.95153	0.0920698	0.170316	-5.66667	0.523738	0.948947	1	KO - WT	limma	0.0920698	0.170316	FALSE	no hit	58871800
SIX4	Q9UIU6	Homeobox protein SIX4	Homo sapiens OX=9606	1	1	2	3	3	2400021	-0.217219	14.4278	-1.95034	0.0922301	0.170316	-5.66837	0.52399	0.94897	1	KO - WT	limma	0.0922301	0.170316	FALSE	no hit	2400021
SP2	Q02086	Transcription factor Sp2	Homo sapiens OX=9606	1	1	2	3	3	962357	-0.247723	15.6794	-1.94968	0.0923206	0.170316	-5.66933	0.524132	0.948983	1	KO - WT	limma	0.0923206	0.170316	FALSE	no hit	962357
TOP1	P11387	DNA topoisomerase 1	Homo sapiens OX=9606	1	1	2	3	19	72085416	-0.213155	21.7204	-1.9446	0.0930124	0.171323	-5.67661	0.525212	0.949083	1	KO - WT	limma	0.0930124	0.171323	FALSE	no hit	72085416
RPS20	P60866	40S ribosomal protein S20	Homo sapiens OX=9606	1	1	2	3	2	14033716	0.190441	15.3018	1.9412	0.0934793	0.171914	-5.68149	0.525937	0.94915	1	KO - WT	limma	0.0934793	0.171914	FALSE	no hit	14033716
HSPD1	P10809	60 kDa heat shock protein, mitochondrial	Homo sapiens OX=9606	1	1	2	3	33	204582420	0.220709	23.1363	1.93045	0.0949689	0.174381	-5.69688	0.528231	0.949359	1	KO - WT	limma	0.0949689	0.174381	FALSE	no hit	204582420
NUP98	P52948	Nuclear pore complex protein Nup98-Nup96	Homo sapiens OX=9606	1	1	2	3	6	10102235	0.184468	18.1739	1.92838	0.0952594	0.174618	-5.69985	0.528675	0.9494	1	KO - WT	limma	0.0952594	0.174618	FALSE	no hit	10102235
VCL	P18206	Vinculin	Homo sapiens OX=9606	1	1	2	3	2	0	-0.187275	17.0309	-1.92741	0.0953945	0.174618	-5.70122	0.528881	0.949418	1	KO - WT	limma	0.0953945	0.174618	FALSE	no hit	0
IMPDH2	P12268	Inosine-5'-monophosphate dehydrogenase 2	Homo sapiens OX=9606	1	1	2	3	5	3646464	-0.183568	18.2623	-1.92385	0.0958958	0.175263	-5.70632	0.529643	0.949488	1	KO - WT	limma	0.0958958	0.175263	FALSE	no hit	3646464
RUVBL1	Q9Y265	RuvB-like 1	Homo sapiens OX=9606	1	1	2	3	18	83421234	-0.186587	21.5863	-1.90911	0.0979966	0.178825	-5.72737	0.532802	0.949772	1	KO - WT	limma	0.0979966	0.178825	FALSE	no hit	83421234
BRCA1	P38398	Breast cancer type 1 susceptibility protein	Homo sapiens OX=9606	1	1	2	3	6	0	-0.181355	16.5943	-1.90246	0.0989583	0.1803	-5.73684	0.534229	0.949899	1	KO - WT	limma	0.0989583	0.1803	FALSE	no hit	0
DEK	P35659	Protein DEK	Homo sapiens OX=9606	1	1	2	3	3	4898716	-0.202234	17.7579	-1.90101	0.0991693	0.180405	-5.7389	0.534541	0.949927	1	KO - WT	limma	0.0991693	0.180405	FALSE	no hit	4898716
GANAB	Q14697	Neutral alpha-glucosidase AB	Homo sapiens OX=9606	1	1	2	3	11	16202059	0.251207	19.0411	1.89778	0.0996416	0.180789	-5.74351	0.535236	0.949989	1	KO - WT	limma	0.0996416	0.180789	FALSE	no hit	16202059
DHX8	Q14562	ATP-dependent RNA helicase DHX8	Homo sapiens OX=9606	1	1	2	3	16	41759126	-0.206825	20.1409	-1.89746	0.0996873	0.180789	-5.74395	0.535304	0.949995	1	KO - WT	limma	0.0996873	0.180789	FALSE	no hit	41759126
CACYBP	Q9HB71	Calcyclin-binding protein	Homo sapiens OX=9606	1	1	2	3	8	21892892	-0.243076	19.2019	-1.89434	0.100146	0.181121	-5.7484	0.535976	0.950055	1	KO - WT	limma	0.100146	0.181121	FALSE	no hit	21892892
TARDBP	Q13148	TAR DNA-binding protein 43	Homo sapiens OX=9606	1	1	2	3	13	225163344	-0.196207	21.7325	-1.89412	0.100178	0.181121	-5.74871	0.536024	0.950059	1	KO - WT	limma	0.100178	0.181121	FALSE	no hit	225163344
TIMM44	O43615	Mitochondrial import inner membrane translocase subunit TIM44	Homo sapiens OX=9606	1	1	2	3	16	50233011	-0.193417	21.712	-1.88456	0.101595	0.1834	-5.7623	0.538083	0.95024	1	KO - WT	limma	0.101595	0.1834	FALSE	no hit	50233011
HNRNPH2	P55795	Heterogeneous nuclear ribonucleoprotein H2	Homo sapiens OX=9606	1	1	2	3	7	209589198	0.191714	20.5262	1.88116	0.102103	0.184036	-5.76712	0.538817	0.950305	1	KO - WT	limma	0.102103	0.184036	FALSE	no hit	209589198
RPL10A	P62906	60S ribosomal protein L10a	Homo sapiens OX=9606	1	1	2	3	6	15163557	0.211167	19.4002	1.86962	0.103846	0.186892	-5.78348	0.541309	0.950522	1	KO - WT	limma	0.103846	0.186892	FALSE	no hit	15163557
HP1BP3	Q5SSJ5	Heterochromatin protein 1-binding protein 3	Homo sapiens OX=9606	1	1	2	3	2	2669539	0.372148	14.3463	1.86779	0.104127	0.18711	-5.78608	0.541707	0.950557	1	KO - WT	limma	0.104127	0.18711	FALSE	no hit	2669539
WDR5	P61964	WD repeat-containing protein 5	Homo sapiens OX=9606	1	1	2	3	9	35293174	-0.181677	19.8804	-1.85411	0.106237	0.190611	-5.80543	0.544671	0.950813	1	KO - WT	limma	0.106237	0.190611	FALSE	no hit	35293174
RACGAP1	Q9H0H5	Rac GTPase-activating protein 1	Homo sapiens OX=9606	1	1	2	3	7	25724204	-0.216495	16.9037	-1.84927	0.106993	0.191676	-5.81226	0.545721	0.950903	1	KO - WT	limma	0.106993	0.191676	FALSE	no hit	25724204
SON	P18583	Protein SON	Homo sapiens OX=9606	1	1	2	3	10	22282720	-0.218843	18.8849	-1.84442	0.107756	0.192583	-5.8191	0.546774	0.950993	1	KO - WT	limma	0.107756	0.192583	FALSE	no hit	22282720
ASH2L	Q9UBL3	Set1/Ash2 histone methyltransferase complex subunit ASH2	Homo sapiens OX=9606	1	1	2	3	8	19720926	-0.174834	18.5566	-1.84397	0.107827	0.192583	-5.81973	0.546872	0.951001	1	KO - WT	limma	0.107827	0.192583	FALSE	no hit	19720926
HK1	P19367	Hexokinase-1	Homo sapiens OX=9606	1	1	2	3	5	211422556	0.18439	15.5957	1.83445	0.109341	0.194791	-5.83314	0.548943	0.951177	1	KO - WT	limma	0.109341	0.194791	FALSE	no hit	211422556
COPG1	Q9Y678	Coatomer subunit gamma-1	Homo sapiens OX=9606	1	1	2	3	5	642712	-0.178333	14.3953	-1.83412	0.109394	0.194791	-5.8336	0.549015	0.951183	1	KO - WT	limma	0.109394	0.194791	FALSE	no hit	642712
SP1	P08047	Transcription factor Sp1	Homo sapiens OX=9606	1	1	2	3	6	77525884	0.179717	20.0338	1.83092	0.109909	0.195412	-5.83811	0.549713	0.951242	1	KO - WT	limma	0.109909	0.195412	FALSE	no hit	77525884
PDXDC1	Q6P996	Pyridoxal-dependent decarboxylase domain-containing protein 1	Homo sapiens OX=9606	1	1	2	3	2	1822781	0.186978	18.4651	1.82916	0.110193	0.195622	-5.84059	0.550098	0.951274	1	KO - WT	limma	0.110193	0.195622	FALSE	no hit	1822781
SMARCD2	Q92925	SWI/SNF-related matrix-associated actin-dependent regulator of chromatin subfamily D member 2	Homo sapiens OX=9606	1	1	2	3	2	516309	-0.222546	13.9426	-1.82766	0.110435	0.195756	-5.84269	0.550424	0.951302	1	KO - WT	limma	0.110435	0.195756	FALSE	no hit	516309
SUGT1	Q9Y2Z0	Protein SGT1 homolog	Homo sapiens OX=9606	1	1	2	3	4	1523692	0.249701	15.9856	1.82231	0.111303	0.196998	-5.8502	0.551591	0.9514	1	KO - WT	limma	0.111303	0.196998	FALSE	no hit	1523692
CCT8	P50990	T-complex protein 1 subunit theta	Homo sapiens OX=9606	1	1	2	3	21	66688548	0.171728	21.7707	1.81818	0.111979	0.197897	-5.85601	0.552495	0.951475	1	KO - WT	limma	0.111979	0.197897	FALSE	no hit	66688548
EIF4A2	Q14240	Eukaryotic initiation factor 4A-II	Homo sapiens OX=9606	1	1	2	3	2	91035814	0.188406	21.1964	1.81533	0.112447	0.198096	-5.86	0.553117	0.951527	1	KO - WT	limma	0.112447	0.198096	FALSE	no hit	91035814
TRAP1	Q12931	Heat shock protein 75 kDa, mitochondrial	Homo sapiens OX=9606	1	1	2	3	15	41816364	0.194553	20.4289	1.81504	0.112495	0.198096	-5.86042	0.553181	0.951533	1	KO - WT	limma	0.112495	0.198096	FALSE	no hit	41816364
CKMT1B	P12532	Creatine kinase U-type, mitochondrial	Homo sapiens OX=9606	1	1	2	3	3	4228446	-0.19882	17.4673	-1.81415	0.112641	0.198096	-5.86166	0.553374	0.951549	1	KO - WT	limma	0.112641	0.198096	FALSE	no hit	4228446
NUDC	Q9Y266	Nuclear migration protein nudC	Homo sapiens OX=9606	1	1	2	3	9	9522406	0.180315	17.6833	1.8134	0.112765	0.198096	-5.86271	0.553539	0.951563	1	KO - WT	limma	0.112765	0.198096	FALSE	no hit	9522406
NCAPH	Q15003	Condensin complex subunit 2	Homo sapiens OX=9606	1	1	2	3	5	2817099	-0.191949	17.3083	-1.80998	0.11333	0.198793	-5.8675	0.554287	0.951625	1	KO - WT	limma	0.11333	0.198793	FALSE	no hit	2817099
CHTF18	Q8WVB6	Chromosome transmission fidelity protein 18 homolog	Homo sapiens OX=9606	1	1	2	3	2	2638582	-0.184802	15.7758	-1.80473	0.114205	0.199906	-5.87486	0.555437	0.95172	1	KO - WT	limma	0.114205	0.199906	FALSE	no hit	2638582
RALGAPB	Q86X10	Ral GTPase-activating protein subunit beta	Homo sapiens OX=9606	1	1	2	3	2	0	0.190295	14.1775	1.80413	0.114305	0.199906	-5.87569	0.555569	0.951731	1	KO - WT	limma	0.114305	0.199906	FALSE	no hit	0
ARGLU1	Q9NWB6	Arginine and glutamate-rich protein 1	Homo sapiens OX=9606	1	1	2	3	7	56986779	0.261928	21.7188	1.79155	0.116426	0.203314	-5.89327	0.558328	0.951958	1	KO - WT	limma	0.116426	0.203314	FALSE	no hit	56986779
CCT5	P48643	T-complex protein 1 subunit epsilon	Homo sapiens OX=9606	1	1	2	3	8	33200866	-0.192727	20.7208	-1.78527	0.117499	0.204884	-5.90203	0.559708	0.952071	1	KO - WT	limma	0.117499	0.204884	FALSE	no hit	33200866
COPZ1	P61923	Coatomer subunit zeta-1	Homo sapiens OX=9606	1	1	2	3	2	1240180	0.195401	17.6182	1.782	0.118062	0.20556	-5.90658	0.560427	0.952129	1	KO - WT	limma	0.118062	0.20556	FALSE	no hit	1240180
HNRNPF	P52597	Heterogeneous nuclear ribonucleoprotein F	Homo sapiens OX=9606	1	1	2	3	9	182384152	0.201792	20.9133	1.77974	0.118452	0.205936	-5.90973	0.560925	0.95217	1	KO - WT	limma	0.118452	0.205936	FALSE	no hit	182384152
PTBP1	P26599	Polypyrimidine tract-binding protein 1	Homo sapiens OX=9606	1	1	2	3	13	388318928	0.207965	22.4645	1.77752	0.118837	0.206299	-5.91282	0.561413	0.952209	1	KO - WT	limma	0.118837	0.206299	FALSE	no hit	388318928
FIP1L1	Q6UN15	Pre-mRNA 3'-end-processing factor FIP1	Homo sapiens OX=9606	1	1	2	3	5	13376471	0.21317	16.2077	1.77407	0.119437	0.207035	-5.91761	0.562173	0.952271	1	KO - WT	limma	0.119437	0.207035	FALSE	no hit	13376471
DHX29	Q7Z478	ATP-dependent RNA helicase DHX29	Homo sapiens OX=9606	1	1	2	3	2	15871578	0.190585	18.2436	1.77214	0.119774	0.207315	-5.9203	0.562599	0.952305	1	KO - WT	limma	0.119774	0.207315	FALSE	no hit	15871578
RAB5B	P61020	Ras-related protein Rab-5B	Homo sapiens OX=9606	1	1	2	3	4	37025053	0.197564	18.7486	1.76522	0.12099	0.209112	-5.92991	0.564125	0.952428	1	KO - WT	limma	0.12099	0.209112	FALSE	no hit	37025053
CELF1	Q92879	CUGBP Elav-like family member 1	Homo sapiens OX=9606	1	1	2	3	12	177227352	0.236442	22.2244	1.76301	0.121381	0.209224	-5.93298	0.564614	0.952467	1	KO - WT	limma	0.121381	0.209224	FALSE	no hit	177227352
RPS8	P62241	40S ribosomal protein S8	Homo sapiens OX=9606	1	1	2	3	2	4489151	0.288902	15.8789	1.76285	0.12141	0.209224	-5.93321	0.56465	0.95247	1	KO - WT	limma	0.12141	0.209224	FALSE	no hit	4489151
CDC27	P30260	Cell division cycle protein 27 homolog	Homo sapiens OX=9606	1	1	2	3	10	14649498	0.183044	19.1455	1.76129	0.121686	0.209392	-5.93537	0.564993	0.952498	1	KO - WT	limma	0.121686	0.209392	FALSE	no hit	14649498
PAICS	P22234	Bifunctional phosphoribosylaminoimidazole carboxylase/phosphoribosylaminoimidazole succinocarboxamide synthetase	Homo sapiens OX=9606	1	1	2	3	7	40206699	-0.201525	18.2475	-1.75079	0.123564	0.212313	-5.94991	0.567315	0.952683	1	KO - WT	limma	0.123564	0.212313	FALSE	no hit	40206699
BPNT1	O95861	3'(2'),5'-bisphosphate nucleotidase 1	Homo sapiens OX=9606	1	1	2	3	2	0	-0.165019	17.4362	-1.73991	0.125539	0.215392	-5.96495	0.569726	0.952874	1	KO - WT	limma	0.125539	0.215392	FALSE	no hit	0
CDK1	P06493	Cyclin-dependent kinase 1	Homo sapiens OX=9606	1	1	2	3	7	15718372	-0.182748	19.6667	-1.73686	0.126097	0.216036	-5.96915	0.570403	0.952927	1	KO - WT	limma	0.126097	0.216036	FALSE	no hit	15718372
NASP	P49321	Nuclear autoantigenic sperm protein	Homo sapiens OX=9606	1	1	2	3	6	5925804	-0.210793	18.6712	-1.73361	0.126696	0.216518	-5.97364	0.571125	0.952984	1	KO - WT	limma	0.126696	0.216518	FALSE	no hit	5925804
RTN4	Q9NQC3	Reticulon-4	Homo sapiens OX=9606	1	1	2	3	3	9649260	0.168245	18.9365	1.73333	0.126747	0.216518	-5.97401	0.571185	0.952989	1	KO - WT	limma	0.126747	0.216518	FALSE	no hit	9649260
FNBP4	Q8N3X1	Formin-binding protein 4	Homo sapiens OX=9606	1	1	2	3	8	5877625	0.1817	17.0543	1.72161	0.128928	0.219925	-5.99015	0.573792	0.953192	1	KO - WT	limma	0.128928	0.219925	FALSE	no hit	5877625
RNGTT	O60942	mRNA-capping enzyme	Homo sapiens OX=9606	1	1	2	3	4	0	-0.199607	16.5354	-1.71789	0.129627	0.220797	-5.99526	0.574619	0.953256	1	KO - WT	limma	0.129627	0.220797	FALSE	no hit	0
TFIP11	Q9UBB9	Tuftelin-interacting protein 11	Homo sapiens OX=9606	1	1	2	3	22	47733453	-0.184806	21.2234	-1.71378	0.130404	0.2218	-6.0009	0.575535	0.953327	1	KO - WT	limma	0.130404	0.2218	FALSE	no hit	47733453
PDCD6	O75340	Programmed cell death protein 6	Homo sapiens OX=9606	1	1	2	3	4	7774456	0.198358	18.4972	1.70826	0.131456	0.222759	-6.00847	0.576767	0.953422	1	KO - WT	limma	0.131456	0.222759	FALSE	no hit	7774456
SNRNP27	Q8WVK2	U4/U6,U5 small nuclear ribonucleoprotein 27 kDa protein	Homo sapiens OX=9606	1	1	2	3	2	5521998	-0.260713	16.1353	-1.70787	0.13153	0.222759	-6.00901	0.576854	0.953429	1	KO - WT	limma	0.13153	0.222759	FALSE	no hit	5521998
ILKAP	Q9H0C8	Integrin-linked kinase-associated serine/threonine phosphatase 2C	Homo sapiens OX=9606	1	1	2	3	3	1220905	-0.196808	17.9908	-1.70784	0.131536	0.222759	-6.00905	0.57686	0.95343	1	KO - WT	limma	0.131536	0.222759	FALSE	no hit	1220905
SMARCA1	P28370	Probable global transcription activator SNF2L1	Homo sapiens OX=9606	1	1	2	3	3	50158836	-0.187619	20.2805	-1.70365	0.132338	0.223796	-6.01478	0.577795	0.953501	1	KO - WT	limma	0.132338	0.223796	FALSE	no hit	50158836
RPS15	P62841	40S ribosomal protein S15	Homo sapiens OX=9606	1	1	2	3	3	12098499	0.165091	17.7146	1.70197	0.132662	0.224022	-6.01708	0.578171	0.95353	1	KO - WT	limma	0.132662	0.224022	FALSE	no hit	12098499
MARS1	P56192	Methionine--tRNA ligase, cytoplasmic	Homo sapiens OX=9606	1	1	2	3	5	2189732	0.175169	18.3668	1.6975	0.133526	0.224837	-6.02319	0.579169	0.953607	1	KO - WT	limma	0.133526	0.224837	FALSE	no hit	2189732
H4C16	P62805	Histone H4	Homo sapiens OX=9606	1	1	2	3	4	15300067	-0.282262	18.2423	-1.6975	0.133527	0.224837	-6.0232	0.57917	0.953607	1	KO - WT	limma	0.133527	0.224837	FALSE	no hit	15300067
LARP7	Q4G0J3	La-related protein 7	Homo sapiens OX=9606	1	1	2	3	2	1662995	-0.175251	16.9726	-1.69284	0.134432	0.226038	-6.02955	0.580211	0.953686	1	KO - WT	limma	0.134432	0.226038	FALSE	no hit	1662995
MFAP1	P55081	Microfibrillar-associated protein 1	Homo sapiens OX=9606	1	1	2	3	12	41778061	-0.173052	19.7896	-1.68599	0.135776	0.227866	-6.0389	0.581744	0.953802	1	KO - WT	limma	0.135776	0.227866	FALSE	no hit	41778061
SRSF1	Q07955	Serine/arginine-rich splicing factor 1	Homo sapiens OX=9606	1	1	2	3	14	212594028	0.209387	22.0651	1.68532	0.135907	0.227866	-6.0398	0.581893	0.953814	1	KO - WT	limma	0.135907	0.227866	FALSE	no hit	212594028
ZKSCAN8	Q15776	Zinc finger protein with KRAB and SCAN domains 8	Homo sapiens OX=9606	1	1	2	3	5	2182105	-0.165343	16.6303	-1.68401	0.136165	0.227976	-6.04159	0.582187	0.953836	1	KO - WT	limma	0.136165	0.227976	FALSE	no hit	2182105
CAP1	Q01518	Adenylyl cyclase-associated protein 1	Homo sapiens OX=9606	1	1	2	3	2	0	0.213206	16.0081	1.68219	0.136526	0.228255	-6.04408	0.582596	0.953867	1	KO - WT	limma	0.136526	0.228255	FALSE	no hit	0
EIF3I	Q13347	Eukaryotic translation initiation factor 3 subunit I	Homo sapiens OX=9606	1	1	2	3	7	7503908	0.168965	14.8565	1.67721	0.137516	0.229584	-6.05085	0.583713	0.953951	1	KO - WT	limma	0.137516	0.229584	FALSE	no hit	7503908
CPSF3	Q9UKF6	Cleavage and polyadenylation specificity factor subunit 3	Homo sapiens OX=9606	1	1	2	3	7	15184192	-0.18247	18.0671	-1.66992	0.138976	0.231693	-6.06075	0.585349	0.954074	1	KO - WT	limma	0.138976	0.231693	FALSE	no hit	15184192
TUBG1	P23258	Tubulin gamma-1 chain	Homo sapiens OX=9606	1	1	2	3	3	23278929	0.170054	18.9543	1.66835	0.139293	0.231848	-6.06288	0.585702	0.9541	1	KO - WT	limma	0.139293	0.231848	FALSE	no hit	23278929
PUF60	Q9UHX1	Poly(U)-binding-splicing factor PUF60	Homo sapiens OX=9606	1	1	2	3	25	158713176	0.178695	22.474	1.66751	0.139463	0.231848	-6.06403	0.585891	0.954114	1	KO - WT	limma	0.139463	0.231848	FALSE	no hit	158713176
RPL8	P62917	60S ribosomal protein L8	Homo sapiens OX=9606	1	1	2	3	4	5551704	-0.174128	16.9681	-1.66526	0.139917	0.232275	-6.06707	0.586396	0.954152	1	KO - WT	limma	0.139917	0.232275	FALSE	no hit	5551704
RPS15A	P62244	40S ribosomal protein S15a	Homo sapiens OX=9606	1	1	2	3	2	7705936	0.158165	17.7166	1.65783	0.141432	0.234458	-6.07714	0.588069	0.954277	1	KO - WT	limma	0.141432	0.234458	FALSE	no hit	7705936
AHSA1	O95433	Activator of 90 kDa heat shock protein ATPase homolog 1	Homo sapiens OX=9606	1	1	2	3	5	8405902	0.176907	18.8941	1.65682	0.141638	0.23447	-6.0785	0.588295	0.954293	1	KO - WT	limma	0.141638	0.23447	FALSE	no hit	8405902
PABPN1	Q86U42	Polyadenylate-binding protein 2	Homo sapiens OX=9606	1	1	2	3	4	17407054	-0.183565	18.8732	-1.64728	0.143607	0.237395	-6.09139	0.590446	0.954452	1	KO - WT	limma	0.143607	0.237395	FALSE	no hit	17407054
SRSF11	Q05519	Serine/arginine-rich splicing factor 11	Homo sapiens OX=9606	1	1	2	3	4	17331973	0.210842	18.8301	1.64114	0.144887	0.239175	-6.09967	0.59183	0.954554	1	KO - WT	limma	0.144887	0.239175	FALSE	no hit	17331973
MSH2	P43246	DNA mismatch repair protein Msh2	Homo sapiens OX=9606	1	1	2	3	21	32615003	0.187507	21.6199	1.63592	0.145983	0.240344	-6.10669	0.593009	0.95464	1	KO - WT	limma	0.145983	0.240344	FALSE	no hit	32615003
ZNF24	P17028	Zinc finger protein 24	Homo sapiens OX=9606	1	1	2	3	3	107652007	-0.169311	18.9922	-1.63582	0.146004	0.240344	-6.10682	0.593031	0.954642	1	KO - WT	limma	0.146004	0.240344	FALSE	no hit	107652007
PARP1	P09874	Poly [ADP-ribose] polymerase 1	Homo sapiens OX=9606	1	1	2	3	51	214888788	-0.214712	23.52	-1.63064	0.147101	0.24157	-6.11379	0.594203	0.954727	1	KO - WT	limma	0.147101	0.24157	FALSE	no hit	214888788
MAP2K1	Q02750	Dual specificity mitogen-activated protein kinase kinase 1	Homo sapiens OX=9606	1	1	2	3	3	1402647	-0.173839	18.4704	-1.63037	0.147159	0.24157	-6.11416	0.594265	0.954732	1	KO - WT	limma	0.147159	0.24157	FALSE	no hit	1402647
EPC2	Q52LR7	Enhancer of polycomb homolog 2	Homo sapiens OX=9606	1	1	2	3	2	294757	0.308317	14.8291	1.62561	0.148173	0.242897	-6.12054	0.595342	0.95481	1	KO - WT	limma	0.148173	0.242897	FALSE	no hit	294757
FUBP1	Q96AE4	Far upstream element-binding protein 1	Homo sapiens OX=9606	1	1	2	3	14	124989298	-0.255779	20.6385	-1.61918	0.149555	0.24482	-6.12916	0.596799	0.954915	1	KO - WT	limma	0.149555	0.24482	FALSE	no hit	124989298
SPATA5	Q8NB90	Ribosome biogenesis protein SPATA5	Homo sapiens OX=9606	1	1	2	3	15	25016818	-0.160099	20.3048	-1.61134	0.151253	0.247257	-6.13964	0.598575	0.955043	1	KO - WT	limma	0.151253	0.247257	FALSE	no hit	25016818
RAB21	Q9UL25	Ras-related protein Rab-21	Homo sapiens OX=9606	1	1	2	3	4	3242479	0.158446	18.7433	1.60756	0.152079	0.248262	-6.14469	0.599433	0.955105	1	KO - WT	limma	0.152079	0.248262	FALSE	no hit	3242479
PSMC2	P35998	26S proteasome regulatory subunit 7	Homo sapiens OX=9606	1	1	2	3	10	12303716	-0.152873	18.8155	-1.60081	0.153566	0.250342	-6.15369	0.600968	0.955214	1	KO - WT	limma	0.153566	0.250342	FALSE	no hit	12303716
FKBP1A	P62942	Peptidyl-prolyl cis-trans isomerase FKBP1A	Homo sapiens OX=9606	1	1	2	3	2	0	0.199445	16.6655	1.59481	0.154898	0.252164	-6.16168	0.602333	0.955311	1	KO - WT	limma	0.154898	0.252164	FALSE	no hit	0
PHF5A	Q7RTV0	PHD finger-like domain-containing protein 5A	Homo sapiens OX=9606	1	1	2	3	5	92053200	-0.187814	20.8473	-1.59223	0.155473	0.252751	-6.1651	0.60292	0.955353	1	KO - WT	limma	0.155473	0.252751	FALSE	no hit	92053200
STRAP	Q9Y3F4	Serine-threonine kinase receptor-associated protein	Homo sapiens OX=9606	1	1	2	3	8	16838363	-0.151659	19.6994	-1.58963	0.156056	0.25335	-6.16856	0.603513	0.955394	1	KO - WT	limma	0.156056	0.25335	FALSE	no hit	16838363
ZMAT2	Q96NC0	Zinc finger matrin-type protein 2	Homo sapiens OX=9606	1	1	2	3	2	3519183	0.222373	16.1858	1.58624	0.156819	0.254113	-6.17306	0.604286	0.955449	1	KO - WT	limma	0.156819	0.254113	FALSE	no hit	3519183
KLC1	Q07866	Kinesin light chain 1	Homo sapiens OX=9606	1	1	2	3	3	8708012	0.150395	17.4615	1.58456	0.157197	0.254113	-6.17528	0.604667	0.955476	1	KO - WT	limma	0.157197	0.254113	FALSE	no hit	8708012
RPL35A	P18077	60S ribosomal protein L35a	Homo sapiens OX=9606	1	1	2	3	2	14984938	0.213444	18.3245	1.58414	0.157292	0.254113	-6.17584	0.604764	0.955483	1	KO - WT	limma	0.157292	0.254113	FALSE	no hit	14984938
RPL21	P46778	60S ribosomal protein L21	Homo sapiens OX=9606	1	1	2	3	4	4296816	0.2058	18.6986	1.58371	0.15739	0.254113	-6.17641	0.604862	0.95549	1	KO - WT	limma	0.15739	0.254113	FALSE	no hit	4296816
CTBP2	P56545	C-terminal-binding protein 2	Homo sapiens OX=9606	1	1	2	3	5	43656797	-0.156439	19.2183	-1.57534	0.159294	0.256834	-6.18749	0.606772	0.955623	1	KO - WT	limma	0.159294	0.256834	FALSE	no hit	43656797
OGFR	Q9NZT2	Opioid growth factor receptor	Homo sapiens OX=9606	1	1	2	3	2	0	-0.248731	14.7105	-1.57292	0.159847	0.25689	-6.19068	0.607323	0.955662	1	KO - WT	limma	0.159847	0.25689	FALSE	no hit	0
NACA	E9PAV3	Nascent polypeptide-associated complex subunit alpha, muscle-specific form	Homo sapiens OX=9606	1	1	2	3	4	5942726	0.28459	18.4214	1.57203	0.160051	0.25689	-6.19186	0.607526	0.955676	1	KO - WT	limma	0.160051	0.25689	FALSE	no hit	5942726
SMARCC2	Q8TAQ2	SWI/SNF complex subunit SMARCC2	Homo sapiens OX=9606	1	1	2	3	10	53649953	-0.151371	20.4285	-1.57138	0.160202	0.25689	-6.19272	0.607676	0.955687	1	KO - WT	limma	0.160202	0.25689	FALSE	no hit	53649953
SAR1A	Q9NR31	GTP-binding protein SAR1a	Homo sapiens OX=9606	1	1	2	3	5	184406268	0.192846	21.4443	1.55977	0.162891	0.260493	-6.20802	0.610331	0.955871	1	KO - WT	limma	0.162891	0.260493	FALSE	no hit	184406268
EAPP	Q56P03	E2F-associated phosphoprotein	Homo sapiens OX=9606	1	1	2	3	2	20123682	0.157111	18.402	1.55835	0.163224	0.260672	-6.2099	0.610657	0.955893	1	KO - WT	limma	0.163224	0.260672	FALSE	no hit	20123682
EEF1D	P29692	Elongation factor 1-delta	Homo sapiens OX=9606	1	1	2	3	5	17993658	-0.237384	18.9134	-1.55603	0.163766	0.261158	-6.21294	0.611187	0.95593	1	KO - WT	limma	0.163766	0.261158	FALSE	no hit	17993658
CELF2	O95319	CUGBP Elav-like family member 2	Homo sapiens OX=9606	1	1	2	3	7	176449408	0.15731	21.0004	1.55515	0.163973	0.261158	-6.2141	0.611389	0.955944	1	KO - WT	limma	0.163973	0.261158	FALSE	no hit	176449408
COPB1	P53618	Coatomer subunit beta	Homo sapiens OX=9606	1	1	2	3	10	9941424	0.149877	19.1514	1.55151	0.164832	0.261831	-6.21889	0.612225	0.956001	1	KO - WT	limma	0.164832	0.261831	FALSE	no hit	9941424
TBX3	O15119	T-box transcription factor TBX3	Homo sapiens OX=9606	1	1	2	3	6	28529217	-0.157123	18.7133	-1.55147	0.16484	0.261831	-6.21893	0.612233	0.956002	1	KO - WT	limma	0.16484	0.261831	FALSE	no hit	28529217
SRSF5	Q13243	Serine/arginine-rich splicing factor 5	Homo sapiens OX=9606	1	1	2	3	3	26999002	0.247483	19.3882	1.55009	0.165167	0.261997	-6.22075	0.61255	0.956024	1	KO - WT	limma	0.165167	0.261997	FALSE	no hit	26999002
STAG2	Q8N3U4	Cohesin subunit SA-2	Homo sapiens OX=9606	1	1	2	3	2	1673715	-0.186092	17.2984	-1.54885	0.16546	0.262109	-6.22237	0.612834	0.956043	1	KO - WT	limma	0.16546	0.262109	FALSE	no hit	1673715
GTF3C5	Q9Y5Q8	General transcription factor 3C polypeptide 5	Homo sapiens OX=9606	1	1	2	3	4	9173950	-0.152537	17.0529	-1.53988	0.167598	0.265138	-6.23412	0.614893	0.956184	1	KO - WT	limma	0.167598	0.265138	FALSE	no hit	9173950
UBQLN1	Q9UMX0	Ubiquilin-1	Homo sapiens OX=9606	1	1	2	3	2	17777530	0.163504	17.2204	1.53293	0.16927	0.267424	-6.24319	0.616489	0.956292	1	KO - WT	limma	0.16927	0.267424	FALSE	no hit	17777530
SMARCA4	P51532	Transcription activator BRG1	Homo sapiens OX=9606	1	1	2	3	9	10432208	-0.153088	18.3853	-1.53048	0.169865	0.268004	-6.24639	0.617054	0.956331	1	KO - WT	limma	0.169865	0.268004	FALSE	no hit	10432208
GCC2	Q8IWJ2	GRIP and coiled-coil domain-containing protein 2	Homo sapiens OX=9606	1	1	2	3	9	1409588	-0.160575	17.2722	-1.52865	0.170308	0.268344	-6.24877	0.617474	0.956359	1	KO - WT	limma	0.170308	0.268344	FALSE	no hit	1409588
PCNA	P12004	Proliferating cell nuclear antigen	Homo sapiens OX=9606	1	1	2	3	7	20882331	-0.207814	19.1078	-1.5272	0.170662	0.268542	-6.25067	0.617808	0.956382	1	KO - WT	limma	0.170662	0.268542	FALSE	no hit	20882331
ZNF516	Q92618	Zinc finger protein 516	Homo sapiens OX=9606	1	1	2	3	15	4783035	0.159865	18.2098	1.51233	0.17432	0.273932	-6.26998	0.621234	0.956612	1	KO - WT	limma	0.17432	0.273932	FALSE	no hit	4783035
PCBP2	Q15366	Poly(rC)-binding protein 2	Homo sapiens OX=9606	1	1	2	3	11	230514264	-0.161851	21.4882	-1.51048	0.174781	0.27429	-6.27237	0.621661	0.95664	1	KO - WT	limma	0.174781	0.27429	FALSE	no hit	230514264
HDLBP	Q00341	Vigilin	Homo sapiens OX=9606	1	1	2	3	12	11090729	-0.169417	18.1676	-1.5066	0.175751	0.275445	-6.2774	0.622558	0.9567	1	KO - WT	limma	0.175751	0.275445	FALSE	no hit	11090729
NCBP1	Q09161	Nuclear cap-binding protein subunit 1	Homo sapiens OX=9606	1	1	2	3	16	32043963	-0.173835	20.377	-1.49977	0.177469	0.277767	-6.28623	0.624136	0.956805	1	KO - WT	limma	0.177469	0.277767	FALSE	no hit	32043963
CPT2	P23786	Carnitine O-palmitoyltransferase 2, mitochondrial	Homo sapiens OX=9606	1	1	2	3	8	15138900	-0.28192	19.5529	-1.49783	0.177958	0.278162	-6.28872	0.624583	0.956834	1	KO - WT	limma	0.177958	0.278162	FALSE	no hit	15138900
SRP54	P61011	Signal recognition particle 54 kDa protein	Homo sapiens OX=9606	1	1	2	3	22	77830446	0.161294	21.7781	1.49546	0.17856	0.278429	-6.29178	0.625133	0.956871	1	KO - WT	limma	0.17856	0.278429	FALSE	no hit	77830446
RFC3	P40938	Replication factor C subunit 3	Homo sapiens OX=9606	1	1	2	3	12	26824190	-0.146241	18.8961	-1.49529	0.178602	0.278429	-6.29199	0.62517	0.956873	1	KO - WT	limma	0.178602	0.278429	FALSE	no hit	26824190
PYCR1	P32322	Pyrroline-5-carboxylate reductase 1, mitochondrial	Homo sapiens OX=9606	1	1	2	3	8	17318118	-0.144098	19.2132	-1.48921	0.180153	0.280427	-6.29982	0.626578	0.956966	1	KO - WT	limma	0.180153	0.280427	FALSE	no hit	17318118
HIRA	P54198	Protein HIRA	Homo sapiens OX=9606	1	1	2	3	8	3238388	0.225893	15.3186	1.48776	0.180525	0.280427	-6.30169	0.626914	0.956988	1	KO - WT	limma	0.180525	0.280427	FALSE	no hit	3238388
SF3A2	Q15428	Splicing factor 3A subunit 2	Homo sapiens OX=9606	1	1	2	3	8	89324660	0.142408	20.5564	1.48748	0.180598	0.280427	-6.30205	0.62698	0.956992	1	KO - WT	limma	0.180598	0.280427	FALSE	no hit	89324660
SRP14	P37108	Signal recognition particle 14 kDa protein	Homo sapiens OX=9606	1	1	2	3	3	16458184	-0.153979	18.7492	-1.48387	0.181525	0.281495	-6.30668	0.627815	0.957047	1	KO - WT	limma	0.181525	0.281495	FALSE	no hit	16458184
SRSF9	Q13242	Serine/arginine-rich splicing factor 9	Homo sapiens OX=9606	1	1	2	3	7	54224526	0.165477	18.621	1.47751	0.183172	0.283676	-6.31484	0.629291	0.957143	1	KO - WT	limma	0.183172	0.283676	FALSE	no hit	54224526
UBA1	P22314	Ubiquitin-like modifier-activating enzyme 1	Homo sapiens OX=9606	1	1	2	3	16	13714116	-0.168671	20.4782	-1.46879	0.185452	0.286829	-6.32599	0.631315	0.957275	1	KO - WT	limma	0.185452	0.286829	FALSE	no hit	13714116
IGKV4-1	P06312	Immunoglobulin kappa variable 4-1	Homo sapiens OX=9606	1	1	2	3	3	316159398	-0.234267	19.3157	-1.46691	0.185946	0.287215	-6.32838	0.631752	0.957303	1	KO - WT	limma	0.185946	0.287215	FALSE	no hit	316159398
KIF2C	Q99661	Kinesin-like protein KIF2C	Homo sapiens OX=9606	1	1	2	3	6	5892132	0.173722	17.992	1.44165	0.19271	0.297274	-6.36046	0.637633	0.95768	1	KO - WT	limma	0.19271	0.297274	FALSE	no hit	5892132
RPL7	P18124	60S ribosomal protein L7	Homo sapiens OX=9606	1	1	2	3	6	8490350	0.196859	18.6048	1.43867	0.193524	0.298139	-6.36423	0.63833	0.957725	1	KO - WT	limma	0.193524	0.298139	FALSE	no hit	8490350
TUBB4A	P04350	Tubulin beta-4A chain	Homo sapiens OX=9606	1	1	2	3	2	504162016	-0.149678	22.9719	-1.43548	0.194396	0.299091	-6.36825	0.639074	0.957772	1	KO - WT	limma	0.194396	0.299091	FALSE	no hit	504162016
POLE3	Q9NRF9	DNA polymerase epsilon subunit 3	Homo sapiens OX=9606	1	1	2	3	2	10391503	-0.143676	18.1516	-1.4133	0.200568	0.308183	-6.39611	0.644264	0.958098	1	KO - WT	limma	0.200568	0.308183	FALSE	no hit	10391503
RAE1	P78406	mRNA export factor RAE1	Homo sapiens OX=9606	1	1	2	3	2	1087044	-0.158123	17.8665	-1.40921	0.201724	0.309555	-6.40122	0.645222	0.958157	1	KO - WT	limma	0.201724	0.309555	FALSE	no hit	1087044
TTC1	Q99614	Tetratricopeptide repeat protein 1	Homo sapiens OX=9606	1	1	2	3	2	0	0.133098	16.1774	1.40822	0.202004	0.309581	-6.40245	0.645454	0.958172	1	KO - WT	limma	0.202004	0.309581	FALSE	no hit	0
ZFHX4	Q86UP3	Zinc finger homeobox protein 4	Homo sapiens OX=9606	1	1	2	3	15	35617963	0.156197	19.0955	1.40095	0.204079	0.312233	-6.41152	0.647161	0.958277	1	KO - WT	limma	0.204079	0.312233	FALSE	no hit	35617963
CTTN	Q14247	Src substrate cortactin	Homo sapiens OX=9606	1	1	2	3	4	0	-0.236456	17.4903	-1.4003	0.204265	0.312233	-6.41233	0.647313	0.958287	1	KO - WT	limma	0.204265	0.312233	FALSE	no hit	0
SNX2	O60749	Sorting nexin-2	Homo sapiens OX=9606	1	1	2	3	5	0	-0.135103	15.8897	-1.38968	0.207328	0.316505	-6.4255	0.649807	0.95844	1	KO - WT	limma	0.207328	0.316505	FALSE	no hit	0
TUBB8	Q3ZCM7	Tubulin beta-8 chain	Homo sapiens OX=9606	1	1	2	3	2	1607560232	-0.138174	22.3609	-1.38875	0.207598	0.316506	-6.42665	0.650025	0.958454	1	KO - WT	limma	0.207598	0.316506	FALSE	no hit	1607560232
PSMC5	P62195	26S proteasome regulatory subunit 8	Homo sapiens OX=9606	1	1	2	3	5	9826599	0.154767	17.6168	1.38074	0.20994	0.319663	-6.43656	0.651911	0.958569	1	KO - WT	limma	0.20994	0.319663	FALSE	no hit	9826599
AMOT	Q4VCS5	Angiomotin	Homo sapiens OX=9606	1	1	2	3	18	28108851	0.135801	20.5237	1.37261	0.212342	0.322468	-6.44658	0.653828	0.958685	1	KO - WT	limma	0.212342	0.322468	FALSE	no hit	28108851
DLD	P09622	Dihydrolipoyl dehydrogenase, mitochondrial	Homo sapiens OX=9606	1	1	2	3	13	45117694	-0.16166	21.128	-1.37202	0.212516	0.322468	-6.4473	0.653966	0.958694	1	KO - WT	limma	0.212516	0.322468	FALSE	no hit	45117694
TAF5L	O75529	TAF5-like RNA polymerase II p300/CBP-associated factor-associated factor 65 kDa subunit 5L	Homo sapiens OX=9606	1	1	2	3	4	0	-0.131646	15.8038	-1.37172	0.212604	0.322468	-6.44766	0.654036	0.958698	1	KO - WT	limma	0.212604	0.322468	FALSE	no hit	0
KDM3B	Q7LBC6	Lysine-specific demethylase 3B	Homo sapiens OX=9606	1	1	2	3	5	2066297	0.13642	16.9261	1.3694	0.213294	0.322597	-6.45051	0.654582	0.958731	1	KO - WT	limma	0.213294	0.322597	FALSE	no hit	2066297
UMPS	P11172	Uridine 5'-monophosphate synthase	Homo sapiens OX=9606	1	1	2	3	2	0	-0.13567	16.8041	-1.36892	0.213439	0.322597	-6.45111	0.654697	0.958738	1	KO - WT	limma	0.213439	0.322597	FALSE	no hit	0
HNRNPK	P61978	Heterogeneous nuclear ribonucleoprotein K	Homo sapiens OX=9606	1	1	2	3	20	309490712	0.202927	22.3467	1.36762	0.213826	0.322597	-6.4527	0.655003	0.958756	1	KO - WT	limma	0.213826	0.322597	FALSE	no hit	309490712
PAXBP1	Q9Y5B6	PAX3- and PAX7-binding protein 1	Homo sapiens OX=9606	1	1	2	3	27	31562891	-0.16174	20.7236	-1.36652	0.214154	0.322597	-6.45405	0.655262	0.958772	1	KO - WT	limma	0.214154	0.322597	FALSE	no hit	31562891
POLD1	P28340	DNA polymerase delta catalytic subunit	Homo sapiens OX=9606	1	1	2	3	5	1551502	0.138616	17.2657	1.36648	0.214168	0.322597	-6.45411	0.655273	0.958773	1	KO - WT	limma	0.214168	0.322597	FALSE	no hit	1551502
SCFD1	Q8WVM8	Sec1 family domain-containing protein 1	Homo sapiens OX=9606	1	1	2	3	7	0	0.181715	17.2017	1.36592	0.214334	0.322597	-6.45479	0.655404	0.958781	1	KO - WT	limma	0.214334	0.322597	FALSE	no hit	0
HSPA2	P54652	Heat shock-related 70 kDa protein 2	Homo sapiens OX=9606	1	1	2	3	2	459197352	-0.161028	22.7185	-1.35541	0.217499	0.326943	-6.46765	0.657886	0.95893	1	KO - WT	limma	0.217499	0.326943	FALSE	no hit	459197352
SNRPC	P09234	U1 small nuclear ribonucleoprotein C	Homo sapiens OX=9606	1	1	2	3	5	440621568	-0.203067	20.6608	-1.35218	0.21848	0.327999	-6.47159	0.65865	0.958975	1	KO - WT	limma	0.21848	0.327999	FALSE	no hit	440621568
GATAD2B	Q8WXI9	Transcriptional repressor p66-beta	Homo sapiens OX=9606	1	1	2	3	6	3680826	-0.135744	18.1868	-1.34746	0.219921	0.32935	-6.47735	0.659767	0.959042	1	KO - WT	limma	0.219921	0.32935	FALSE	no hit	3680826
RBBP4	Q09028	Histone-binding protein RBBP4	Homo sapiens OX=9606	1	1	2	3	4	33817672	-0.133571	20.0399	-1.3474	0.219939	0.32935	-6.47742	0.659781	0.959043	1	KO - WT	limma	0.219939	0.32935	FALSE	no hit	33817672
RUVBL2	Q9Y230	RuvB-like 2	Homo sapiens OX=9606	1	1	2	3	20	64297873	-0.129995	21.5841	-1.34497	0.220682	0.329888	-6.48037	0.660355	0.959077	1	KO - WT	limma	0.220682	0.329888	FALSE	no hit	64297873
USO1	O60763	General vesicular transport factor p115	Homo sapiens OX=9606	1	1	2	3	15	36524540	-0.167213	20.4696	-1.3444	0.22086	0.329888	-6.48107	0.660491	0.959085	1	KO - WT	limma	0.22086	0.329888	FALSE	no hit	36524540
YARS1	P54577	Tyrosine--tRNA ligase, cytoplasmic	Homo sapiens OX=9606	1	1	2	3	10	12687284	-0.145014	19.7911	-1.33968	0.222312	0.331031	-6.48679	0.661607	0.959151	1	KO - WT	limma	0.222312	0.331031	FALSE	no hit	12687284
CLASP2	O75122	CLIP-associating protein 2	Homo sapiens OX=9606	1	1	2	3	15	237575981	-0.147161	21.2562	-1.33965	0.222321	0.331031	-6.48683	0.661615	0.959152	1	KO - WT	limma	0.222321	0.331031	FALSE	no hit	237575981
ALDOA	P04075	Fructose-bisphosphate aldolase A	Homo sapiens OX=9606	1	1	2	3	7	39435619	-0.223313	19.7673	-1.33918	0.222468	0.331031	-6.4874	0.661727	0.959158	1	KO - WT	limma	0.222468	0.331031	FALSE	no hit	39435619
SRCAP	Q6ZRS2	Helicase SRCAP	Homo sapiens OX=9606	1	1	2	3	12	11304654	-0.145413	18.298	-1.33188	0.224733	0.333979	-6.49623	0.663456	0.95926	1	KO - WT	limma	0.224733	0.333979	FALSE	no hit	11304654
RPL17	P18621	60S ribosomal protein L17	Homo sapiens OX=9606	1	1	2	3	4	12550002	0.127989	17.4284	1.31256	0.230832	0.342609	-6.51949	0.668045	0.959529	1	KO - WT	limma	0.230832	0.342609	FALSE	no hit	12550002
RPLP2	P05387	60S acidic ribosomal protein P2	Homo sapiens OX=9606	1	1	2	3	4	12016125	-0.136607	19.065	-1.30862	0.232091	0.344045	-6.52419	0.668981	0.959583	1	KO - WT	limma	0.232091	0.344045	FALSE	no hit	12016125
ABCF2	Q9UG63	ATP-binding cassette sub-family F member 2	Homo sapiens OX=9606	1	1	2	3	4	5741832	-0.225537	17.8596	-1.30259	0.234034	0.346488	-6.5314	0.670417	0.959666	1	KO - WT	limma	0.234034	0.346488	FALSE	no hit	5741832
UTRN	P46939	Utrophin	Homo sapiens OX=9606	1	1	2	3	2	9291468	0.150023	17.8751	1.29897	0.235205	0.347726	-6.53571	0.671278	0.959716	1	KO - WT	limma	0.235205	0.347726	FALSE	no hit	9291468
OGDH	Q02218	2-oxoglutarate dehydrogenase complex component E1	Homo sapiens OX=9606	1	1	2	3	13	18633227	-0.135958	20.4062	-1.29819	0.235461	0.347726	-6.53665	0.671466	0.959727	1	KO - WT	limma	0.235461	0.347726	FALSE	no hit	18633227
SNRPD1	P62314	Small nuclear ribonucleoprotein Sm D1	Homo sapiens OX=9606	1	1	2	3	5	211436800	-0.17726	19.6813	-1.29332	0.237047	0.34963	-6.54243	0.672626	0.959793	1	KO - WT	limma	0.237047	0.34963	FALSE	no hit	211436800
TUBB	P07437	Tubulin beta chain	Homo sapiens OX=9606	1	1	2	3	4	1917960752	-0.140079	23.2192	-1.29052	0.237963	0.350542	-6.54576	0.673294	0.959832	1	KO - WT	limma	0.237963	0.350542	FALSE	no hit	1917960752
PSMD13	Q9UNM6	26S proteasome non-ATPase regulatory subunit 13	Homo sapiens OX=9606	1	1	2	3	6	1792665	0.130074	16.8909	1.28461	0.239905	0.35272	-6.55275	0.674702	0.959912	1	KO - WT	limma	0.239905	0.35272	FALSE	no hit	1792665
PCBP1	Q15365	Poly(rC)-binding protein 1	Homo sapiens OX=9606	1	1	2	3	10	242851452	-0.141706	21.4267	-1.2842	0.240042	0.35272	-6.55323	0.674801	0.959918	1	KO - WT	limma	0.240042	0.35272	FALSE	no hit	242851452
RAB4A	P20338	Ras-related protein Rab-4A	Homo sapiens OX=9606	1	1	2	3	3	49952447	-0.121215	19.655	-1.27837	0.241976	0.355119	-6.56012	0.676195	0.959997	1	KO - WT	limma	0.241976	0.355119	FALSE	no hit	49952447
RIF1	Q5UIP0	Telomere-associated protein RIF1	Homo sapiens OX=9606	1	1	2	3	88	114043620	-0.146111	23.864	-1.27723	0.242352	0.355229	-6.56146	0.676465	0.960012	1	KO - WT	limma	0.242352	0.355229	FALSE	no hit	114043620
YIPF5	Q969M3	Protein YIPF5	Homo sapiens OX=9606	1	1	2	3	2	0	0.123335	15.8049	1.26735	0.245664	0.359635	-6.57308	0.678828	0.960146	1	KO - WT	limma	0.245664	0.359635	FALSE	no hit	0
SF3B3	Q15393	Splicing factor 3B subunit 3	Homo sapiens OX=9606	1	1	2	3	54	270263952	-0.153771	23.7889	-1.25468	0.249966	0.365478	-6.58789	0.681863	0.960317	1	KO - WT	limma	0.249966	0.365478	FALSE	no hit	270263952
U2AF2	P26368	Splicing factor U2AF 65 kDa subunit	Homo sapiens OX=9606	1	1	2	3	13	214489816	-0.149366	21.5874	-1.24465	0.253414	0.370059	-6.59954	0.684267	0.96045	1	KO - WT	limma	0.253414	0.370059	FALSE	no hit	214489816
KPNA2	P52292	Importin subunit alpha-1	Homo sapiens OX=9606	1	1	2	3	10	27885326	0.121545	20.4939	1.23859	0.25552	0.372673	-6.60656	0.685723	0.960531	1	KO - WT	limma	0.25552	0.372673	FALSE	no hit	27885326
PKN3	Q6P5Z2	Serine/threonine-protein kinase N3	Homo sapiens OX=9606	1	1	2	3	13	12602419	-0.243507	18.3577	-1.23737	0.255944	0.37283	-6.60796	0.686015	0.960547	1	KO - WT	limma	0.255944	0.37283	FALSE	no hit	12602419
SNCA	P37840	Alpha-synuclein	Homo sapiens OX=9606	1	1	2	3	3	9980600	-0.122367	18.8459	-1.23354	0.257283	0.373873	-6.61238	0.686935	0.960598	1	KO - WT	limma	0.257283	0.373873	FALSE	no hit	9980600
TKT	P29401	Transketolase	Homo sapiens OX=9606	1	1	2	3	2	7935955	-0.204592	17.2976	-1.23351	0.257296	0.373873	-6.61242	0.686944	0.960598	1	KO - WT	limma	0.257296	0.373873	FALSE	no hit	7935955
EXOC2	Q96KP1	Exocyst complex component 2	Homo sapiens OX=9606	1	1	2	3	8	27447762	-0.15993	17.5878	-1.22919	0.258811	0.375612	-6.61739	0.687981	0.960656	1	KO - WT	limma	0.258811	0.375612	FALSE	no hit	27447762
NCBP2	P52298	Nuclear cap-binding protein subunit 2	Homo sapiens OX=9606	1	1	2	3	3	25047857	-0.153293	19.3423	-1.22742	0.259439	0.376059	-6.61943	0.688409	0.960679	1	KO - WT	limma	0.259439	0.376059	FALSE	no hit	25047857
KIF4A	O95239	Chromosome-associated kinesin KIF4A	Homo sapiens OX=9606	1	1	2	3	6	1698585	0.15119	18.521	1.22101	0.261707	0.378704	-6.62678	0.689949	0.960763	1	KO - WT	limma	0.261707	0.378704	FALSE	no hit	1698585
SSBP1	Q04837	Single-stranded DNA-binding protein, mitochondrial	Homo sapiens OX=9606	1	1	2	3	3	8064472	-0.121218	17.8582	-1.22045	0.261908	0.378704	-6.62742	0.690085	0.960771	1	KO - WT	limma	0.261908	0.378704	FALSE	no hit	8064472
FOXK2	Q01167	Forkhead box protein K2	Homo sapiens OX=9606	1	1	2	3	2	12912650	0.124305	18.27	1.2175	0.262959	0.379758	-6.6308	0.690795	0.96081	1	KO - WT	limma	0.262959	0.379758	FALSE	no hit	12912650
MAP4	P27816	Microtubule-associated protein 4	Homo sapiens OX=9606	1	1	2	3	8	0	-0.170984	18.1901	-1.2158	0.263568	0.380171	-6.63274	0.691206	0.960832	1	KO - WT	limma	0.263568	0.380171	FALSE	no hit	0
TUBB3	Q13509	Tubulin beta-3 chain	Homo sapiens OX=9606	1	1	2	3	2	534520544	-0.126778	22.6074	-1.21079	0.265366	0.382296	-6.63846	0.692413	0.960898	1	KO - WT	limma	0.265366	0.382296	FALSE	no hit	534520544
RNF2	Q99496	E3 ubiquitin-protein ligase RING2	Homo sapiens OX=9606	1	1	2	3	4	9193384	0.114258	18.1347	1.2063	0.266986	0.383952	-6.64356	0.693496	0.960956	1	KO - WT	limma	0.266986	0.383952	FALSE	no hit	9193384
TMED9	Q9BVK6	Transmembrane emp24 domain-containing protein 9	Homo sapiens OX=9606	1	1	2	3	2	2051068	0.118427	18.3023	1.20428	0.267715	0.383952	-6.64585	0.693982	0.960982	1	KO - WT	limma	0.267715	0.383952	FALSE	no hit	2051068
RARS1	P54136	Arginine--tRNA ligase, cytoplasmic	Homo sapiens OX=9606	1	1	2	3	7	0	0.137286	17.7115	1.20427	0.267719	0.383952	-6.64586	0.693984	0.960983	1	KO - WT	limma	0.267719	0.383952	FALSE	no hit	0
SNRPF	P62306	Small nuclear ribonucleoprotein F	Homo sapiens OX=9606	1	1	2	3	8	457629644	-0.159834	20.8166	-1.20399	0.26782	0.383952	-6.64618	0.694052	0.960986	1	KO - WT	limma	0.26782	0.383952	FALSE	no hit	457629644
TOX4	O94842	TOX high mobility group box family member 4	Homo sapiens OX=9606	1	1	2	3	3	2464377	-0.114797	18.1485	-1.19847	0.26983	0.386363	-6.65244	0.695386	0.961058	1	KO - WT	limma	0.26983	0.386363	FALSE	no hit	2464377
NUSAP1	Q9BXS6	Nucleolar and spindle-associated protein 1	Homo sapiens OX=9606	1	1	2	3	9	18705954	-0.130489	19.9512	-1.19487	0.271144	0.387634	-6.6565	0.696253	0.961105	1	KO - WT	limma	0.271144	0.387634	FALSE	no hit	18705954
CCT7	Q99832	T-complex protein 1 subunit eta	Homo sapiens OX=9606	1	1	2	3	20	50784827	-0.122885	21.1032	-1.19345	0.271666	0.387634	-6.65811	0.696597	0.961123	1	KO - WT	limma	0.271666	0.387634	FALSE	no hit	50784827
PMVK	Q15126	Phosphomevalonate kinase	Homo sapiens OX=9606	1	1	2	3	3	5548478	0.136911	15.9141	1.19274	0.271925	0.387634	-6.6589	0.696767	0.961132	1	KO - WT	limma	0.271925	0.387634	FALSE	no hit	5548478
NOM1	Q5C9Z4	Nucleolar MIF4G domain-containing protein 1	Homo sapiens OX=9606	1	1	2	3	3	11427352	-0.128054	18.8569	-1.19244	0.272036	0.387634	-6.65924	0.69684	0.961136	1	KO - WT	limma	0.272036	0.387634	FALSE	no hit	11427352
GCFC2	P16383	Intron Large complex component GCFC2	Homo sapiens OX=9606	1	1	2	3	3	0	-0.138935	15.5714	-1.18052	0.276445	0.393442	-6.67264	0.699723	0.96129	1	KO - WT	limma	0.276445	0.393442	FALSE	no hit	0
CORO1C	Q9ULV4	Coronin-1C	Homo sapiens OX=9606	1	1	2	3	2	4330925	-0.133199	17.8529	-1.17772	0.277489	0.394357	-6.67577	0.700401	0.961326	1	KO - WT	limma	0.277489	0.394357	FALSE	no hit	4330925
SIX1	Q15475	Homeobox protein SIX1	Homo sapiens OX=9606	1	1	2	3	2	16422191	-0.133265	18.8518	-1.177	0.277758	0.394357	-6.67658	0.700575	0.961335	1	KO - WT	limma	0.277758	0.394357	FALSE	no hit	16422191
CSE1L	P55060	Exportin-2	Homo sapiens OX=9606	1	1	2	3	14	20055665	-0.131082	20.2498	-1.17258	0.279415	0.396231	-6.68151	0.701645	0.961392	1	KO - WT	limma	0.279415	0.396231	FALSE	no hit	20055665
RPS25	P62851	40S ribosomal protein S25	Homo sapiens OX=9606	1	1	2	3	5	22470354	-0.115523	19.7028	-1.16757	0.281303	0.398428	-6.68709	0.702859	0.961456	1	KO - WT	limma	0.281303	0.398428	FALSE	no hit	22470354
ENAH	Q8N8S7	Protein enabled homolog	Homo sapiens OX=9606	1	1	2	3	3	3953909	-0.488978	17.4872	-1.16555	0.282066	0.399029	-6.68934	0.703349	0.961482	1	KO - WT	limma	0.282066	0.399029	FALSE	no hit	3953909
PCNP	Q8WW12	PEST proteolytic signal-containing nuclear protein	Homo sapiens OX=9606	1	1	2	3	6	18538902	0.117199	20.2061	1.1645	0.282465	0.399114	-6.6905	0.703604	0.961495	1	KO - WT	limma	0.282465	0.399114	FALSE	no hit	18538902
CIZ1	Q9ULV3	Cip1-interacting zinc finger protein	Homo sapiens OX=9606	1	1	2	3	2	0	-0.143193	14.8176	-1.1596	0.28433	0.401267	-6.69594	0.704794	0.961558	1	KO - WT	limma	0.28433	0.401267	FALSE	no hit	0
RAN	P62826	GTP-binding nuclear protein Ran	Homo sapiens OX=9606	1	1	2	3	8	372934320	-0.187482	20.6745	-1.15608	0.285673	0.402679	-6.69983	0.705647	0.961603	1	KO - WT	limma	0.285673	0.402679	FALSE	no hit	372934320
ZC3H18	Q86VM9	Zinc finger CCCH domain-containing protein 18	Homo sapiens OX=9606	1	1	2	3	27	69151932	-0.1445	22.3786	-1.15429	0.28636	0.402863	-6.70181	0.706082	0.961625	1	KO - WT	limma	0.28636	0.402863	FALSE	no hit	69151932
CTSB	P07858	Cathepsin B	Homo sapiens OX=9606	1	1	2	3	3	15986546	-0.130759	17.5834	-1.15395	0.286488	0.402863	-6.70217	0.706163	0.96163	1	KO - WT	limma	0.286488	0.402863	FALSE	no hit	15986546
CAPN1	P07384	Calpain-1 catalytic subunit	Homo sapiens OX=9606	1	1	2	3	8	0	0.159132	16.9471	1.14942	0.28823	0.404829	-6.70716	0.707263	0.961687	1	KO - WT	limma	0.28823	0.404829	FALSE	no hit	0
EXOC5	O00471	Exocyst complex component 5	Homo sapiens OX=9606	1	1	2	3	4	6016546	0.124513	17.3031	1.14314	0.290662	0.407759	-6.71407	0.708791	0.961767	1	KO - WT	limma	0.290662	0.407759	FALSE	no hit	6016546
PSMD3	O43242	26S proteasome non-ATPase regulatory subunit 3	Homo sapiens OX=9606	1	1	2	3	3	1584391	-0.112304	17.2886	-1.13576	0.293539	0.411304	-6.72214	0.710586	0.961859	1	KO - WT	limma	0.293539	0.411304	FALSE	no hit	1584391
DNAJC8	O75937	DnaJ homolog subfamily C member 8	Homo sapiens OX=9606	1	1	2	3	9	26534621	0.155488	20.8412	1.13341	0.294459	0.412102	-6.7247	0.711158	0.961889	1	KO - WT	limma	0.294459	0.412102	FALSE	no hit	26534621
EIF4A1	P60842	Eukaryotic initiation factor 4A-I	Homo sapiens OX=9606	1	1	2	3	10	91035814	0.119667	21.9	1.13028	0.295689	0.413071	-6.72811	0.71192	0.961928	1	KO - WT	limma	0.295689	0.413071	FALSE	no hit	91035814
TBRG4	Q969Z0	FAST kinase domain-containing protein 4	Homo sapiens OX=9606	1	1	2	3	10	23788518	0.13678	19.1848	1.12986	0.295853	0.413071	-6.72856	0.712021	0.961933	1	KO - WT	limma	0.295853	0.413071	FALSE	no hit	23788518
PSMC3	P17980	26S proteasome regulatory subunit 6A	Homo sapiens OX=9606	1	1	2	3	3	7678405	0.106959	18.0051	1.11613	0.301301	0.419961	-6.74342	0.715367	0.962105	1	KO - WT	limma	0.301301	0.419961	FALSE	no hit	7678405
ORC4	O43929	Origin recognition complex subunit 4	Homo sapiens OX=9606	1	1	2	3	6	0	-0.130679	15.0903	-1.11563	0.301502	0.419961	-6.74396	0.715489	0.962111	1	KO - WT	limma	0.301502	0.419961	FALSE	no hit	0
ETFA	P13804	Electron transfer flavoprotein subunit alpha, mitochondrial	Homo sapiens OX=9606	1	1	2	3	3	20486320	-0.124437	18.8238	-1.11398	0.302163	0.420385	-6.74574	0.715892	0.962131	1	KO - WT	limma	0.302163	0.420385	FALSE	no hit	20486320
RPS4X	P62701	40S ribosomal protein S4, X isoform	Homo sapiens OX=9606	1	1	2	3	5	67837024	-0.127737	21.8044	-1.11138	0.303206	0.421339	-6.74854	0.716526	0.962164	1	KO - WT	limma	0.303206	0.421339	FALSE	no hit	67837024
SAR1B	Q9Y6B6	GTP-binding protein SAR1b	Homo sapiens OX=9606	1	1	2	3	2	148505320	0.140929	21.0317	1.1069	0.305013	0.423349	-6.75335	0.717621	0.962219	1	KO - WT	limma	0.305013	0.423349	FALSE	no hit	148505320
LMNB1	P20700	Lamin-B1	Homo sapiens OX=9606	1	1	2	3	4	0	0.116	16.1251	1.1032	0.306507	0.424922	-6.75731	0.718523	0.962265	1	KO - WT	limma	0.306507	0.424922	FALSE	no hit	0
RAB10	P61026	Ras-related protein Rab-10	Homo sapiens OX=9606	1	1	2	3	8	210237686	0.123754	21.2799	1.09763	0.308776	0.427564	-6.76326	0.719886	0.962334	1	KO - WT	limma	0.308776	0.427564	FALSE	no hit	210237686
SEC23B	Q15437	Protein transport protein Sec23B	Homo sapiens OX=9606	1	1	2	3	2	0	0.138613	15.1914	1.09656	0.309209	0.427661	-6.76439	0.720146	0.962347	1	KO - WT	limma	0.309209	0.427661	FALSE	no hit	0
EPB41L2	O43491	Band 4,1-like protein 2	Homo sapiens OX=9606	1	1	2	3	3	1998622	0.137377	15.9917	1.09542	0.309677	0.427804	-6.76561	0.720425	0.962361	1	KO - WT	limma	0.309677	0.427804	FALSE	no hit	1998622
YEATS4	O95619	YEATS domain-containing protein 4	Homo sapiens OX=9606	1	1	2	3	4	13394274	0.114732	17.6021	1.09444	0.310077	0.427855	-6.76665	0.720665	0.962373	1	KO - WT	limma	0.310077	0.427855	FALSE	no hit	13394274
RPS23	P62266	40S ribosomal protein S23	Homo sapiens OX=9606	1	1	2	3	3	26295524	0.116264	19.3994	1.08926	0.312204	0.429824	-6.77215	0.721933	0.962436	1	KO - WT	limma	0.312204	0.429824	FALSE	no hit	26295524
RTCB	Q9Y3I0	RNA-splicing ligase RtcB homolog	Homo sapiens OX=9606	1	1	2	3	16	37330717	0.128272	19.9317	1.08918	0.312234	0.429824	-6.77223	0.72195	0.962437	1	KO - WT	limma	0.312234	0.429824	FALSE	no hit	37330717
ZFYVE1	Q9HBF4	Zinc finger FYVE domain-containing protein 1	Homo sapiens OX=9606	1	1	2	3	7	0	0.116331	13.9032	1.08779	0.312809	0.430113	-6.77371	0.722292	0.962454	1	KO - WT	limma	0.312809	0.430113	FALSE	no hit	0
KHSRP	Q92945	Far upstream element-binding protein 2	Homo sapiens OX=9606	1	1	2	3	25	145833554	-0.143666	21.77	-1.085	0.313958	0.430895	-6.77665	0.722974	0.962488	1	KO - WT	limma	0.313958	0.430895	FALSE	no hit	145833554
ERP29	P30040	Endoplasmic reticulum resident protein 29	Homo sapiens OX=9606	1	1	2	3	2	12920284	-0.184185	16.773	-1.08464	0.31411	0.430895	-6.77704	0.723063	0.962493	1	KO - WT	limma	0.31411	0.430895	FALSE	no hit	12920284
SNRPA1	P09661	U2 small nuclear ribonucleoprotein A'	Homo sapiens OX=9606	1	1	2	3	13	280432540	-0.114948	21.5029	-1.08199	0.315207	0.431896	-6.77984	0.723712	0.962525	1	KO - WT	limma	0.315207	0.431896	FALSE	no hit	280432540
WDR83	Q9BRX9	WD repeat domain-containing protein 83	Homo sapiens OX=9606	1	1	2	3	2	0	-0.159083	14.6689	-1.08018	0.315959	0.432085	-6.78175	0.724155	0.962547	1	KO - WT	limma	0.315959	0.432085	FALSE	no hit	0
ATG3	Q9NT62	Ubiquitin-like-conjugating enzyme ATG3	Homo sapiens OX=9606	1	1	2	3	2	663978	-0.103657	14.3695	-1.07989	0.316079	0.432085	-6.78205	0.724227	0.962551	1	KO - WT	limma	0.316079	0.432085	FALSE	no hit	663978
CPSF7	Q8N684	Cleavage and polyadenylation specificity factor subunit 7	Homo sapiens OX=9606	1	1	2	3	11	67986041	0.129151	19.2349	1.07897	0.316463	0.432107	-6.78302	0.724452	0.962562	1	KO - WT	limma	0.316463	0.432107	FALSE	no hit	67986041
DIDO1	Q9BTC0	Death-inducer obliterator 1	Homo sapiens OX=9606	1	1	2	3	19	13306044	-0.111925	18.9319	-1.07496	0.318132	0.433721	-6.78723	0.725433	0.962611	1	KO - WT	limma	0.318132	0.433721	FALSE	no hit	13306044
WAC	Q9BTA9	WW domain-containing adapter protein with coiled-coil	Homo sapiens OX=9606	1	1	2	3	4	4409482	-0.129851	15.9668	-1.07392	0.318567	0.433721	-6.78832	0.725689	0.962623	1	KO - WT	limma	0.318567	0.433721	FALSE	no hit	4409482
FOXK1	P85037	Forkhead box protein K1	Homo sapiens OX=9606	1	1	2	3	3	16124326	0.109652	18.6246	1.07348	0.31875	0.433721	-6.78878	0.725796	0.962629	1	KO - WT	limma	0.31875	0.433721	FALSE	no hit	16124326
DDOST	P39656	Dolichyl-diphosphooligosaccharide--protein glycosyltransferase 48 kDa subunit	Homo sapiens OX=9606	1	1	2	3	3	6612364	0.153383	18.5211	1.07008	0.320177	0.43516	-6.79235	0.72663	0.96267	1	KO - WT	limma	0.320177	0.43516	FALSE	no hit	6612364
SF3B4	Q15427	Splicing factor 3B subunit 4	Homo sapiens OX=9606	1	1	2	3	7	82036848	-0.1231	20.6911	-1.06771	0.321176	0.436014	-6.79483	0.727213	0.962699	1	KO - WT	limma	0.321176	0.436014	FALSE	no hit	82036848
S100A8	P05109	Protein S100-A8	Homo sapiens OX=9606	1	1	2	3	3	792890	0.54134	15.5644	1.06585	0.321959	0.436574	-6.79677	0.727669	0.962721	1	KO - WT	limma	0.321959	0.436574	FALSE	no hit	792890
RBM14	Q96PK6	RNA-binding protein 14	Homo sapiens OX=9606	1	1	2	3	14	25190622	0.103444	20.0764	1.06387	0.322794	0.437202	-6.79883	0.728154	0.962745	1	KO - WT	limma	0.322794	0.437202	FALSE	no hit	25190622
UBP1	Q9NZI7	Upstream-binding protein 1	Homo sapiens OX=9606	1	1	2	3	5	17041371	-0.121903	19.3022	-1.06225	0.323481	0.437629	-6.80053	0.728552	0.962765	1	KO - WT	limma	0.323481	0.437629	FALSE	no hit	17041371
IRF2BP1	Q8IU81	Interferon regulatory factor 2-binding protein 1	Homo sapiens OX=9606	1	1	2	3	4	9799450	0.10494	16.4694	1.06126	0.3239	0.437692	-6.80155	0.728795	0.962777	1	KO - WT	limma	0.3239	0.437692	FALSE	no hit	9799450
ORC3	Q9UBD5	Origin recognition complex subunit 3	Homo sapiens OX=9606	1	1	2	3	4	50709908	0.157012	18.9626	1.05711	0.325663	0.43957	-6.80587	0.729814	0.962827	1	KO - WT	limma	0.325663	0.43957	FALSE	no hit	50709908
TIAL1	Q01085	Nucleolysin TIAR	Homo sapiens OX=9606	1	1	2	3	7	27475615	0.177545	20.176	1.05483	0.326634	0.440037	-6.80823	0.730374	0.962854	1	KO - WT	limma	0.326634	0.440037	FALSE	no hit	27475615
EIF2S3	P41091	Eukaryotic translation initiation factor 2 subunit 3	Homo sapiens OX=9606	1	1	2	3	2	10855253	0.124903	18.4078	1.05454	0.326757	0.440037	-6.80852	0.730444	0.962858	1	KO - WT	limma	0.326757	0.440037	FALSE	no hit	10855253
DDX1	Q92499	ATP-dependent RNA helicase DDX1	Homo sapiens OX=9606	1	1	2	3	19	43438148	0.138051	21.3353	1.05045	0.328508	0.44189	-6.81276	0.73145	0.962907	1	KO - WT	limma	0.328508	0.44189	FALSE	no hit	43438148
SMARCA5	O60264	SWI/SNF-related matrix-associated actin-dependent regulator of chromatin subfamily A member 5	Homo sapiens OX=9606	1	1	2	3	26	273980584	-0.124796	21.9116	-1.04728	0.329866	0.443207	-6.81602	0.732228	0.962945	1	KO - WT	limma	0.329866	0.443207	FALSE	no hit	273980584
SART3	Q15020	Squamous cell carcinoma antigen recognized by T-cells 3	Homo sapiens OX=9606	1	1	2	3	16	34151383	-0.125579	19.8237	-1.04641	0.33024	0.443207	-6.81692	0.732442	0.962955	1	KO - WT	limma	0.33024	0.443207	FALSE	no hit	34151383
SRBD1	Q8N5C6	S1 RNA-binding domain-containing protein 1	Homo sapiens OX=9606	1	1	2	3	3	0	-0.114282	14.657	-1.04059	0.332756	0.446074	-6.8229	0.733875	0.963025	1	KO - WT	limma	0.332756	0.446074	FALSE	no hit	0
CFL1	P23528	Cofilin-1	Homo sapiens OX=9606	1	1	2	3	3	10718390	-0.234741	18.5453	-1.03714	0.33425	0.447115	-6.82643	0.734722	0.963066	1	KO - WT	limma	0.33425	0.447115	FALSE	no hit	10718390
CDC23	Q9UJX2	Cell division cycle protein 23 homolog	Homo sapiens OX=9606	1	1	2	3	3	6578800	-0.141231	17.3571	-1.03666	0.334461	0.447115	-6.82693	0.734842	0.963072	1	KO - WT	limma	0.334461	0.447115	FALSE	no hit	6578800
UBE2M	P61081	NEDD8-conjugating enzyme Ubc12	Homo sapiens OX=9606	1	1	2	3	2	11636330	0.142685	18.4924	1.03611	0.3347	0.447115	-6.82749	0.734977	0.963078	1	KO - WT	limma	0.3347	0.447115	FALSE	no hit	11636330
PSMC6	P62333	26S proteasome regulatory subunit 10B	Homo sapiens OX=9606	1	1	2	3	3	0	0.119334	15.5318	1.03529	0.335057	0.447115	-6.82833	0.735179	0.963088	1	KO - WT	limma	0.335057	0.447115	FALSE	no hit	0
RFC1	P35251	Replication factor C subunit 1	Homo sapiens OX=9606	1	1	2	3	26	53222792	-0.135488	21.3803	-1.03443	0.335431	0.447115	-6.82921	0.73539	0.963098	1	KO - WT	limma	0.335431	0.447115	FALSE	no hit	53222792
THRAP3	Q9Y2W1	Thyroid hormone receptor-associated protein 3	Homo sapiens OX=9606	1	1	2	3	13	24559820	0.131396	20.4122	1.03261	0.336224	0.447665	-6.83106	0.735838	0.96312	1	KO - WT	limma	0.336224	0.447665	FALSE	no hit	24559820
ASNS	P08243	Asparagine synthetase [glutamine-hydrolyzing]	Homo sapiens OX=9606	1	1	2	3	5	3267621	-0.124269	17.0431	-1.02756	0.338437	0.450102	-6.83621	0.737083	0.96318	1	KO - WT	limma	0.338437	0.450102	FALSE	no hit	3267621
SNRPB2	P08579	U2 small nuclear ribonucleoprotein B''	Homo sapiens OX=9606	1	1	2	3	6	372903412	-0.122209	21.3677	-1.01515	0.343918	0.456875	-6.84876	0.740143	0.963327	1	KO - WT	limma	0.343918	0.456875	FALSE	no hit	372903412
MCM2	P49736	DNA replication licensing factor MCM2	Homo sapiens OX=9606	1	1	2	3	2	3048364	0.105282	17.1181	1.01317	0.344797	0.457526	-6.85075	0.740631	0.96335	1	KO - WT	limma	0.344797	0.457526	FALSE	no hit	3048364
MDH1	P40925	Malate dehydrogenase, cytoplasmic	Homo sapiens OX=9606	1	1	2	3	5	2688462	-0.184602	17.4342	-1.01081	0.345851	0.458408	-6.85312	0.741214	0.963378	1	KO - WT	limma	0.345851	0.458408	FALSE	no hit	2688462
KAT2A	Q92830	Histone acetyltransferase KAT2A	Homo sapiens OX=9606	1	1	2	3	3	6935042	0.106406	18.3736	1.00643	0.34781	0.460208	-6.85751	0.742295	0.963429	1	KO - WT	limma	0.34781	0.460208	FALSE	no hit	6935042
PSMD11	O00231	26S proteasome non-ATPase regulatory subunit 11	Homo sapiens OX=9606	1	1	2	3	2	1894758	0.115676	14.7339	1.00602	0.347991	0.460208	-6.85791	0.742395	0.963434	1	KO - WT	limma	0.347991	0.460208	FALSE	no hit	1894758
RAD17	O75943	Cell cycle checkpoint protein RAD17	Homo sapiens OX=9606	1	1	2	3	4	1097382	-0.170009	14.9009	-0.997026	0.352045	0.464541	-6.86689	0.744618	0.963539	1	KO - WT	limma	0.352045	0.464541	FALSE	no hit	1097382
PSMC4	P43686	26S proteasome regulatory subunit 6B	Homo sapiens OX=9606	1	1	2	3	3	1311240	0.147178	16.3217	0.996441	0.35231	0.464541	-6.86747	0.744763	0.963546	1	KO - WT	limma	0.35231	0.464541	FALSE	no hit	1311240
HTATSF1	O43719	HIV Tat-specific factor 1	Homo sapiens OX=9606	1	1	2	3	22	67146220	0.104191	21.2795	0.99613	0.352451	0.464541	-6.86778	0.74484	0.963549	1	KO - WT	limma	0.352451	0.464541	FALSE	no hit	67146220
PPIB	P23284	Peptidyl-prolyl cis-trans isomerase B	Homo sapiens OX=9606	1	1	2	3	5	10592772	0.0947351	19.0694	0.994953	0.352985	0.464724	-6.86894	0.745131	0.963563	1	KO - WT	limma	0.352985	0.464724	FALSE	no hit	10592772
HSPA8	P11142	Heat shock cognate 71 kDa protein	Homo sapiens OX=9606	1	1	2	3	18	459197352	-0.118171	23.5415	-0.992104	0.354279	0.465248	-6.87177	0.745836	0.963596	1	KO - WT	limma	0.354279	0.465248	FALSE	no hit	459197352
MAGED2	Q9UNF1	Melanoma-associated antigen D2	Homo sapiens OX=9606	1	1	2	3	9	16103460	0.11019	20.2809	0.991487	0.354559	0.465248	-6.87238	0.745988	0.963604	1	KO - WT	limma	0.354559	0.465248	FALSE	no hit	16103460
VRK1	Q99986	Serine/threonine-protein kinase VRK1	Homo sapiens OX=9606	1	1	2	3	2	4449340	0.138975	17.3504	0.99112	0.354726	0.465248	-6.87274	0.746079	0.963608	1	KO - WT	limma	0.354726	0.465248	FALSE	no hit	4449340
PHC2	Q8IXK0	Polyhomeotic-like protein 2	Homo sapiens OX=9606	1	1	2	3	2	7961209	0.0959879	16.3193	0.990597	0.354964	0.465248	-6.87326	0.746208	0.963614	1	KO - WT	limma	0.354964	0.465248	FALSE	no hit	7961209
CPSF2	Q9P2I0	Cleavage and polyadenylation specificity factor subunit 2	Homo sapiens OX=9606	1	1	2	3	5	13993369	-0.112267	19.1316	-0.982776	0.358541	0.469413	-6.88097	0.748144	0.963705	1	KO - WT	limma	0.358541	0.469413	FALSE	no hit	13993369
NUP153	P49790	Nuclear pore complex protein Nup153	Homo sapiens OX=9606	1	1	2	3	17	14481283	-0.105618	19.1776	-0.981712	0.35903	0.469531	-6.88201	0.748407	0.963717	1	KO - WT	limma	0.35903	0.469531	FALSE	no hit	14481283
ZGPAT	Q8N5A5	Zinc finger CCCH-type with G patch domain-containing protein	Homo sapiens OX=9606	1	1	2	3	8	23494262	-0.102912	19.6134	-0.978959	0.360296	0.470624	-6.88471	0.749089	0.963749	1	KO - WT	limma	0.360296	0.470624	FALSE	no hit	23494262
KRT9	P35527	Keratin, type I cytoskeletal 9	Homo sapiens OX=9606	1	1	2	3	19	82006034	-0.517566	21.3141	-0.978159	0.360665	0.470624	-6.8855	0.749287	0.963758	1	KO - WT	limma	0.360665	0.470624	FALSE	no hit	82006034
EHD4	Q9H223	EH domain-containing protein 4	Homo sapiens OX=9606	1	1	2	3	5	2160951	-0.0928992	16.2304	-0.97562	0.361838	0.471631	-6.88798	0.749916	0.963787	1	KO - WT	limma	0.361838	0.471631	FALSE	no hit	2160951
PRKAG1	P54619	5'-AMP-activated protein kinase subunit gamma-1	Homo sapiens OX=9606	1	1	2	3	3	0	0.0975197	16.8411	0.973955	0.362608	0.472112	-6.88961	0.750329	0.963806	1	KO - WT	limma	0.362608	0.472112	FALSE	no hit	0
GSPT1	P15170	Eukaryotic peptide chain release factor GTP-binding subunit ERF3A	Homo sapiens OX=9606	1	1	2	3	2	6303241	-0.163236	17.8224	-0.971875	0.363572	0.472845	-6.89164	0.750844	0.96383	1	KO - WT	limma	0.363572	0.472845	FALSE	no hit	6303241
OXSR1	O95747	Serine/threonine-protein kinase	Homo sapiens OX=9606	1	1	2	3	3	0	-0.146606	14.2453	-0.968805	0.364999	0.474176	-6.89462	0.751605	0.963866	1	KO - WT	limma	0.364999	0.474176	FALSE	no hit	0
KIF20B	Q96Q89	Kinesin-like protein KIF20B	Homo sapiens OX=9606	1	1	2	3	20	9576200	0.104361	19.5828	0.964342	0.36708	0.476354	-6.89896	0.752712	0.963917	1	KO - WT	limma	0.36708	0.476354	FALSE	no hit	9576200
KDM1A	O60341	Lysine-specific histone demethylase 1A	Homo sapiens OX=9606	1	1	2	3	11	13023876	0.0909314	19.8216	0.958033	0.370038	0.479664	-6.90505	0.754278	0.963989	1	KO - WT	limma	0.370038	0.479664	FALSE	no hit	13023876
SALL1	Q9NSC2	Sal-like protein 1	Homo sapiens OX=9606	1	1	2	3	4	5820769	-0.107149	18.0298	-0.951662	0.373044	0.482498	-6.91118	0.75586	0.964062	1	KO - WT	limma	0.373044	0.482498	FALSE	no hit	5820769
HADHA	P40939	Trifunctional enzyme subunit alpha, mitochondrial	Homo sapiens OX=9606	1	1	2	3	7	1395505	0.115101	15.1891	0.946549	0.375469	0.485102	-6.91607	0.75713	0.96412	1	KO - WT	limma	0.375469	0.485102	FALSE	no hit	1395505
GCN1	Q92616	eIF-2-alpha kinase activator GCN1	Homo sapiens OX=9606	1	1	2	3	81	105816550	-0.126003	23.3013	-0.944185	0.376595	0.486022	-6.91833	0.757717	0.964147	1	KO - WT	limma	0.376595	0.486022	FALSE	no hit	105816550
UBQLN4	Q9NRR5	Ubiquilin-4	Homo sapiens OX=9606	1	1	2	3	2	3395838	-0.110917	17.4582	-0.938572	0.379277	0.488673	-6.92367	0.759113	0.96421	1	KO - WT	limma	0.379277	0.488673	FALSE	no hit	3395838
TFCP2	Q12800	Alpha-globin transcription factor CP2	Homo sapiens OX=9606	1	1	2	3	8	86724855	0.100873	20.4836	0.938151	0.379479	0.488673	-6.92407	0.759218	0.964215	1	KO - WT	limma	0.379479	0.488673	FALSE	no hit	86724855
HMGB3	O15347	High mobility group protein B3	Homo sapiens OX=9606	1	1	2	3	2	6574177	-0.211664	16.2228	-0.936817	0.380119	0.488961	-6.92533	0.759549	0.96423	1	KO - WT	limma	0.380119	0.488961	FALSE	no hit	6574177
SRPK1	Q96SB4	SRSF protein kinase 1	Homo sapiens OX=9606	1	1	2	3	6	6868508	-0.131515	16.6763	-0.931985	0.382443	0.491414	-6.9299	0.760752	0.964285	1	KO - WT	limma	0.382443	0.491414	FALSE	no hit	6868508
TPP1	O14773	Tripeptidyl-peptidase 1	Homo sapiens OX=9606	1	1	2	3	2	1828715	-0.105308	15.2014	-0.929707	0.383543	0.49229	-6.93205	0.761319	0.96431	1	KO - WT	limma	0.383543	0.49229	FALSE	no hit	1828715
TOP2A	P11388	DNA topoisomerase 2-alpha	Homo sapiens OX=9606	1	1	2	3	4	17196645	-0.0873219	20.2713	-0.923679	0.386464	0.495499	-6.93771	0.76282	0.964378	1	KO - WT	limma	0.386464	0.495499	FALSE	no hit	17196645
RBMX	P38159	RNA-binding motif protein, X chromosome	Homo sapiens OX=9606	1	1	2	3	4	119473926	0.105554	21.7725	0.922756	0.386913	0.495534	-6.93857	0.76305	0.964388	1	KO - WT	limma	0.386913	0.495534	FALSE	no hit	119473926
ACTN4	O43707	Alpha-actinin-4	Homo sapiens OX=9606	1	1	2	3	3	0	0.0965912	16.6768	0.92034	0.388089	0.496501	-6.94083	0.763652	0.964415	1	KO - WT	limma	0.388089	0.496501	FALSE	no hit	0
TRIP12	Q14669	E3 ubiquitin-protein ligase TRIP12	Homo sapiens OX=9606	1	1	2	3	21	22423798	0.0894212	18.7263	0.91766	0.389397	0.497634	-6.94334	0.764319	0.964445	1	KO - WT	limma	0.389397	0.497634	FALSE	no hit	22423798
RAB12	Q6IQ22	Ras-related protein Rab-12	Homo sapiens OX=9606	1	1	2	3	2	44828112	0.0861708	18.42	0.909847	0.39323	0.501986	-6.9506	0.766267	0.964533	1	KO - WT	limma	0.39323	0.501986	FALSE	no hit	44828112
DAZAP1	Q96EP5	DAZ-associated protein 1	Homo sapiens OX=9606	1	1	2	3	5	12395783	0.189438	18.3648	0.897072	0.399556	0.50936	-6.96236	0.769456	0.964674	1	KO - WT	limma	0.399556	0.50936	FALSE	no hit	12395783
RALY	Q9UKM9	RNA-binding protein Raly	Homo sapiens OX=9606	1	1	2	3	3	3286985	-0.100432	18.3701	-0.89644	0.399871	0.50936	-6.96294	0.769613	0.964681	1	KO - WT	limma	0.399871	0.50936	FALSE	no hit	3286985
ARCN1	P48444	Coatomer subunit delta	Homo sapiens OX=9606	1	1	2	3	7	11536536	0.112857	18.3207	0.892377	0.4019	0.511391	-6.96665	0.770628	0.964726	1	KO - WT	limma	0.4019	0.511391	FALSE	no hit	11536536
ATP5F1A	P25705	ATP synthase subunit alpha, mitochondrial	Homo sapiens OX=9606	1	1	2	3	21	99441946	-0.0901902	21.4967	-0.891084	0.402547	0.511661	-6.96783	0.770951	0.96474	1	KO - WT	limma	0.402547	0.511661	FALSE	no hit	99441946
KIF5B	P33176	Kinesin-1 heavy chain	Homo sapiens OX=9606	1	1	2	3	16	194208104	-0.0882426	21.1858	-0.888218	0.403985	0.512934	-6.97044	0.771667	0.964772	1	KO - WT	limma	0.403985	0.512934	FALSE	no hit	194208104
RBM12	Q9NTZ6	RNA-binding protein 12	Homo sapiens OX=9606	1	1	2	3	4	0	-0.0996727	16.0623	-0.883747	0.406235	0.515235	-6.97449	0.772785	0.964821	1	KO - WT	limma	0.406235	0.515235	FALSE	no hit	0
SF3A3	Q12874	Splicing factor 3A subunit 3	Homo sapiens OX=9606	1	1	2	3	21	172041280	-0.116034	22.3209	-0.881444	0.407397	0.516154	-6.97657	0.773361	0.964847	1	KO - WT	limma	0.407397	0.516154	FALSE	no hit	172041280
CAPN2	P17655	Calpain-2 catalytic subunit	Homo sapiens OX=9606	1	1	2	3	2	0	-0.0915952	16.656	-0.874525	0.410904	0.520037	-6.9828	0.775092	0.964922	1	KO - WT	limma	0.410904	0.520037	FALSE	no hit	0
SF3B6	Q9Y3B4	Splicing factor 3B subunit 6	Homo sapiens OX=9606	1	1	2	3	7	44916814	-0.0926334	19.29	-0.871131	0.412633	0.521664	-6.98584	0.775942	0.964959	1	KO - WT	limma	0.412633	0.521664	FALSE	no hit	44916814
SNRPA	P09012	U1 small nuclear ribonucleoprotein A	Homo sapiens OX=9606	1	1	2	3	13	1164292112	-0.120057	22.633	-0.869546	0.413442	0.521859	-6.98726	0.776338	0.964977	1	KO - WT	limma	0.413442	0.521859	FALSE	no hit	1164292112
CTPS1	P17812	CTP synthase 1	Homo sapiens OX=9606	1	1	2	3	2	9418581	-0.0868038	17.7861	-0.869092	0.413674	0.521859	-6.98766	0.776452	0.964982	1	KO - WT	limma	0.413674	0.521859	FALSE	no hit	9418581
DYNC2H1	Q8NCM8	Cytoplasmic dynein 2 heavy chain 1	Homo sapiens OX=9606	1	1	2	3	3	3206360	0.0866726	16.7003	0.86548	0.415523	0.52363	-6.99088	0.777357	0.965021	1	KO - WT	limma	0.415523	0.52363	FALSE	no hit	3206360
GET4	Q7L5D6	Golgi to ER traffic protein 4 homolog	Homo sapiens OX=9606	1	1	2	3	5	10463570	-0.0821893	18.3525	-0.862725	0.416936	0.524564	-6.99333	0.778047	0.965051	1	KO - WT	limma	0.416936	0.524564	FALSE	no hit	10463570
HNRNPH3	P31942	Heterogeneous nuclear ribonucleoprotein H3	Homo sapiens OX=9606	1	1	2	3	5	27059972	0.0967117	19.6357	0.8623	0.417155	0.524564	-6.99371	0.778153	0.965055	1	KO - WT	limma	0.417155	0.524564	FALSE	no hit	27059972
FHOD1	Q9Y613	FH1/FH2 domain-containing protein 1	Homo sapiens OX=9606	1	1	2	3	3	0	0.0948694	15.8085	0.859748	0.418469	0.525654	-6.99597	0.778793	0.965083	1	KO - WT	limma	0.418469	0.525654	FALSE	no hit	0
ETF1	P62495	Eukaryotic peptide chain release factor subunit 1	Homo sapiens OX=9606	1	1	2	3	2	1183918	0.0871429	16.1777	0.855878	0.420466	0.527599	-6.99939	0.779762	0.965125	1	KO - WT	limma	0.420466	0.527599	FALSE	no hit	1183918
HSPA5	P11021	Endoplasmic reticulum chaperone BiP	Homo sapiens OX=9606	1	1	2	3	24	297053794	-0.0990516	22.1273	-0.850704	0.423147	0.530399	-7.00394	0.78106	0.965181	1	KO - WT	limma	0.423147	0.530399	FALSE	no hit	297053794
IGF2BP2	Q9Y6M1	Insulin-like growth factor 2 mRNA-binding protein 2	Homo sapiens OX=9606	1	1	2	3	5	9988026	-0.0873644	18.0247	-0.849183	0.423938	0.530824	-7.00528	0.781442	0.965197	1	KO - WT	limma	0.423938	0.530824	FALSE	no hit	9988026
HDAC1	Q13547	Histone deacetylase 1	Homo sapiens OX=9606	1	1	2	3	9	102565724	0.0805222	21.3704	0.846801	0.425178	0.531811	-7.00736	0.782039	0.965223	1	KO - WT	limma	0.425178	0.531811	FALSE	no hit	102565724
PRCC	Q92733	Proline-rich protein PRCC	Homo sapiens OX=9606	1	1	2	3	3	0	0.0989164	17.4384	0.843686	0.426804	0.533278	-7.01008	0.782821	0.965257	1	KO - WT	limma	0.426804	0.533278	FALSE	no hit	0
CDC42	P60953	Cell division control protein 42 homolog	Homo sapiens OX=9606	1	1	2	3	2	21001997	0.139069	18.9505	0.841586	0.427902	0.534083	-7.01191	0.783348	0.965279	1	KO - WT	limma	0.427902	0.534083	FALSE	no hit	21001997
MCM4	P33991	DNA replication licensing factor MCM4	Homo sapiens OX=9606	1	1	2	3	7	0	-0.0913892	16.7815	-0.837135	0.430237	0.536429	-7.01577	0.784465	0.965327	1	KO - WT	limma	0.430237	0.536429	FALSE	no hit	0
CCAR2	Q8N163	Cell cycle and apoptosis regulator protein 2	Homo sapiens OX=9606	1	1	2	3	8	12787254	-0.0820131	18.7522	-0.834195	0.431784	0.537788	-7.01832	0.785204	0.965358	1	KO - WT	limma	0.431784	0.537788	FALSE	no hit	12787254
RPS13	P62277	40S ribosomal protein S13	Homo sapiens OX=9606	1	1	2	3	4	15070738	-0.102217	19.7742	-0.82587	0.436187	0.542697	-7.02548	0.787295	0.965447	1	KO - WT	limma	0.436187	0.542697	FALSE	no hit	15070738
TAF6	P49848	Transcription initiation factor TFIID subunit 6	Homo sapiens OX=9606	1	1	2	3	3	0	0.0973045	14.5874	0.82216	0.438159	0.544576	-7.02865	0.788228	0.965487	1	KO - WT	limma	0.438159	0.544576	FALSE	no hit	0
NCAPG	Q9BPX3	Condensin complex subunit 3	Homo sapiens OX=9606	1	1	2	3	6	2250687	0.160497	14.4645	0.815771	0.44157	0.548236	-7.03409	0.789835	0.965554	1	KO - WT	limma	0.44157	0.548236	FALSE	no hit	2250687
KIF11	P52732	Kinesin-like protein KIF11	Homo sapiens OX=9606	1	1	2	3	6	0	0.0835393	16.9013	0.814693	0.442147	0.548375	-7.035	0.790106	0.965566	1	KO - WT	limma	0.442147	0.548375	FALSE	no hit	0
POU2F1	P14859	POU domain, class 2, transcription factor 1	Homo sapiens OX=9606	1	1	2	3	3	22985084	0.0837964	19.5187	0.812904	0.443107	0.548986	-7.03651	0.790556	0.965585	1	KO - WT	limma	0.443107	0.548986	FALSE	no hit	22985084
EXOC4	Q96A65	Exocyst complex component 4	Homo sapiens OX=9606	1	1	2	3	10	11474388	0.127324	18.3649	0.810097	0.444615	0.550253	-7.03888	0.791263	0.965614	1	KO - WT	limma	0.444615	0.550253	FALSE	no hit	11474388
MSH3	P20585	DNA mismatch repair protein Msh3	Homo sapiens OX=9606	1	1	2	3	5	15732804	-0.0868307	14.9799	-0.809262	0.445065	0.550253	-7.03959	0.791473	0.965623	1	KO - WT	limma	0.445065	0.550253	FALSE	no hit	15732804
SMC3	Q9UQE7	Structural maintenance of chromosomes protein 3	Homo sapiens OX=9606	1	1	2	3	54	61641556	0.0798914	22.7226	0.804833	0.447453	0.552626	-7.04331	0.792588	0.96567	1	KO - WT	limma	0.447453	0.552626	FALSE	no hit	61641556
PRPF38B	Q5VTL8	Pre-mRNA-splicing factor 38B	Homo sapiens OX=9606	1	1	2	3	4	1695496	-0.0873616	16.4059	-0.802767	0.44857	0.553425	-7.04504	0.793108	0.965692	1	KO - WT	limma	0.44857	0.553425	FALSE	no hit	1695496
DIAPH1	O60610	Protein diaphanous homolog 1	Homo sapiens OX=9606	1	1	2	3	10	3687558	-0.0786201	15.2814	-0.800072	0.450031	0.554251	-7.04729	0.793787	0.96572	1	KO - WT	limma	0.450031	0.554251	FALSE	no hit	3687558
RPL13	P26373	60S ribosomal protein L13	Homo sapiens OX=9606	1	1	2	3	3	24824278	-0.103034	17.0335	-0.799793	0.450182	0.554251	-7.04753	0.793858	0.965723	1	KO - WT	limma	0.450182	0.554251	FALSE	no hit	24824278
TRIP11	Q15643	Thyroid receptor-interacting protein 11	Homo sapiens OX=9606	1	1	2	3	24	8382937	-0.0767586	19.5615	-0.798296	0.450995	0.554672	-7.04877	0.794235	0.965739	1	KO - WT	limma	0.450995	0.554672	FALSE	no hit	8382937
UCHL5	Q9Y5K5	Ubiquitin carboxyl-terminal hydrolase isozyme L5	Homo sapiens OX=9606	1	1	2	3	5	1279527	-0.0770552	15.8819	-0.791936	0.45446	0.55835	-7.05405	0.795838	0.965805	1	KO - WT	limma	0.45446	0.55835	FALSE	no hit	1279527
VPS53	Q5VIR6	Vacuolar protein sorting-associated protein 53 homolog	Homo sapiens OX=9606	1	1	2	3	2	0	-0.153346	14.7764	-0.787952	0.456639	0.560442	-7.05734	0.796842	0.965847	1	KO - WT	limma	0.456639	0.560442	FALSE	no hit	0
TPD52	P55327	Tumor protein D52	Homo sapiens OX=9606	1	1	2	3	3	20870532	0.126186	18.0592	0.786194	0.457604	0.560513	-7.05879	0.797286	0.965865	1	KO - WT	limma	0.457604	0.560513	FALSE	no hit	20870532
BSDC1	Q9NW68	BSD domain-containing protein 1	Homo sapiens OX=9606	1	1	2	3	4	10994923	0.0764678	18.3881	0.78611	0.457649	0.560513	-7.05886	0.797307	0.965866	1	KO - WT	limma	0.457649	0.560513	FALSE	no hit	10994923
SPTAN1	Q13813	Spectrin alpha chain, non-erythrocytic 1	Homo sapiens OX=9606	1	1	2	3	16	7634867	-0.0748206	18.2169	-0.777374	0.462461	0.565818	-7.06601	0.799511	0.965957	1	KO - WT	limma	0.462461	0.565818	FALSE	no hit	7634867
FLNA	P21333	Filamin-A	Homo sapiens OX=9606	1	1	2	3	15	7106956	-0.0807813	17.8348	-0.764463	0.469636	0.573999	-7.07645	0.802771	0.966091	1	KO - WT	limma	0.469636	0.573999	FALSE	no hit	7106956
OGT	O15294	UDP-N-acetylglucosamine--peptide N-acetylglucosaminyltransferase 110 kDa subunit	Homo sapiens OX=9606	1	1	2	3	10	6484848	0.0760461	18.1223	0.761413	0.471342	0.575487	-7.0789	0.803542	0.966122	1	KO - WT	limma	0.471342	0.575487	FALSE	no hit	6484848
ZC3H14	Q6PJT7	Zinc finger CCCH domain-containing protein 14	Homo sapiens OX=9606	1	1	2	3	8	6188537	-0.0819966	17.1204	-0.75996	0.472156	0.575815	-7.08006	0.80391	0.966137	1	KO - WT	limma	0.472156	0.575815	FALSE	no hit	6188537
ARPC2	O15144	Actin-related protein 2/3 complex subunit 2	Homo sapiens OX=9606	1	1	2	3	3	2350421	-0.104162	15.6354	-0.759188	0.472589	0.575815	-7.08068	0.804105	0.966145	1	KO - WT	limma	0.472589	0.575815	FALSE	no hit	2350421
BCLAF1	Q9NYF8	Bcl-2-associated transcription factor 1	Homo sapiens OX=9606	1	1	2	3	12	20552220	-0.077376	20.3203	-0.755323	0.47476	0.57746	-7.08376	0.805082	0.966185	1	KO - WT	limma	0.47476	0.57746	FALSE	no hit	20552220
RPL4	P36578	60S ribosomal protein L4	Homo sapiens OX=9606	1	1	2	3	6	25928010	0.0854847	19.498	0.75504	0.47492	0.57746	-7.08398	0.805154	0.966188	1	KO - WT	limma	0.47492	0.57746	FALSE	no hit	25928010
SNRNP70	P08621	U1 small nuclear ribonucleoprotein 70 kDa	Homo sapiens OX=9606	1	1	2	3	19	845740048	0.130463	23.4651	0.753647	0.475704	0.577816	-7.08509	0.805506	0.966202	1	KO - WT	limma	0.475704	0.577816	FALSE	no hit	845740048
PDS5A	Q29RF7	Sister chromatid cohesion protein PDS5 homolog A	Homo sapiens OX=9606	1	1	2	3	13	8257550	0.0742432	18.1837	0.747921	0.478938	0.581145	-7.08962	0.806954	0.966261	1	KO - WT	limma	0.478938	0.581145	FALSE	no hit	8257550
PPP1CA	P62136	Serine/threonine-protein phosphatase PP1-alpha catalytic subunit	Homo sapiens OX=9606	1	1	2	3	4	16427085	0.0764303	19.9221	0.743321	0.481547	0.583708	-7.09324	0.808118	0.966308	1	KO - WT	limma	0.481547	0.583708	FALSE	no hit	16427085
PPP2R1A	P30153	Serine/threonine-protein phosphatase 2A 65 kDa regulatory subunit A alpha isoform	Homo sapiens OX=9606	1	1	2	3	3	10341739	-0.0711476	18.0873	-0.742114	0.482233	0.583749	-7.09418	0.808424	0.96632	1	KO - WT	limma	0.482233	0.583749	FALSE	no hit	10341739
ACLY	P53396	ATP-citrate synthase	Homo sapiens OX=9606	1	1	2	3	6	11008843	-0.0709465	17.5803	-0.741516	0.482573	0.583749	-7.09465	0.808575	0.966326	1	KO - WT	limma	0.482573	0.583749	FALSE	no hit	11008843
VAT1	Q99536	Synaptic vesicle membrane protein VAT-1 homolog	Homo sapiens OX=9606	1	1	2	3	9	13414382	0.0815805	18.7242	0.739798	0.483551	0.584332	-7.09599	0.80901	0.966343	1	KO - WT	limma	0.483551	0.584332	FALSE	no hit	13414382
TGS1	Q96RS0	Trimethylguanosine synthase	Homo sapiens OX=9606	1	1	2	3	5	4819786	-0.0767781	17.0693	-0.734918	0.486337	0.586829	-7.0998	0.810246	0.966393	1	KO - WT	limma	0.486337	0.586829	FALSE	no hit	4819786
SF3B1	O75533	Splicing factor 3B subunit 1	Homo sapiens OX=9606	1	1	2	3	56	502803272	-0.0858543	23.7465	-0.734433	0.486614	0.586829	-7.10017	0.810369	0.966398	1	KO - WT	limma	0.486614	0.586829	FALSE	no hit	502803272
SNRNP35	Q16560	U11/U12 small nuclear ribonucleoprotein 35 kDa protein	Homo sapiens OX=9606	1	1	2	3	3	7669149	0.0793463	16.3698	0.725968	0.491473	0.591759	-7.10671	0.812513	0.966484	1	KO - WT	limma	0.491473	0.591759	FALSE	no hit	7669149
PFN1	P07737	Profilin-1	Homo sapiens OX=9606	1	1	2	3	6	21536013	-0.119691	19.5337	-0.724647	0.492234	0.591759	-7.10773	0.812848	0.966497	1	KO - WT	limma	0.492234	0.591759	FALSE	no hit	21536013
SNX5	Q9Y5X3	Sorting nexin-5	Homo sapiens OX=9606	1	1	2	3	2	1226053	0.0687375	16.7815	0.724384	0.492385	0.591759	-7.10793	0.812915	0.9665	1	KO - WT	limma	0.492385	0.591759	FALSE	no hit	1226053
INTS1	Q8N201	Integrator complex subunit 1	Homo sapiens OX=9606	1	1	2	3	9	1617762	-0.0810577	15.7623	-0.721666	0.493954	0.592644	-7.11001	0.813604	0.966527	1	KO - WT	limma	0.493954	0.592644	FALSE	no hit	1617762
IQGAP1	P46940	Ras GTPase-activating-like protein IQGAP1	Homo sapiens OX=9606	1	1	2	3	8	33897832	-0.125868	18.4312	-0.712962	0.498999	0.598088	-7.11663	0.815811	0.966615	1	KO - WT	limma	0.498999	0.598088	FALSE	no hit	33897832
RPL6	Q02878	60S ribosomal protein L6	Homo sapiens OX=9606	1	1	2	3	5	3403283	0.0731849	18.4563	0.69804	0.507727	0.60793	-7.12782	0.819599	0.966764	1	KO - WT	limma	0.507727	0.60793	FALSE	no hit	3403283
IK	Q13123	Protein Red	Homo sapiens OX=9606	1	1	2	3	18	93015804	-0.0712204	21.773	-0.695097	0.50946	0.609385	-7.13	0.820347	0.966793	1	KO - WT	limma	0.50946	0.609385	FALSE	no hit	93015804
DNM1L	O00429	Dynamin-1-like protein	Homo sapiens OX=9606	1	1	2	3	5	2698692	0.0685846	14.8625	0.686089	0.514788	0.615132	-7.13663	0.822636	0.966882	1	KO - WT	limma	0.514788	0.615132	FALSE	no hit	2698692
DHX15	O43143	ATP-dependent RNA helicase DHX15	Homo sapiens OX=9606	1	1	2	3	41	146333548	-0.0773647	23.1378	-0.680853	0.517901	0.618225	-7.14045	0.823967	0.966934	1	KO - WT	limma	0.517901	0.618225	FALSE	no hit	146333548
PABPC1	P11940	Polyadenylate-binding protein 1	Homo sapiens OX=9606	1	1	2	3	3	38727049	-0.0685203	21.169	-0.677054	0.520167	0.620301	-7.14321	0.824934	0.966972	1	KO - WT	limma	0.520167	0.620301	FALSE	no hit	38727049
MAP7D3	Q8IWC1	MAP7 domain-containing protein 3	Homo sapiens OX=9606	1	1	2	3	17	58919749	0.0728997	20.2801	0.669531	0.524673	0.625041	-7.14863	0.826848	0.967046	1	KO - WT	limma	0.524673	0.625041	FALSE	no hit	58919749
AP3D1	O14617	AP-3 complex subunit delta-1	Homo sapiens OX=9606	1	1	2	3	9	14600739	-0.0676634	19.1435	-0.665216	0.527269	0.627498	-7.15171	0.827946	0.967088	1	KO - WT	limma	0.527269	0.627498	FALSE	no hit	14600739
IARS1	P41252	Isoleucine--tRNA ligase, cytoplasmic	Homo sapiens OX=9606	1	1	2	3	15	52920485	-0.0656122	21.0452	-0.660276	0.530251	0.630409	-7.15522	0.829204	0.967136	1	KO - WT	limma	0.530251	0.630409	FALSE	no hit	52920485
SSB	P05455	Lupus La protein	Homo sapiens OX=9606	1	1	2	3	19	116298402	-0.0939811	21.6391	-0.650742	0.536034	0.636642	-7.16192	0.831633	0.967229	1	KO - WT	limma	0.536034	0.636642	FALSE	no hit	116298402
GNAS	Q5JWF2	Guanine nucleotide-binding protein G(s) subunit alpha isoforms XLas	Homo sapiens OX=9606	1	1	2	3	2	1261998	0.079673	15.1834	0.644808	0.539653	0.640294	-7.16605	0.833146	0.967287	1	KO - WT	limma	0.539653	0.640294	FALSE	no hit	1261998
ADAR	P55265	Double-stranded RNA-specific adenosine deaminase	Homo sapiens OX=9606	1	1	2	3	15	151869910	-0.0612301	19.4979	-0.64236	0.54115	0.641424	-7.16774	0.83377	0.96731	1	KO - WT	limma	0.54115	0.641424	FALSE	no hit	151869910
MAD2L1	Q13257	Mitotic spindle assembly checkpoint protein MAD2A	Homo sapiens OX=9606	1	1	2	3	4	13882521	0.177453	17.0916	0.636682	0.544634	0.644903	-7.17165	0.835218	0.967365	1	KO - WT	limma	0.544634	0.644903	FALSE	no hit	13882521
DCAF7	P61962	DDB1- and CUL4-associated factor 7	Homo sapiens OX=9606	1	1	2	3	4	3386284	0.0614224	16.3474	0.632294	0.547335	0.64745	-7.17465	0.836338	0.967407	1	KO - WT	limma	0.547335	0.64745	FALSE	no hit	3386284
KIF18B	Q86Y91	Kinesin-like protein KIF18B	Homo sapiens OX=9606	1	1	2	3	8	2637942	0.0762429	18.1494	0.628151	0.549893	0.649823	-7.17746	0.837395	0.967447	1	KO - WT	limma	0.549893	0.649823	FALSE	no hit	2637942
FKBP4	Q02790	Peptidyl-prolyl cis-trans isomerase FKBP4	Homo sapiens OX=9606	1	1	2	3	8	16157446	0.101065	18.6142	0.623175	0.552974	0.652809	-7.18082	0.838665	0.967495	1	KO - WT	limma	0.552974	0.652809	FALSE	no hit	16157446
TAF4	O00268	Transcription initiation factor TFIID subunit 4	Homo sapiens OX=9606	1	1	2	3	3	0	0.0902552	15.1846	0.61798	0.556202	0.655962	-7.1843	0.839992	0.967544	1	KO - WT	limma	0.556202	0.655962	FALSE	no hit	0
SCYL2	Q6P3W7	SCY1-like protein 2	Homo sapiens OX=9606	1	1	2	3	11	8484376	-0.0743183	18.9806	-0.613497	0.558998	0.658599	-7.18728	0.841137	0.967587	1	KO - WT	limma	0.558998	0.658599	FALSE	no hit	8484376
HMGB1	P09429	High mobility group protein B1	Homo sapiens OX=9606	1	1	2	3	2	38733272	0.139793	18.2904	0.604131	0.564863	0.664357	-7.19344	0.843531	0.967676	1	KO - WT	limma	0.564863	0.664357	FALSE	no hit	38733272
DDX19A	Q9NUU7	ATP-dependent RNA helicase DDX19A	Homo sapiens OX=9606	1	1	2	3	2	224264196	-0.0593195	19.7873	-0.603891	0.565014	0.664357	-7.1936	0.843592	0.967679	1	KO - WT	limma	0.565014	0.664357	FALSE	no hit	224264196
HBS1L	Q9Y450	HBS1-like protein	Homo sapiens OX=9606	1	1	2	3	5	1146704	0.0637727	17.0574	0.600212	0.567328	0.666319	-7.196	0.844533	0.967713	1	KO - WT	limma	0.567328	0.666319	FALSE	no hit	1146704
RAB5A	P20339	Ras-related protein Rab-5A	Homo sapiens OX=9606	1	1	2	3	5	62027517	0.0613322	18.8495	0.59944	0.567815	0.666319	-7.1965	0.84473	0.967721	1	KO - WT	limma	0.567815	0.666319	FALSE	no hit	62027517
SUPT6H	Q7KZ85	Transcription elongation factor SPT6	Homo sapiens OX=9606	1	1	2	3	3	4510576	-0.0629321	16.6956	-0.59254	0.572173	0.670097	-7.20096	0.846495	0.967786	1	KO - WT	limma	0.572173	0.670097	FALSE	no hit	4510576
CAD	P27708	CAD protein	Homo sapiens OX=9606	1	1	2	3	15	5884541	0.0581325	18.8404	0.59254	0.572173	0.670097	-7.20096	0.846496	0.967786	1	KO - WT	limma	0.572173	0.670097	FALSE	no hit	5884541
TSN	Q15631	Translin	Homo sapiens OX=9606	1	1	2	3	2	0	0.098667	16.526	0.588065	0.57501	0.67275	-7.20382	0.847641	0.967828	1	KO - WT	limma	0.57501	0.67275	FALSE	no hit	0
PRKDC	P78527	DNA-dependent protein kinase catalytic subunit	Homo sapiens OX=9606	1	1	2	3	49	22601536	0.0551895	21.0109	0.582597	0.578487	0.676146	-7.2073	0.84904	0.967879	1	KO - WT	limma	0.578487	0.676146	FALSE	no hit	22601536
KRT5	P13647	Keratin, type II cytoskeletal 5	Homo sapiens OX=9606	1	1	2	3	5	209516564	0.291006	21.585	0.575265	0.583168	0.680941	-7.21191	0.850917	0.967948	1	KO - WT	limma	0.583168	0.680941	FALSE	no hit	209516564
SIN3A	Q96ST3	Paired amphipathic helix protein Sin3a	Homo sapiens OX=9606	1	1	2	3	12	6505026	0.0542215	18.2487	0.573604	0.584232	0.680961	-7.21295	0.851343	0.967963	1	KO - WT	limma	0.584232	0.680961	FALSE	no hit	6505026
PSMD2	Q13200	26S proteasome non-ATPase regulatory subunit 2	Homo sapiens OX=9606	1	1	2	3	12	267685126	0.065993	18.8144	0.573432	0.584342	0.680961	-7.21305	0.851387	0.967965	1	KO - WT	limma	0.584342	0.680961	FALSE	no hit	267685126
MSI1	O43347	RNA-binding protein Musashi homolog 1	Homo sapiens OX=9606	1	1	2	3	7	16414536	0.0707273	20.1173	0.555203	0.596088	0.693962	-7.22426	0.856059	0.968134	1	KO - WT	limma	0.596088	0.693962	FALSE	no hit	16414536
MIEF1	Q9NQG6	Mitochondrial dynamics protein MID51	Homo sapiens OX=9606	1	1	2	3	3	14684301	-0.0559909	16.9246	-0.551308	0.598615	0.696215	-7.22661	0.857058	0.96817	1	KO - WT	limma	0.598615	0.696215	FALSE	no hit	14684301
TOP2B	Q02880	DNA topoisomerase 2-beta	Homo sapiens OX=9606	1	1	2	3	12	75881276	-0.0534851	20.1453	-0.546258	0.6019	0.699345	-7.22963	0.858353	0.968217	1	KO - WT	limma	0.6019	0.699345	FALSE	no hit	75881276
MAP7	Q14244	Ensconsin	Homo sapiens OX=9606	1	1	2	3	2	3622302	0.0648415	16.9233	0.54486	0.602811	0.699713	-7.23047	0.858712	0.96823	1	KO - WT	limma	0.602811	0.699713	FALSE	no hit	3622302
LRRC1	Q9BTT6	Leucine-rich repeat-containing protein 1	Homo sapiens OX=9606	1	1	2	3	4	0	-0.0773382	16.8703	-0.539218	0.606496	0.703296	-7.23381	0.86016	0.968281	1	KO - WT	limma	0.606496	0.703296	FALSE	no hit	0
HSP90AA1	P07900	Heat shock protein HSP 90-alpha	Homo sapiens OX=9606	1	1	2	3	10	123916874	-0.0639102	22.4959	-0.537987	0.607302	0.703538	-7.23453	0.860476	0.968293	1	KO - WT	limma	0.607302	0.703538	FALSE	no hit	123916874
CAND1	Q86VP6	Cullin-associated NEDD8-dissociated protein 1	Homo sapiens OX=9606	1	1	2	3	11	18363213	-0.0523082	19.313	-0.536051	0.60857	0.704313	-7.23567	0.860973	0.96831	1	KO - WT	limma	0.60857	0.704313	FALSE	no hit	18363213
ATP2A2	P16615	Sarcoplasmic/endoplasmic reticulum calcium ATPase 2	Homo sapiens OX=9606	1	1	2	3	5	74053378	-0.0546151	18.5941	-0.528091	0.613799	0.709668	-7.24031	0.863017	0.968383	1	KO - WT	limma	0.613799	0.709668	FALSE	no hit	74053378
DDB1	Q16531	DNA damage-binding protein 1	Homo sapiens OX=9606	1	1	2	3	12	16964796	0.058484	19.3009	0.526517	0.614837	0.710169	-7.24122	0.863421	0.968397	1	KO - WT	limma	0.614837	0.710169	FALSE	no hit	16964796
PRR12	Q9ULL5	Proline-rich protein 12	Homo sapiens OX=9606	1	1	2	3	2	5778296	-0.0526645	17.7344	-0.51512	0.622373	0.718169	-7.24772	0.866349	0.968501	1	KO - WT	limma	0.622373	0.718169	FALSE	no hit	5778296
ZNF638	Q14966	Zinc finger protein 638	Homo sapiens OX=9606	1	1	2	3	18	4027723	-0.0580647	17.6891	-0.50663	0.628018	0.723974	-7.25248	0.868532	0.968577	1	KO - WT	limma	0.628018	0.723974	FALSE	no hit	4027723
RPL14	P50914	60S ribosomal protein L14	Homo sapiens OX=9606	1	1	2	3	2	5481792	-0.0575523	18.1126	-0.502679	0.630655	0.726303	-7.25467	0.869548	0.968613	1	KO - WT	limma	0.630655	0.726303	FALSE	no hit	5481792
RALA	P11233	Ras-related protein Ral-A	Homo sapiens OX=9606	1	1	2	3	2	14270615	0.0526844	19.6961	0.501179	0.631658	0.726746	-7.2555	0.869934	0.968627	1	KO - WT	limma	0.631658	0.726746	FALSE	no hit	14270615
SF3A1	Q15459	Splicing factor 3A subunit 1	Homo sapiens OX=9606	1	1	2	3	34	200263516	-0.0569109	22.861	-0.497856	0.633882	0.728593	-7.25733	0.870788	0.968656	1	KO - WT	limma	0.633882	0.728593	FALSE	no hit	200263516
BAG6	P46379	Large proline-rich protein BAG6	Homo sapiens OX=9606	1	1	2	3	18	26564896	0.0465334	20.4891	0.488777	0.639978	0.734862	-7.26226	0.873124	0.968738	1	KO - WT	limma	0.639978	0.734862	FALSE	no hit	26564896
EEF1G	P26641	Elongation factor 1-gamma	Homo sapiens OX=9606	1	1	2	3	13	57561304	-0.0600279	21.2909	-0.487877	0.640585	0.734862	-7.26274	0.873356	0.968746	1	KO - WT	limma	0.640585	0.734862	FALSE	no hit	57561304
VPS13C	Q709C8	Intermembrane lipid transfer protein VPS13C	Homo sapiens OX=9606	1	1	2	3	27	12971593	-0.0492965	20.0856	-0.484113	0.643122	0.737054	-7.26476	0.874325	0.968779	1	KO - WT	limma	0.643122	0.737054	FALSE	no hit	12971593
SMU1	Q2TAY7	WD40 repeat-containing protein SMU1	Homo sapiens OX=9606	1	1	2	3	19	58440008	-0.0512207	21.1151	-0.480623	0.64548	0.739036	-7.26661	0.875224	0.96881	1	KO - WT	limma	0.64548	0.739036	FALSE	no hit	58440008
IDH3A	P50213	Isocitrate dehydrogenase [NAD] subunit alpha, mitochondrial	Homo sapiens OX=9606	1	1	2	3	2	0	-0.0451732	18.2734	-0.477788	0.647398	0.740512	-7.26811	0.875954	0.968835	1	KO - WT	limma	0.647398	0.740512	FALSE	no hit	0
VPS50	Q96JG6	Syndetin	Homo sapiens OX=9606	1	1	2	3	4	1881226	0.0687564	16.4447	0.474414	0.649684	0.742406	-7.26988	0.876823	0.968865	1	KO - WT	limma	0.649684	0.742406	FALSE	no hit	1881226
USF1	P22415	Upstream stimulatory factor 1	Homo sapiens OX=9606	1	1	2	3	2	0	-0.0549878	15.3237	-0.465596	0.65568	0.74796	-7.27446	0.879094	0.968943	1	KO - WT	limma	0.65568	0.74796	FALSE	no hit	0
CCNK	O75909	Cyclin-K	Homo sapiens OX=9606	1	1	2	3	2	0	-0.0501256	15.0435	-0.465397	0.655815	0.74796	-7.27456	0.879146	0.968945	1	KO - WT	limma	0.655815	0.74796	FALSE	no hit	0
DHX38	Q92620	Pre-mRNA-splicing factor ATP-dependent RNA helicase PRP16	Homo sapiens OX=9606	1	1	2	3	13	48325291	0.0657457	19.3926	0.452844	0.664398	0.757015	-7.28093	0.882381	0.969055	1	KO - WT	limma	0.664398	0.757015	FALSE	no hit	48325291
CC2D1A	Q6P1N0	Coiled-coil and C2 domain-containing protein 1A	Homo sapiens OX=9606	1	1	2	3	4	0	-0.064437	16.0511	-0.448158	0.667616	0.759465	-7.28327	0.88359	0.969096	1	KO - WT	limma	0.667616	0.759465	FALSE	no hit	0
COPA	P53621	Coatomer subunit alpha	Homo sapiens OX=9606	1	1	2	3	13	6117884	0.0460102	19.2248	0.447834	0.667839	0.759465	-7.28343	0.883673	0.969099	1	KO - WT	limma	0.667839	0.759465	FALSE	no hit	6117884
SCAF4	O95104	SR-related and CTD-associated factor 4	Homo sapiens OX=9606	1	1	2	3	6	24338621	-0.0565116	19.4697	-0.445942	0.669141	0.760211	-7.28436	0.884161	0.969116	1	KO - WT	limma	0.669141	0.760211	FALSE	no hit	24338621
RAB1A	P62820	Ras-related protein Rab-1A	Homo sapiens OX=9606	1	1	2	3	5	218346636	0.0449105	21.1855	0.443227	0.671011	0.761601	-7.2857	0.884862	0.969139	1	KO - WT	limma	0.671011	0.761601	FALSE	no hit	218346636
NONO	Q15233	Non-POU domain-containing octamer-binding protein	Homo sapiens OX=9606	1	1	2	3	18	286477168	-0.0686592	22.0269	-0.436874	0.675396	0.765839	-7.2888	0.886501	0.969195	1	KO - WT	limma	0.675396	0.765839	FALSE	no hit	286477168
STIP1	P31948	Stress-induced-phosphoprotein 1	Homo sapiens OX=9606	1	1	2	3	5	3238793	0.0544968	16.0012	0.433458	0.67776	0.767534	-7.29045	0.887382	0.969224	1	KO - WT	limma	0.67776	0.767534	FALSE	no hit	3238793
AHCTF1	Q8WYP5	Protein ELYS	Homo sapiens OX=9606	1	1	2	3	9	2822028	-0.0545423	18.5369	-0.43283	0.678195	0.767534	-7.29075	0.887544	0.96923	1	KO - WT	limma	0.678195	0.767534	FALSE	no hit	2822028
SRSF10	O75494	Serine/arginine-rich splicing factor 10	Homo sapiens OX=9606	1	1	2	3	2	11850314	0.0443735	18.1058	0.430219	0.680004	0.768843	-7.292	0.888218	0.969252	1	KO - WT	limma	0.680004	0.768843	FALSE	no hit	11850314
CLASP1	Q7Z460	CLIP-associating protein 1	Homo sapiens OX=9606	1	1	2	3	24	240921258	-0.0495424	21.6873	-0.427094	0.682173	0.770554	-7.29348	0.889025	0.96928	1	KO - WT	limma	0.682173	0.770554	FALSE	no hit	240921258
PRKRIP1	Q9H875	PRKR-interacting protein 1	Homo sapiens OX=9606	1	1	2	3	4	10205372	0.0576715	19.1929	0.425546	0.683249	0.771029	-7.29422	0.889424	0.969293	1	KO - WT	limma	0.683249	0.771029	FALSE	no hit	10205372
XRCC5	P13010	X-ray repair cross-complementing protein 5	Homo sapiens OX=9606	1	1	2	3	18	95304660	-0.05309	21.0674	-0.424114	0.684245	0.771414	-7.29489	0.889794	0.969305	1	KO - WT	limma	0.684245	0.771414	FALSE	no hit	95304660
XPO5	Q9HAV4	Exportin-5	Homo sapiens OX=9606	1	1	2	3	3	0	-0.0587689	16.0184	-0.414284	0.691098	0.777872	-7.29947	0.892333	0.96939	1	KO - WT	limma	0.691098	0.777872	FALSE	no hit	0
NUBP2	Q9Y5Y2	Cytosolic Fe-S cluster assembly factor NUBP2	Homo sapiens OX=9606	1	1	2	3	3	0	-0.04589	15.7	-0.413477	0.691662	0.777872	-7.29984	0.892541	0.969397	1	KO - WT	limma	0.691662	0.777872	FALSE	no hit	0
ARHGAP8	P85298	Rho GTPase-activating protein 8	Homo sapiens OX=9606	1	1	2	3	6	32142956	-0.0454077	19.7296	-0.4126	0.692275	0.777872	-7.30024	0.892768	0.969404	1	KO - WT	limma	0.692275	0.777872	FALSE	no hit	32142956
CBS	P35520	Cystathionine beta-synthase	Homo sapiens OX=9606	1	1	2	3	2	5554938	-0.0600468	17.563	-0.412112	0.692617	0.777872	-7.30047	0.892894	0.969409	1	KO - WT	limma	0.692617	0.777872	FALSE	no hit	5554938
ORC6	Q9Y5N6	Origin recognition complex subunit 6	Homo sapiens OX=9606	1	1	2	3	2	4618172	-0.0430821	16.511	-0.4059	0.696968	0.781924	-7.30329	0.894499	0.969462	1	KO - WT	limma	0.696968	0.781924	FALSE	no hit	4618172
MED4	Q9NPJ6	Mediator of RNA polymerase II transcription subunit 4	Homo sapiens OX=9606	1	1	2	3	2	0	0.0574475	13.9113	0.404553	0.697913	0.781924	-7.3039	0.894847	0.969473	1	KO - WT	limma	0.697913	0.781924	FALSE	no hit	0
DHX36	Q9H2U1	ATP-dependent DNA/RNA helicase DHX36	Homo sapiens OX=9606	1	1	2	3	15	25157649	0.042954	20.3947	0.403544	0.698622	0.781924	-7.30436	0.895108	0.969482	1	KO - WT	limma	0.698622	0.781924	FALSE	no hit	25157649
MYBL2	P10244	Myb-related protein B	Homo sapiens OX=9606	1	1	2	3	4	3764412	0.0975829	14.2846	0.403173	0.698882	0.781924	-7.30452	0.895203	0.969485	1	KO - WT	limma	0.698882	0.781924	FALSE	no hit	3764412
CARM1	Q86X55	Histone-arginine methyltransferase CARM1	Homo sapiens OX=9606	1	1	2	3	2	0	-0.0620428	17.0733	-0.401629	0.699967	0.782374	-7.30521	0.895603	0.969498	1	KO - WT	limma	0.699967	0.782374	FALSE	no hit	0
CPSF6	Q16630	Cleavage and polyadenylation specificity factor subunit 6	Homo sapiens OX=9606	1	1	2	3	13	87517242	-0.0407126	21.0229	-0.400709	0.700614	0.782374	-7.30562	0.89584	0.969506	1	KO - WT	limma	0.700614	0.782374	FALSE	no hit	87517242
CUL1	Q13616	Cullin-1	Homo sapiens OX=9606	1	1	2	3	3	0	-0.0404	16.3976	-0.386735	0.710469	0.79118	-7.31175	0.899453	0.969625	1	KO - WT	limma	0.710469	0.79118	FALSE	no hit	0
AP3S1	Q92572	AP-3 complex subunit sigma-1	Homo sapiens OX=9606	1	1	2	3	3	3858044	-0.0368843	18.2675	-0.386684	0.710506	0.79118	-7.31178	0.899466	0.969625	1	KO - WT	limma	0.710506	0.79118	FALSE	no hit	3858044
ZBTB33	Q86T24	Transcriptional regulator Kaiso	Homo sapiens OX=9606	1	1	2	3	5	18285769	0.0405047	16.4702	0.386669	0.710516	0.79118	-7.31178	0.89947	0.969625	1	KO - WT	limma	0.710516	0.79118	FALSE	no hit	18285769
NUDT21	O43809	Cleavage and polyadenylation specificity factor subunit 5	Homo sapiens OX=9606	1	1	2	3	9	38034197	0.0364078	20.8396	0.38096	0.71456	0.794931	-7.31423	0.900947	0.969674	1	KO - WT	limma	0.71456	0.794931	FALSE	no hit	38034197
DACH1	Q9UI36	Dachshund homolog 1	Homo sapiens OX=9606	1	1	2	3	9	42974772	0.0406944	19.9887	0.377623	0.716929	0.796813	-7.31564	0.90181	0.969702	1	KO - WT	limma	0.716929	0.796813	FALSE	no hit	42974772
YTHDC2	Q9H6S0	3'-5' RNA helicase YTHDC2	Homo sapiens OX=9606	1	1	2	3	4	1960242	-0.0493494	15.7784	-0.368907	0.723131	0.802397	-7.31927	0.904065	0.969775	1	KO - WT	limma	0.723131	0.802397	FALSE	no hit	1960242
CSTF1	Q05048	Cleavage stimulation factor subunit 1	Homo sapiens OX=9606	1	1	2	3	5	1296895	0.0363253	17.4129	0.368646	0.723317	0.802397	-7.31938	0.904133	0.969777	1	KO - WT	limma	0.723317	0.802397	FALSE	no hit	1296895
ORC2	Q13416	Origin recognition complex subunit 2	Homo sapiens OX=9606	1	1	2	3	5	4145030	-0.0572111	15.8007	-0.365297	0.725705	0.804289	-7.32075	0.905	0.969805	1	KO - WT	limma	0.725705	0.804289	FALSE	no hit	4145030
ERCC6L	Q2NKX8	DNA excision repair protein ERCC-6-like	Homo sapiens OX=9606	1	1	2	3	5	2056572	-0.0443622	17.408	-0.362832	0.727466	0.805482	-7.32176	0.905638	0.969826	1	KO - WT	limma	0.727466	0.805482	FALSE	no hit	2056572
TPD52L2	O43399	Tumor protein D54	Homo sapiens OX=9606	1	1	2	3	7	51033417	-0.0374334	19.2019	-0.361348	0.728527	0.805859	-7.32236	0.906022	0.969838	1	KO - WT	limma	0.728527	0.805859	FALSE	no hit	51033417
EPRS1	P07814	Bifunctional glutamate/proline--tRNA ligase	Homo sapiens OX=9606	1	1	2	3	11	9166911	-0.0421815	18.143	-0.360441	0.729176	0.805859	-7.32272	0.906257	0.969846	1	KO - WT	limma	0.729176	0.805859	FALSE	no hit	9166911
INTS3	Q68E01	Integrator complex subunit 3	Homo sapiens OX=9606	1	1	2	3	2	0	-0.0795723	14.7681	-0.351368	0.735678	0.812282	-7.32634	0.908606	0.969922	1	KO - WT	limma	0.735678	0.812282	FALSE	no hit	0
RBM8A	Q9Y5S9	RNA-binding protein 8A	Homo sapiens OX=9606	1	1	2	3	4	25318241	0.0395211	17.9557	0.347581	0.738398	0.814521	-7.32782	0.909586	0.969953	1	KO - WT	limma	0.738398	0.814521	FALSE	no hit	25318241
GMPS	P49915	GMP synthase [glutamine-hydrolyzing]	Homo sapiens OX=9606	1	1	2	3	7	3400967	-0.0465656	17.2432	-0.344729	0.74045	0.81602	-7.32892	0.910325	0.969977	1	KO - WT	limma	0.74045	0.81602	FALSE	no hit	3400967
TLN1	Q9Y490	Talin-1	Homo sapiens OX=9606	1	1	2	3	15	3107677	-0.0348784	18.0772	-0.338649	0.744831	0.82008	-7.33125	0.9119	0.970027	1	KO - WT	limma	0.744831	0.82008	FALSE	no hit	3107677
SFPQ	P23246	Splicing factor, proline- and glutamine-rich	Homo sapiens OX=9606	1	1	2	3	17	86036933	-0.0494804	21.3469	-0.332544	0.74924	0.824164	-7.33355	0.913482	0.970077	1	KO - WT	limma	0.74924	0.824164	FALSE	no hit	86036933
NIPSNAP1	Q9BPW8	Protein NipSnap homolog 1	Homo sapiens OX=9606	1	1	2	3	3	13719704	-0.0359965	18.4697	-0.329753	0.75126	0.825614	-7.33458	0.914206	0.9701	1	KO - WT	limma	0.75126	0.825614	FALSE	no hit	13719704
RCOR1	Q9UKL0	REST corepressor 1	Homo sapiens OX=9606	1	1	2	3	2	0	0.0310711	17.4845	0.32662	0.753529	0.826916	-7.33574	0.915018	0.970126	1	KO - WT	limma	0.753529	0.826916	FALSE	no hit	0
PQBP1	O60828	Polyglutamine-binding protein 1	Homo sapiens OX=9606	1	1	2	3	5	8037432	0.0435135	17.9052	0.325866	0.754075	0.826916	-7.33601	0.915213	0.970132	1	KO - WT	limma	0.754075	0.826916	FALSE	no hit	8037432
ZMYM4	Q5VZL5	Zinc finger MYM-type protein 4	Homo sapiens OX=9606	1	1	2	3	7	0	0.0318288	18.5692	0.325208	0.754552	0.826916	-7.33625	0.915384	0.970138	1	KO - WT	limma	0.754552	0.826916	FALSE	no hit	0
BUB3	O43684	Mitotic checkpoint protein BUB3	Homo sapiens OX=9606	1	1	2	3	6	24191936	0.057337	19.4359	0.323322	0.75592	0.827645	-7.33694	0.915873	0.970153	1	KO - WT	limma	0.75592	0.827645	FALSE	no hit	24191936
CDC37	Q16543	Hsp90 co-chaperone Cdc37	Homo sapiens OX=9606	1	1	2	3	3	5240817	0.0330841	17.8635	0.321651	0.757133	0.828143	-7.33754	0.916306	0.970167	1	KO - WT	limma	0.757133	0.828143	FALSE	no hit	5240817
ZNF512B	Q96KM6	Zinc finger protein 512B	Homo sapiens OX=9606	1	1	2	3	4	5293660	0.0340069	14.416	0.320757	0.757782	0.828143	-7.33786	0.916538	0.970174	1	KO - WT	limma	0.757782	0.828143	FALSE	no hit	5293660
XRCC6	P12956	X-ray repair cross-complementing protein 6	Homo sapiens OX=9606	1	1	2	3	28	118261494	0.0315601	22.0923	0.311507	0.764511	0.834453	-7.34115	0.918936	0.97025	1	KO - WT	limma	0.764511	0.834453	FALSE	no hit	118261494
FAM98B	Q52LJ0	Protein FAM98B	Homo sapiens OX=9606	1	1	2	3	3	6614032	-0.0393553	17.5813	-0.310871	0.764974	0.834453	-7.34137	0.919101	0.970255	1	KO - WT	limma	0.764974	0.834453	FALSE	no hit	6614032
RPS24	P62847	40S ribosomal protein S24	Homo sapiens OX=9606	1	1	2	3	2	0	0.0564644	14.4766	0.305946	0.768567	0.837596	-7.34308	0.920378	0.970295	1	KO - WT	limma	0.768567	0.837596	FALSE	no hit	0
SCAF8	Q9UPN6	SR-related and CTD-associated factor 8	Homo sapiens OX=9606	1	1	2	3	3	1862044	-0.0359724	17.7747	-0.298507	0.774005	0.842742	-7.3456	0.922308	0.970355	1	KO - WT	limma	0.774005	0.842742	FALSE	no hit	1862044
MYEF2	Q9P2K5	Myelin expression factor 2	Homo sapiens OX=9606	1	1	2	3	3	0	-0.0395871	15.7908	-0.291551	0.779102	0.847508	-7.34791	0.924113	0.970411	1	KO - WT	limma	0.779102	0.847508	FALSE	no hit	0
KIF22	Q14807	Kinesin-like protein KIF22	Homo sapiens OX=9606	1	1	2	3	10	10623130	0.0284369	18.2289	0.288765	0.781147	0.848948	-7.34882	0.924836	0.970434	1	KO - WT	limma	0.781147	0.848948	FALSE	no hit	10623130
TIA1	P31483	Cytotoxic granule associated RNA binding protein TIA1	Homo sapiens OX=9606	1	1	2	3	6	27383171	0.0476289	19.8157	0.284682	0.784147	0.851422	-7.35014	0.925896	0.970467	1	KO - WT	limma	0.784147	0.851422	FALSE	no hit	27383171
ZFP64	Q9NTW7	Zinc finger protein 64	Homo sapiens OX=9606	1	1	2	3	2	470200	-0.0376825	14.5933	-0.279213	0.788172	0.855003	-7.35188	0.927315	0.970511	1	KO - WT	limma	0.788172	0.855003	FALSE	no hit	470200
PPP1CB	P62140	Serine/threonine-protein phosphatase PP1-beta catalytic subunit	Homo sapiens OX=9606	1	1	2	3	2	2712334	-0.0298092	18.5693	-0.268856	0.795812	0.862496	-7.35508	0.930004	0.970593	1	KO - WT	limma	0.795812	0.862496	FALSE	no hit	2712334
QSER1	Q2KHR3	Glutamine and serine-rich protein 1	Homo sapiens OX=9606	1	1	2	3	13	11960760	0.0284417	19.9631	0.266901	0.797257	0.863267	-7.35567	0.930512	0.970609	1	KO - WT	limma	0.797257	0.863267	FALSE	no hit	11960760
NELFCD	Q8IXH7	Negative elongation factor C/D	Homo sapiens OX=9606	1	1	2	3	4	2299743	0.0378018	16.9844	0.265215	0.798504	0.863319	-7.35617	0.93095	0.970622	1	KO - WT	limma	0.798504	0.863319	FALSE	no hit	2299743
KRT10	P13645	Keratin, type I cytoskeletal 10	Homo sapiens OX=9606	1	1	2	3	15	154590180	-0.0915427	21.8274	-0.264853	0.798771	0.863319	-7.35628	0.931044	0.970625	1	KO - WT	limma	0.798771	0.863319	FALSE	no hit	154590180
LUC7L2	Q9Y383	Putative RNA-binding protein Luc7-like 2	Homo sapiens OX=9606	1	1	2	3	6	83762802	-0.0469476	21.0982	-0.257988	0.803856	0.867205	-7.3583	0.932827	0.97068	1	KO - WT	limma	0.803856	0.867205	FALSE	no hit	83762802
GSTP1	P09211	Glutathione S-transferase P	Homo sapiens OX=9606	1	1	2	3	2	6784543	0.0330425	18.0409	0.25767	0.804092	0.867205	-7.3584	0.93291	0.970682	1	KO - WT	limma	0.804092	0.867205	FALSE	no hit	6784543
TOE1	Q96GM8	Target of EGR1 protein 1	Homo sapiens OX=9606	1	1	2	3	10	19112196	-0.0255313	19.6102	-0.257014	0.804578	0.867205	-7.35859	0.93308	0.970687	1	KO - WT	limma	0.804578	0.867205	FALSE	no hit	19112196
SARNP	P82979	SAP domain-containing ribonucleoprotein	Homo sapiens OX=9606	1	1	2	3	7	15465608	0.0621584	19.1022	0.253897	0.80689	0.868902	-7.35949	0.93389	0.970712	1	KO - WT	limma	0.80689	0.868902	FALSE	no hit	15465608
WIZ	O95785	Protein Wiz	Homo sapiens OX=9606	1	1	2	3	8	8528431	0.028731	17.6246	0.24848	0.810914	0.871973	-7.36102	0.935297	0.970755	1	KO - WT	limma	0.810914	0.871973	FALSE	no hit	8528431
ZC3HAV1	Q7Z2W4	Zinc finger CCCH-type antiviral protein 1	Homo sapiens OX=9606	1	1	2	3	8	5480510	-0.0316878	18.0016	-0.248063	0.811224	0.871973	-7.36114	0.935405	0.970758	1	KO - WT	limma	0.811224	0.871973	FALSE	no hit	5480510
HCFC1	P51610	Host cell factor 1	Homo sapiens OX=9606	1	1	2	3	22	23569410	-0.024217	20.1506	-0.243833	0.81437	0.874556	-7.36231	0.936504	0.970792	1	KO - WT	limma	0.81437	0.874556	FALSE	no hit	23569410
YWHAE	P62258	14-3-3 protein epsilon	Homo sapiens OX=9606	1	1	2	3	7	59799304	-0.0360951	20.4606	-0.241098	0.816406	0.875944	-7.36306	0.937215	0.970813	1	KO - WT	limma	0.816406	0.875944	FALSE	no hit	59799304
DDX21	Q9NR30	Nucleolar RNA helicase 2	Homo sapiens OX=9606	1	1	2	3	20	14519310	0.028748	20.0079	0.239093	0.817901	0.876683	-7.36361	0.937736	0.970829	1	KO - WT	limma	0.817901	0.876683	FALSE	no hit	14519310
XRN2	Q9H0D6	5'-3' exoribonuclease 2	Homo sapiens OX=9606	1	1	2	3	12	9154560	0.0230791	19.7305	0.238175	0.818585	0.876683	-7.36385	0.937975	0.970836	1	KO - WT	limma	0.818585	0.876683	FALSE	no hit	9154560
CDK12	Q9NYV4	Cyclin-dependent kinase 12	Homo sapiens OX=9606	1	1	2	3	8	12468312	-0.0257835	18.7771	-0.235986	0.820217	0.877632	-7.36444	0.938544	0.970853	1	KO - WT	limma	0.820217	0.877632	FALSE	no hit	12468312
CEP170	Q5SW79	Centrosomal protein of 170 kDa	Homo sapiens OX=9606	1	1	2	3	17	20765982	0.0236496	19.7281	0.232834	0.822569	0.879349	-7.36527	0.939363	0.970878	1	KO - WT	limma	0.822569	0.879349	FALSE	no hit	20765982
LUC7L	Q9NQ29	Putative RNA-binding protein Luc7-like 1	Homo sapiens OX=9606	1	1	2	3	4	70416568	-0.041713	20.514	-0.230223	0.824519	0.880634	-7.36596	0.940042	0.970898	1	KO - WT	limma	0.824519	0.880634	FALSE	no hit	70416568
UBL4A	P11441	Ubiquitin-like protein 4A	Homo sapiens OX=9606	1	1	2	3	3	4756323	-0.0245912	16.6542	-0.221926	0.830723	0.886456	-7.36808	0.942199	0.970963	1	KO - WT	limma	0.830723	0.886456	FALSE	no hit	4756323
PDE12	Q6L8Q7	2',5'-phosphodiesterase 12	Homo sapiens OX=9606	1	1	2	3	3	4420323	0.0222122	14.7459	0.219878	0.832257	0.887289	-7.36859	0.942731	0.970979	1	KO - WT	limma	0.832257	0.887289	FALSE	no hit	4420323
ZBTB40	Q9NUA8	Zinc finger and BTB domain-containing protein 40	Homo sapiens OX=9606	1	1	2	3	8	3135446	0.0268854	16.8157	0.214387	0.836373	0.890869	-7.36994	0.944159	0.971021	1	KO - WT	limma	0.836373	0.890869	FALSE	no hit	3135446
MCM3	P25205	DNA replication licensing factor MCM3	Homo sapiens OX=9606	1	1	2	3	4	0	-0.0226415	15.6559	-0.212795	0.837567	0.891335	-7.37032	0.944573	0.971034	1	KO - WT	limma	0.837567	0.891335	FALSE	no hit	0
DYNC1H1	Q14204	Cytoplasmic dynein 1 heavy chain 1	Homo sapiens OX=9606	1	1	2	3	64	64163828	0.020152	21.5915	0.208871	0.840513	0.892994	-7.37126	0.945594	0.971064	1	KO - WT	limma	0.840513	0.892994	FALSE	no hit	64163828
NFRKB	Q6P4R8	Nuclear factor related to kappa-B-binding protein	Homo sapiens OX=9606	1	1	2	3	6	0	0.0220928	16.6399	0.208696	0.840644	0.892994	-7.3713	0.945639	0.971066	1	KO - WT	limma	0.840644	0.892994	FALSE	no hit	0
TUBA1C	Q9BQE3	Tubulin alpha-1C chain	Homo sapiens OX=9606	1	1	2	3	3	2083253056	-0.0225454	24.0644	-0.207293	0.841698	0.893066	-7.37163	0.946004	0.971076	1	KO - WT	limma	0.841698	0.893066	FALSE	no hit	2083253056
FOXP4	Q8IVH2	Forkhead box protein P4	Homo sapiens OX=9606	1	1	2	3	3	2567868	-0.0283794	16.2582	-0.206587	0.842228	0.893066	-7.3718	0.946188	0.971082	1	KO - WT	limma	0.842228	0.893066	FALSE	no hit	2567868
MAP1B	P46821	Microtubule-associated protein 1B	Homo sapiens OX=9606	1	1	2	3	8	1018409	0.0219353	18.0989	0.20278	0.84509	0.895294	-7.37268	0.947178	0.971111	1	KO - WT	limma	0.84509	0.895294	FALSE	no hit	1018409
GPATCH11	Q8N954	G patch domain-containing protein 11	Homo sapiens OX=9606	1	1	2	3	6	32818176	0.0241273	18.9698	0.196941	0.849484	0.897745	-7.374	0.948696	0.971156	1	KO - WT	limma	0.849484	0.897745	FALSE	no hit	32818176
SMC2	O95347	Structural maintenance of chromosomes protein 2	Homo sapiens OX=9606	1	1	2	3	24	24730741	-0.0187468	20.3822	-0.196533	0.849792	0.897745	-7.37409	0.948803	0.971159	1	KO - WT	limma	0.849792	0.897745	FALSE	no hit	24730741
NPM1	P06748	Nucleophosmin	Homo sapiens OX=9606	1	1	2	3	9	185226236	-0.0200144	21.9721	-0.195414	0.850634	0.897745	-7.37434	0.949094	0.971168	1	KO - WT	limma	0.850634	0.897745	FALSE	no hit	185226236
CLINT1	Q14677	Clathrin interactor 1	Homo sapiens OX=9606	1	1	2	3	10	21845250	-0.0186357	19.8105	-0.19464	0.851218	0.897745	-7.37451	0.949295	0.971174	1	KO - WT	limma	0.851218	0.897745	FALSE	no hit	21845250
AP3B1	O00203	AP-3 complex subunit beta-1	Homo sapiens OX=9606	1	1	2	3	5	4663346	-0.018894	17.8066	-0.192674	0.852699	0.898122	-7.37494	0.949807	0.971189	1	KO - WT	limma	0.852699	0.898122	FALSE	no hit	4663346
DR1	Q01658	Protein Dr1	Homo sapiens OX=9606	1	1	2	3	2	4582835	0.0208456	17.8789	0.19153	0.853561	0.898122	-7.37519	0.950104	0.971198	1	KO - WT	limma	0.853561	0.898122	FALSE	no hit	4582835
UCK2	Q9BZX2	Uridine-cytidine kinase 2	Homo sapiens OX=9606	1	1	2	3	5	22799847	-0.0216252	18.941	-0.191128	0.853864	0.898122	-7.37528	0.950209	0.971201	1	KO - WT	limma	0.853864	0.898122	FALSE	no hit	22799847
RPS14	P62263	40S ribosomal protein S14	Homo sapiens OX=9606	1	1	2	3	4	38600532	-0.0199358	18.1654	-0.189332	0.855219	0.898744	-7.37567	0.950676	0.971214	1	KO - WT	limma	0.855219	0.898744	FALSE	no hit	38600532
RPL18	Q07020	60S ribosomal protein L18	Homo sapiens OX=9606	1	1	2	3	2	1242698	-0.024744	16.9845	-0.184984	0.858501	0.901056	-7.37659	0.951808	0.971248	1	KO - WT	limma	0.858501	0.901056	FALSE	no hit	1242698
HMGB2	P26583	High mobility group protein B2	Homo sapiens OX=9606	1	1	2	3	4	24208372	0.0418407	18.644	0.184388	0.858951	0.901056	-7.37671	0.951963	0.971252	1	KO - WT	limma	0.858951	0.901056	FALSE	no hit	24208372
RAB35	Q15286	Ras-related protein Rab-35	Homo sapiens OX=9606	1	1	2	3	6	191250446	-0.0182031	20.7157	-0.181375	0.861226	0.902639	-7.37734	0.952747	0.971275	1	KO - WT	limma	0.861226	0.902639	FALSE	no hit	191250446
ANXA6	P08133	Annexin A6	Homo sapiens OX=9606	1	1	2	3	7	2286176	-0.0227071	17.0942	-0.177727	0.863984	0.904723	-7.37808	0.953696	0.971303	1	KO - WT	limma	0.863984	0.904723	FALSE	no hit	2286176
SRSF6	Q13247	Serine/arginine-rich splicing factor 6	Homo sapiens OX=9606	1	1	2	3	4	45869754	0.0253296	20.1903	0.174014	0.866793	0.906858	-7.37882	0.954662	0.971331	1	KO - WT	limma	0.866793	0.906858	FALSE	no hit	45869754
ZNF207	O43670	BUB3-interacting and GLEBS motif-containing protein ZNF207	Homo sapiens OX=9606	1	1	2	3	2	6637490	0.0225858	17.2779	0.170144	0.869723	0.909115	-7.37958	0.95567	0.971361	1	KO - WT	limma	0.869723	0.909115	FALSE	no hit	6637490
WDR82	Q6UXN9	WD repeat-containing protein 82	Homo sapiens OX=9606	1	1	2	3	4	10959345	-0.0160591	18.4249	-0.166249	0.872673	0.91139	-7.38032	0.956683	0.97139	1	KO - WT	limma	0.872673	0.91139	FALSE	no hit	10959345
QARS1	P47897	Glutamine--tRNA ligase	Homo sapiens OX=9606	1	1	2	3	6	1451355	0.0184126	16.4249	0.162755	0.875322	0.913346	-7.38097	0.957593	0.971416	1	KO - WT	limma	0.875322	0.913346	FALSE	no hit	1451355
SF3B2	Q13435	Splicing factor 3B subunit 2	Homo sapiens OX=9606	1	1	2	3	49	238323460	-0.0201919	23.4148	-0.155382	0.880917	0.91837	-7.3823	0.959512	0.971472	1	KO - WT	limma	0.880917	0.91837	FALSE	no hit	238323460
MAD1L1	Q9Y6D9	Mitotic spindle assembly checkpoint protein MAD1	Homo sapiens OX=9606	1	1	2	3	10	24074726	-0.0245053	18.2811	-0.148771	0.88594	0.922789	-7.38344	0.961233	0.971522	1	KO - WT	limma	0.88594	0.922789	FALSE	no hit	24074726
ANXA5	P08758	Annexin A5	Homo sapiens OX=9606	1	1	2	3	3	0	0.023359	16.6837	0.138305	0.893904	0.930261	-7.38515	0.963959	0.9716	1	KO - WT	limma	0.893904	0.930261	FALSE	no hit	0
KRT14	P02533	Keratin, type I cytoskeletal 14	Homo sapiens OX=9606	1	1	2	3	5	121702603	-0.0734419	20.6018	-0.133389	0.897649	0.933333	-7.38591	0.965239	0.971636	1	KO - WT	limma	0.897649	0.933333	FALSE	no hit	121702603
EXOC3	O60645	Exocyst complex component 3	Homo sapiens OX=9606	1	1	2	3	5	0	-0.0145589	17.1095	-0.130903	0.899544	0.934436	-7.38628	0.965886	0.971655	1	KO - WT	limma	0.899544	0.934436	FALSE	no hit	0
YWHAZ	P63104	14-3-3 protein zeta/delta	Homo sapiens OX=9606	1	1	2	3	5	54984655	0.0198174	20.5111	0.129915	0.900298	0.934436	-7.38643	0.966144	0.971662	1	KO - WT	limma	0.900298	0.934436	FALSE	no hit	54984655
U2AF1	Q01081	Splicing factor U2AF 35 kDa subunit	Homo sapiens OX=9606	1	1	2	3	6	99023682	0.0174152	20.4788	0.120972	0.907121	0.940029	-7.3877	0.968473	0.971728	1	KO - WT	limma	0.907121	0.940029	FALSE	no hit	99023682
KRT17	Q04695	Keratin, type I cytoskeletal 17	Homo sapiens OX=9606	1	1	2	3	2	53801554	-0.0581197	19.7792	-0.120254	0.907669	0.940029	-7.3878	0.96866	0.971734	1	KO - WT	limma	0.907669	0.940029	FALSE	no hit	53801554
USP7	Q93009	Ubiquitin carboxyl-terminal hydrolase 7	Homo sapiens OX=9606	1	1	2	3	15	19182252	0.0117866	19.5905	0.119713	0.908083	0.940029	-7.38788	0.968801	0.971738	1	KO - WT	limma	0.908083	0.940029	FALSE	no hit	19182252
INTS12	Q96CB8	Integrator complex subunit 12	Homo sapiens OX=9606	1	1	2	3	3	3648820	0.0115659	15.7261	0.115516	0.911288	0.942519	-7.38844	0.969894	0.971769	1	KO - WT	limma	0.911288	0.942519	FALSE	no hit	3648820
SAMD1	Q6SPF0	Sterile alpha motif domain-containing protein 1	Homo sapiens OX=9606	1	1	2	3	9	37413185	0.0135622	19.8414	0.110206	0.915347	0.945885	-7.38912	0.971278	0.971808	1	KO - WT	limma	0.915347	0.945885	FALSE	no hit	37413185
ILK	Q13418	Integrin-linked protein kinase	Homo sapiens OX=9606	1	1	2	3	2	1598496	-0.0103241	17.0638	-0.108321	0.916789	0.946544	-7.38935	0.971769	0.971822	1	KO - WT	limma	0.916789	0.946544	FALSE	no hit	1598496
ZNF326	Q5BKZ1	DBIRD complex subunit ZNF326	Homo sapiens OX=9606	1	1	2	3	9	3999246	-0.0108304	17.941	-0.105403	0.91902	0.948017	-7.38971	0.972529	0.971843	1	KO - WT	limma	0.91902	0.948017	FALSE	no hit	3999246
ARL6IP4	Q66PJ3	ADP-ribosylation factor-like protein 6-interacting protein 4	Homo sapiens OX=9606	1	1	2	3	2	0	0.0152402	15.1679	0.103539	0.920447	0.948657	-7.38993	0.973015	0.971857	1	KO - WT	limma	0.920447	0.948657	FALSE	no hit	0
INTS5	Q6P9B9	Integrator complex subunit 5	Homo sapiens OX=9606	1	1	2	3	2	0	0.0109449	16.4389	0.100625	0.922677	0.949512	-7.39027	0.973774	0.971878	1	KO - WT	limma	0.922677	0.949512	FALSE	no hit	0
MTREX	P42285	Exosome RNA helicase MTR4	Homo sapiens OX=9606	1	1	2	3	20	19233686	0.00989107	19.7604	0.100347	0.92289	0.949512	-7.3903	0.973846	0.97188	1	KO - WT	limma	0.92289	0.949512	FALSE	no hit	19233686
HSPH1	Q92598	Heat shock protein 105 kDa	Homo sapiens OX=9606	1	1	2	3	2	0	-0.0182225	14.6534	-0.0983201	0.924441	0.950277	-7.39053	0.974374	0.971895	1	KO - WT	limma	0.924441	0.950277	FALSE	no hit	0
L2HGDH	Q9H9P8	L-2-hydroxyglutarate dehydrogenase, mitochondrial	Homo sapiens OX=9606	1	1	2	3	6	5856794	0.00925712	19.1797	0.0940815	0.927688	0.952721	-7.39099	0.975479	0.971926	1	KO - WT	limma	0.927688	0.952721	FALSE	no hit	5856794
GTF2F2	P13984	General transcription factor IIF subunit 2	Homo sapiens OX=9606	1	1	2	3	2	0	0.0103506	13.9664	0.0920918	0.929212	0.952721	-7.3912	0.975997	0.97194	1	KO - WT	limma	0.929212	0.952721	FALSE	no hit	0
PSMD12	O00232	26S proteasome non-ATPase regulatory subunit 12	Homo sapiens OX=9606	1	1	2	3	4	12337462	0.0177102	16.498	0.0920466	0.929247	0.952721	-7.39121	0.976009	0.971941	1	KO - WT	limma	0.929247	0.952721	FALSE	no hit	12337462
PSPC1	Q8WXF1	Paraspeckle component 1	Homo sapiens OX=9606	1	1	2	3	11	77151264	0.0135651	21.1818	0.0880546	0.932306	0.955025	-7.39162	0.977049	0.97197	1	KO - WT	limma	0.932306	0.955025	FALSE	no hit	77151264
PDHA1	P08559	Pyruvate dehydrogenase E1 component subunit alpha, somatic form, mitochondrial	Homo sapiens OX=9606	1	1	2	3	7	57782570	-0.0101005	19.5262	-0.0857355	0.934084	0.956014	-7.39185	0.977653	0.971986	1	KO - WT	limma	0.934084	0.956014	FALSE	no hit	57782570
DLST	P36957	Dihydrolipoyllysine-residue succinyltransferase component of 2-oxoglutarate dehydrogenase complex, mitochondrial	Homo sapiens OX=9606	1	1	2	3	13	89286878	-0.0121358	21.5812	-0.0837811	0.935582	0.956716	-7.39203	0.978163	0.972001	1	KO - WT	limma	0.935582	0.956716	FALSE	no hit	89286878
WDR48	Q8TAF3	WD repeat-containing protein 48	Homo sapiens OX=9606	1	1	2	3	3	868827	0.00907695	14.867	0.0795404	0.938835	0.959209	-7.39243	0.979268	0.972031	1	KO - WT	limma	0.938835	0.959209	FALSE	no hit	868827
VCP	P55072	Transitional endoplasmic reticulum ATPase	Homo sapiens OX=9606	1	1	2	3	8	6204979	0.00715294	19.5514	0.0741157	0.942997	0.962626	-7.3929	0.980681	0.972071	1	KO - WT	limma	0.942997	0.962626	FALSE	no hit	6204979
GLYR1	Q49A26	Cytokine-like nuclear factor N-PAC	Homo sapiens OX=9606	1	1	2	3	4	435094	0.00929145	18.1686	0.0715968	0.944931	0.963764	-7.39311	0.981338	0.972089	1	KO - WT	limma	0.944931	0.963764	FALSE	no hit	435094
CSNK1E	P49674	Casein kinase I isoform epsilon	Homo sapiens OX=9606	1	1	2	3	2	9083368	0.00669414	19.2586	0.0693019	0.946693	0.96405	-7.3933	0.981936	0.972105	1	KO - WT	limma	0.946693	0.96405	FALSE	no hit	9083368
PFKL	P17858	ATP-dependent 6-phosphofructokinase, liver type	Homo sapiens OX=9606	1	1	2	3	20	148155624	0.00696358	22.2618	0.0690972	0.94685	0.96405	-7.39331	0.981989	0.972107	1	KO - WT	limma	0.94685	0.96405	FALSE	no hit	148155624
CUL4B	Q13620	Cullin-4B	Homo sapiens OX=9606	1	1	2	3	4	5486235	0.00610757	18.0464	0.0633909	0.951232	0.967675	-7.39374	0.983476	0.972148	1	KO - WT	limma	0.951232	0.967675	FALSE	no hit	5486235
YWHAG	P61981	14-3-3 protein gamma	Homo sapiens OX=9606	1	1	2	3	2	61405267	-0.00962685	19.7185	-0.0598477	0.953954	0.96877	-7.39399	0.9844	0.972173	1	KO - WT	limma	0.953954	0.96877	FALSE	no hit	61405267
YWHAH	Q04917	14-3-3 protein eta	Homo sapiens OX=9606	1	1	2	3	2	61405267	-0.00962685	19.7185	-0.0598477	0.953954	0.96877	-7.39399	0.9844	0.972173	1	KO - WT	limma	0.953954	0.96877	FALSE	no hit	61405267
KRT16	P08779	Keratin, type I cytoskeletal 16	Homo sapiens OX=9606	1	1	2	3	10	121702603	-0.035105	20.2602	-0.057045	0.956108	0.97012	-7.39418	0.98513	0.972193	1	KO - WT	limma	0.956108	0.97012	FALSE	no hit	121702603
EIF2S1	P05198	Eukaryotic translation initiation factor 2 subunit 1	Homo sapiens OX=9606	1	1	2	3	5	12261144	0.00605951	17.7879	0.0499555	0.961557	0.974149	-7.39461	0.986978	0.972244	1	KO - WT	limma	0.961557	0.974149	FALSE	no hit	12261144
SYMPK	Q92797	Symplekin	Homo sapiens OX=9606	1	1	2	3	10	12802062	0.00591408	18.707	0.049725	0.961734	0.974149	-7.39462	0.987038	0.972245	1	KO - WT	limma	0.961734	0.974149	FALSE	no hit	12802062
SUB1	P53999	Activated RNA polymerase II transcriptional coactivator p15	Homo sapiens OX=9606	1	1	2	3	3	7653872	-0.00644987	17.8355	-0.0471763	0.963694	0.975295	-7.39476	0.987703	0.972264	1	KO - WT	limma	0.963694	0.975295	FALSE	no hit	7653872
CASZ1	Q86V15	Zinc finger protein castor homolog 1	Homo sapiens OX=9606	1	1	2	3	5	19934831	0.00531669	17.3802	0.0414823	0.968073	0.978885	-7.39505	0.989187	0.972304	1	KO - WT	limma	0.968073	0.978885	FALSE	no hit	19934831
SPTBN1	Q01082	Spectrin beta chain, non-erythrocytic 1	Homo sapiens OX=9606	1	1	2	3	8	11331578	-0.0126183	18.6747	-0.0352784	0.972845	0.982205	-7.39532	0.990804	0.972348	1	KO - WT	limma	0.972845	0.982205	FALSE	no hit	11331578
SUPT16H	Q9Y5B9	FACT complex subunit SPT16	Homo sapiens OX=9606	1	1	2	3	4	0	-0.00328794	15.8668	-0.0344572	0.973477	0.982205	-7.39535	0.991018	0.972354	1	KO - WT	limma	0.973477	0.982205	FALSE	no hit	0
GDI2	P50395	Rab GDP dissociation inhibitor beta	Homo sapiens OX=9606	1	1	2	3	4	1038076	-0.00482246	16.7044	-0.0339599	0.97386	0.982205	-7.39537	0.991147	0.972357	1	KO - WT	limma	0.97386	0.982205	FALSE	no hit	1038076
RCN1	Q15293	Reticulocalbin-1	Homo sapiens OX=9606	1	1	2	3	3	2741504	-0.00393155	16.9853	-0.0300793	0.976846	0.984373	-7.39551	0.992159	0.972385	1	KO - WT	limma	0.976846	0.984373	FALSE	no hit	2741504
TP53	P04637	Cellular tumor antigen p53	Homo sapiens OX=9606	1	1	2	3	3	3440459	0.00257797	15.0331	0.0257046	0.980212	0.98692	-7.39565	0.993299	0.972416	1	KO - WT	limma	0.980212	0.98692	FALSE	no hit	3440459
BYSL	Q13895	Bystin	Homo sapiens OX=9606	1	1	2	3	6	13079605	0.00234075	18.1054	0.0241486	0.98141	0.987282	-7.3957	0.993705	0.972426	1	KO - WT	limma	0.98141	0.987282	FALSE	no hit	13079605
CPSF1	Q10570	Cleavage and polyadenylation specificity factor subunit 1	Homo sapiens OX=9606	1	1	2	3	13	18467752	0.00186701	18.5237	0.0190491	0.985335	0.990384	-7.39582	0.995034	0.972462	1	KO - WT	limma	0.985335	0.990384	FALSE	no hit	18467752
ERLIN2	O94905	Erlin-2	Homo sapiens OX=9606	1	1	2	3	2	21335136	-0.00219068	17.8581	-0.0176206	0.986434	0.990643	-7.39585	0.995407	0.972472	1	KO - WT	limma	0.986434	0.990643	FALSE	no hit	21335136
UBN2	Q6ZU65	Ubinuclein-2	Homo sapiens OX=9606	1	1	2	3	6	7772488	-0.000839245	18.109	-0.0088751	0.993167	0.996554	-7.39598	0.997686	0.972534	1	KO - WT	limma	0.993167	0.996554	FALSE	no hit	7772488
ZEB2	O60315	Zinc finger E-box-binding homeobox 2	Homo sapiens OX=9606	1	1	2	3	8	13368570	0.000919193	17.4649	0.00722732	0.994436	0.996977	-7.396	0.998116	0.972545	1	KO - WT	limma	0.994436	0.996977	FALSE	no hit	13368570
WDR33	Q9C0J8	pre-mRNA 3' end processing protein WDR33	Homo sapiens OX=9606	1	1	2	3	9	5390516	-0.000333992	17.0209	-0.00342927	0.99736	0.998234	-7.39602	0.999106	0.972571	1	KO - WT	limma	0.99736	0.998234	FALSE	no hit	5390516
CAPZA1	P52907	F-actin-capping protein subunit alpha-1	Homo sapiens OX=9606	1	1	2	3	3	27675176	0.000361599	16.2276	0.00339553	0.997386	0.998234	-7.39602	0.999115	0.972572	1	KO - WT	limma	0.997386	0.998234	FALSE	no hit	27675176
RAB14	P61106	Ras-related protein Rab-14	Homo sapiens OX=9606	1	1	2	3	13	79979755	-0.000118237	20.4499	-0.00110779	0.999147	0.999147	-7.39603	0.999711	0.972588	1	KO - WT	limma	0.999147	0.999147	FALSE	no hit	79979755

## Sheet: Sorted and analysed
logFC	pvalue,limma	log10(P)	Flag	Protein
-0.474406	0.00370093	2.43169	3	SNU13		3-tri-snRNP
-0.459821	0.00738964	2.13138	3	PRPF4		2-U2 snRNP
-0.380504	0.0116349	1.93424	3	PRPF31		1-U5 snRNP
-0.31638	0.0126808	1.89685	3	LSM3		0-asssembly factors
-0.458478	0.015974	1.79659	3	USP39
-0.352034	0.0241338	1.61737	3	SART1
-0.336772	0.0286171	1.54337	3	PRPF3
-0.271373	0.0302684	1.51901	3	LSM8
-0.183404	0.162682	0.788659	3	LSM2
0.243169	0.0753505	1.12291	3	RBM42
-0.224107	0.0686799	1.16317	2	SF3B5
0.142408	0.180598	0.743287	2	SF3A2
-0.153771	0.249966	0.602119	2	SF3B3
-0.114948	0.315207	0.501404	2	SNRPA1
-0.1231	0.321176	0.493257	2	SF3B4
-0.122209	0.343918	0.463545	2	SNRPB2
0.104191	0.352451	0.452901	2	HTATSF1
-0.116034	0.407397	0.389982	2	SF3A3
-0.0926334	0.412633	0.384436	2	SF3B6
-0.0858543	0.486614	0.312815	2	SF3B1
-0.0569109	0.633882	0.197992	2	SF3A1
-0.0201919	0.880917	0.055065	2	SF3B2
-2.24357	9.01135e-08	7.04521	1	CD2BP2
-0.897567	7.35617e-05	4.13335	1	SNRNP40
-0.736647	0.000197014	3.7055	1	TXNL4A
-0.792969	0.000392251	3.40644	1	EFTUD2
-0.735703	0.000535444	3.27129	1	SNRNP200
-0.750907	0.00103908	2.98335	1	PRPF8
-0.641748	0.00185998	2.73049	1	PRPF6
-0.630212	0.00530831	2.27504	1	DDX23
0.0820033	0.492713	0.307406	0	TSSC4
0.948674	2.78557e-05	4.55509	0	AAR2
-0.268527	0.0891891	1.04969		SNRPD2
-0.104936	0.372787	0.428539		SNRPD3
-0.0193908	0.848779	0.0712056		SNRPE
-0.240358	0.159893	0.796172		PRPF4B
2.70114	2.11671e-08	7.67434		NEFM
2.00777	2.19976e-07	6.65762		VIM
1.77057	4.08544e-07	6.38876		HOXB9
1.7568	4.70393e-07	6.32754		TM9SF3
1.6822	5.36964e-07	6.27005		ACSL4
-1.27689	4.28607e-06	5.36794		MLH1
1.25017	9.27299e-06	5.03278		ACSL3
1.01297	1.60007e-05	4.79586		EIF4E2
-1.03091	1.61257e-05	4.79248		PDHX
-0.954481	2.17826e-05	4.66189		CPVL
0.975268	2.24145e-05	4.64947		RPL38
-1.24045	2.63144e-05	4.57981		SIMC1
0.933225	3.02128e-05	4.51981		RPL22
0.916166	3.32209e-05	4.47859		HNRNPR
-1.00782	4.47508e-05	4.3492		TTK
0.929406	4.98972e-05	4.30192		ILF2
-0.830222	5.25018e-05	4.27983		RBM22
-0.897774	5.50373e-05	4.25934		MYBBP1A
0.865437	5.63016e-05	4.24948		HNRNPA1
0.824485	5.86949e-05	4.2314		BAIAP2L1
-1.06241	6.56415e-05	4.18282		KMT2A
-0.79811	7.0037e-05	4.15467		PCYT1A
0.884752	7.49882e-05	4.12501		DNAJB1
0.80375	7.57588e-05	4.12057		HNRNPA3
0.783691	7.68563e-05	4.11432		GOLGB1
1.02593	8.48714e-05	4.07124		YTHDF3
-0.776835	8.69895e-05	4.06053		PLEC
-0.766115	9.31301e-05	4.03091		GTF3C4
0.77775	0.00010141	3.99392		NUP155
-0.76783	0.000108339	3.96522		HNRNPM
-0.783773	0.000108753	3.96356		ARHGEF2
0.89723	0.000120354	3.91954		TMPO
0.765313	0.000125002	3.90308		MICU1
0.752386	0.000127355	3.89498		RPS28
0.904467	0.000128412	3.8914		AP2A1
0.762982	0.000135668	3.86752		YTHDF2
-0.811733	0.000145764	3.83635		ATAD5
0.774819	0.000153697	3.81334		CNP
-0.74013	0.000161112	3.79287		PIAS1
0.687251	0.000168911	3.77234		NFIC
-0.738041	0.000171159	3.7666		NCAPD3
-0.802044	0.000174124	3.75914		PELP1
0.708515	0.000174735	3.75762		SYNCRIP
0.688868	0.000176176	3.75405		GIGYF2
-0.988968	0.000183514	3.73633		MED17
0.93377	0.000191806	3.71714		ACIN1
-0.960749	0.000194779	3.71046		GRB10
0.877204	0.000199514	3.70003		KPNA3
0.669716	0.000205239	3.68774		ACADVL
-0.683136	0.000209252	3.67933		ZNF768
-0.66068	0.000217044	3.66345		ARFGAP3
0.880121	0.000223175	3.65135		ZBTB10
-0.836987	0.00022769	3.64266		TFB1M
0.737444	0.000230688	3.63697		MATR3
0.669875	0.000234119	3.63056		RACK1
0.734924	0.000235255	3.62846		DDX3X
0.782648	0.000235581	3.62786		HMGN2
-0.672679	0.00024469	3.61138		SYAP1
0.700839	0.000257519	3.58919		RPSA
0.697477	0.000258868	3.58692		P4HB
-0.9032	0.000275556	3.55979		NTPCR
0.710906	0.0002791	3.55424		PLIN3
0.698578	0.000287807	3.5409		VIRMA
-0.66091	0.000321096	3.49336		FARSA
0.696021	0.000330187	3.48124		FUS
0.728787	0.000365962	3.43656		CANX
-0.775743	0.000370323	3.43142		RAVER1
0.689317	0.000371018	3.4306		YLPM1
-0.667568	0.00038587	3.41356		LAS1L
0.62303	0.000406613	3.39082		RPS29
-0.639973	0.000422144	3.37454		CMTR1
0.626364	0.000434299	3.36221		EIF3H
0.690904	0.000437059	3.35946		TRIM21
-0.85032	0.000441499	3.35507		PPT1
-0.640882	0.000444753	3.35188		GEMIN5
0.737618	0.000469129	3.32871		ESYT1
0.833197	0.000469979	3.32792		LRRC59
-0.58639	0.000485773	3.31357		FAM114A2
-0.740445	0.00050192	3.29937		EHMT1
0.722528	0.000504733	3.29694		CALR
0.697501	0.000511482	3.29117		RPL31
-0.655837	0.0005132	3.28971		RAD51C
-0.656578	0.000517538	3.28606		ISY1
-0.828921	0.000535405	3.27132		FBL
0.632318	0.000571269	3.24316		TAF15
0.611302	0.000574555	3.24067		BCAP31
0.60177	0.000575078	3.24027		RAB18
0.642316	0.000587371	3.23109		MRPS27
0.588855	0.000593988	3.22622		HNRNPA0
0.563101	0.000609944	3.21471		ELAVL1
0.56695	0.000642809	3.19192		SAFB
0.57319	0.000649427	3.18747		NUP62
0.560468	0.000655711	3.18329		DDX6
1.35679	0.00065575	3.18326		SERBP1
0.574259	0.00066336	3.17825		ALDH18A1
0.560103	0.000689701	3.16134		KPNB1
0.58181	0.000702341	3.15345		RPS3
-0.581062	0.000708131	3.14989		HLTF
-0.565923	0.000717971	3.14389		PSMB1
0.682427	0.000723907	3.14032		RANGAP1
-0.566259	0.000725406	3.13942		GEMIN4
0.557908	0.000725457	3.13939		WTAP
-0.580234	0.000726114	3.13899		UBTF
-0.601139	0.00076669	3.11538		DDX52
0.552419	0.000767785	3.11476		EIF4G2
0.662785	0.000772078	3.11234		NUP160
-0.65142	0.000775589	3.11037		NOL9
0.545395	0.00079056	3.10207		MKI67
-0.6478	0.000805072	3.09417		BPTF
0.553317	0.000808612	3.09226		HNRNPA2B1
0.529983	0.000816847	3.08786		VAPA
0.60222	0.00083372	3.07898		RPS12
-0.598385	0.000855148	3.06796		ARFGAP1
0.943377	0.000878826	3.0561		SH3BP1
-0.650949	0.000883173	3.05395		SMN2
0.672744	0.000891911	3.04968		DPM1
0.699667	0.00090729	3.04225		SEPTIN9
0.547537	0.000912649	3.0397		IGF2BP1
0.572152	0.000921214	3.03564		SAP18
-0.527488	0.000931899	3.03063		PSIP1
-0.574923	0.000960366	3.01756		HNRNPUL1
0.614418	0.000981893	3.00794		HUWE1
-0.582783	0.00102009	2.99136		CDC40
-0.615206	0.00102305	2.9901		MDN1
0.542406	0.00108272	2.96548		EIF3E
-0.639922	0.00109752	2.95959		CCT3
0.514861	0.00112018	2.95071		EIF3L
-0.640545	0.00112861	2.94746		TTF2
0.690818	0.00114014	2.94304		RBM25
0.60278	0.00116244	2.93463		NUP214
-0.500841	0.00117424	2.93024		RPL22L1
0.534858	0.00122509	2.91183		CNOT2
-0.507097	0.00129322	2.88833		TASOR
0.490566	0.00130406	2.8847		EIF3M
-0.598214	0.00142072	2.84749		CCDC97
-0.573471	0.00142983	2.84472		SMARCE1
-0.498144	0.00144396	2.84045		ARID2
0.645658	0.00147031	2.83259		CENPI
1.1609	0.00147198	2.8321		EIF4B
0.529821	0.00147888	2.83007		FOXC1
-0.548618	0.00148448	2.82842		SRRM2
-0.772471	0.00149616	2.82502		SALL2
0.477416	0.00150572	2.82226		DDX5
-0.486495	0.00151785	2.81877		NEK4
0.49983	0.00151923	2.81838		NUP58
0.637724	0.00152909	2.81557		TUBGCP2
0.489159	0.00156601	2.8052		RBM15
0.535601	0.00158045	2.80122		STRBP
0.480687	0.00159971	2.79596		HNRNPU
0.493746	0.00164186	2.78466		HNRNPDL
-0.538217	0.00165052	2.78238		THAP11
-0.504845	0.00165637	2.78084		NOP58
0.489767	0.00167489	2.77601		PDIA6
-0.49975	0.00180514	2.74349		QKI
0.539195	0.00183467	2.73644		RAB5C
-0.569634	0.00187509	2.72698		FANCD2
0.491769	0.00190808	2.7194		ALYREF
-0.491071	0.00192911	2.71464		WDR18
-0.475865	0.00198326	2.70262		TCP1
0.463	0.00199972	2.69903		GET3
-0.481877	0.0020347	2.6915		CDC7
0.458209	0.00206343	2.68541		RSRC2
0.635815	0.00207645	2.68268		RPRD2
0.559678	0.00208135	2.68166		HNRNPD
0.52733	0.00208346	2.68122		HSPA9
0.53529	0.0021055	2.67664		SH3GL1
-0.609016	0.00211338	2.67502		DLAT
0.45003	0.00211662	2.67436		LRPPRC
-0.484263	0.00217915	2.66171		ZNF664
-0.482182	0.00219024	2.65951		MTA1
0.489234	0.00223122	2.65146		RBM15B
0.449821	0.00237887	2.62363		SAFB2
-0.48484	0.00247478	2.60646		ZCCHC8
-0.458135	0.00247828	2.60585		NOP56
0.449713	0.00249993	2.60207		NUP133
0.495659	0.00253614	2.59583		GTPBP1
0.454997	0.00260384	2.58438		NUP107
-0.468011	0.00260937	2.58346		MTA2
0.454294	0.00271259	2.56662		RPA1
0.456985	0.00282864	2.54842		CSNK2A1
0.467876	0.0028381	2.54697		EIF3D
0.648071	0.00287092	2.54198		RPL23
0.497601	0.00291857	2.53483		RPL5
0.4458	0.00302202	2.5197		EIF3K
-0.485911	0.00310238	2.50831		ETFB
0.503259	0.0031353	2.50372		KIF20A
-0.618103	0.00322783	2.49109		ARF6
-0.683261	0.00323952	2.48952		EZR
0.523255	0.00333211	2.47728		CHERP
-0.410277	0.00342746	2.46503		RBBP5
-0.418715	0.00342991	2.46472		TRIM28
-0.519995	0.00345014	2.46216		NAMPT
-0.418444	0.00348009	2.45841		ADNP
0.469276	0.00351428	2.45416		TBK1
-0.473569	0.00355552	2.4491		DBT
-0.452866	0.00358492	2.44552		IRS4
0.435525	0.00360702	2.44285		WBP11
0.48608	0.00364851	2.43788		SF1
-0.457428	0.00367293	2.43499		PPIH
0.428201	0.00372257	2.42916		EIF3B
-0.403318	0.00375583	2.42529		ZNF629
0.558402	0.00378736	2.42166		UIMC1
0.42843	0.00379233	2.42109		PRRC1
-0.478168	0.00384436	2.41518		LSM7
-0.568503	0.00385231	2.41428		PIAS2
-0.783993	0.00388362	2.41076		MSN
-0.454608	0.00389874	2.40908		EIF2B4
0.546598	0.00409479	2.38777		YBX1
-0.46836	0.00411435	2.3857		ARID1A
0.403186	0.00413062	2.38398		LMAN2
0.431658	0.00414961	2.38199		ILF3
-0.579128	0.00415551	2.38138		USP22
0.449414	0.00417384	2.37946		RPL24
-0.65863	0.00419963	2.37679		LDHA
0.671819	0.00421861	2.37483		SRSF2
0.468795	0.00436589	2.35993		LMAN1
0.52611	0.00448404	2.34833		ANXA11
-0.448061	0.00453106	2.3438		RAVER2
-0.448	0.00457432	2.33967		LSM4
0.545151	0.00462375	2.33501		CUX1
-0.511998	0.00466367	2.33127		ORC5
0.572352	0.00468732	2.32908		TRIR
0.441133	0.00469157	2.32868		RPS18
-0.472472	0.00472523	2.32558		ZNF536
-0.462172	0.00474126	2.32411		ARL1
0.574478	0.00477046	2.32144		MSH6
0.496379	0.00478109	2.32047		CKAP5
0.408251	0.00480976	2.31788		TMED10
-0.440577	0.00487273	2.31223		PRPF19
-0.410959	0.00490794	2.3091		RNPC3
-0.482237	0.00499828	2.30118		DIAPH3
-0.595459	0.00508934	2.29334		NCOR1
-0.399897	0.00510983	2.29159		PPIE
0.494842	0.00517358	2.28621		RANBP2
0.383381	0.00534176	2.27232		UBAP2L
-0.456061	0.00534536	2.27202		ARF4
0.41021	0.00539777	2.26779		SCYL1
0.400775	0.00540333	2.26734		SRP72
-0.487788	0.00543471	2.26482		PFKFB3
0.391468	0.00551228	2.25867		HNRNPUL2
0.443721	0.00551518	2.25844		NUP54
-0.387327	0.00554826	2.25584		BAG2
-0.400038	0.0057732	2.23858		DMAP1
0.387118	0.00577367	2.23855		SRP68
0.6014	0.00577538	2.23842		LRWD1
0.381334	0.0057843	2.23775		RPA2
-0.374034	0.00579763	2.23675		DPF2
-0.466697	0.00581013	2.23581		TFG
0.391129	0.0059329	2.22673		SMNDC1
0.427905	0.00601325	2.22089		CTNNBL1
-0.374293	0.00616127	2.21033		ARFGAP2
-0.435217	0.00617929	2.20906		NSD3
-0.449452	0.0062271	2.20571		POLR2B
-0.488755	0.00635912	2.1966		YEATS2
0.391079	0.0064262	2.19205		RPL3
-0.382248	0.00644536	2.19075		PURA
-0.385284	0.00649959	2.18711		GTF3C3
-0.449768	0.0065093	2.18647		GPATCH1
-0.416937	0.0065357	2.18471		AQR
0.468857	0.00653689	2.18463		KHDRBS1
0.396322	0.00658396	2.18151		RPLP0
0.514344	0.00660578	2.18008		RPL37A
-0.368778	0.00670979	2.17329		ZNF281
0.380136	0.00671683	2.17284		HNRNPAB
0.402818	0.00678053	2.16874		ZFR
-0.371816	0.00678686	2.16833		CSTF3
0.368545	0.00686675	2.16325		ANLN
0.391119	0.00689643	2.16138		SEPTIN7
-0.371514	0.00689823	2.16126		ZC3H11A
-0.383137	0.007	2.1549		SUGP2
-0.588885	0.00702052	2.15363		TRIM25
-0.482621	0.0071479	2.14582		YY1
0.3764	0.00726042	2.13904		CSNK2B
-0.395358	0.00729279	2.13711		MED15
-0.44038	0.00731834	2.13559		GPATCH8
0.554651	0.00752052	2.12375		HELLS
0.39584	0.00763976	2.11692		RPL11
0.4123	0.00764715	2.1165		RBM17
0.405406	0.00788251	2.10334		AP1B1
0.373767	0.00800184	2.09681		SUPT20H
0.426421	0.00806057	2.09363		KPNA4
0.372244	0.00811822	2.09054		DNAJC7
-0.370882	0.00816827	2.08787		CCT6A
0.352351	0.00838007	2.07675		RPL30
0.422112	0.0084116	2.07512		RPS3A
-0.48741	0.00858671	2.06617		LDHB
0.532744	0.00862816	2.06408		TCEA1
-0.386495	0.00863059	2.06396		TTC33
0.349352	0.00873709	2.05863		CNN3
-0.343795	0.00874838	2.05807		HDAC2
-0.448907	0.00916088	2.03806		GAPDH
-0.386449	0.00917379	2.03745		UBLCP1
-0.360197	0.00918047	2.03714		XAB2
0.355113	0.00920578	2.03594		EIF3A
0.374776	0.00936682	2.02841		ANKHD1
0.356042	0.0094216	2.02588		EPHX1
-0.412453	0.00980324	2.00863		DKC1
0.356991	0.00988544	2.005		ARID3A
0.365664	0.00989774	2.00446		PHF3
-0.364441	0.00989952	2.00439		GTF2I
0.386195	0.0101963	1.99156		CHD8
-0.339868	0.0102566	1.989		GTF3C2
0.329149	0.010281	1.98796		VEZF1
0.3837	0.0103013	1.98711		NELFB
-0.399749	0.0103584	1.98471		DARS2
-0.342656	0.0105593	1.97636		RECQL
-0.357324	0.0106494	1.97268		MEN1
0.411112	0.010656	1.97241		SPEN
-0.374402	0.0106651	1.97204		CRNKL1
-0.331659	0.0108228	1.96566		CHD4
0.346559	0.0108447	1.96478		RPS5
-0.491266	0.0110928	1.95496		CDC16
-0.337445	0.0111017	1.95461		ZBED4
0.517803	0.0111492	1.95276		ACSL1
-0.37267	0.0111513	1.95267		RFC5
-0.350424	0.0112038	1.95063		CDC5L
0.36008	0.0114751	1.94024		NSF
-0.32156	0.0115088	1.93897		PDCD4
0.359165	0.0115674	1.93677		PPP1R10
0.324175	0.0115716	1.93661		SHOC2
-0.378827	0.0116236	1.93466		KIF2A
0.394053	0.0116472	1.93378		PTGES2
0.350163	0.011677	1.93267		HADHB
-0.335659	0.0116857	1.93234		RPS10
-0.432653	0.0117166	1.9312		LARS1
0.438259	0.0117312	1.93066		ANKRD11
-0.678617	0.0117549	1.92978		PRKCD
-0.393526	0.0118005	1.9281		TRIP13
-0.345621	0.0119897	1.92119		POLDIP3
0.351716	0.01219	1.914		RPS21
-0.321591	0.0123833	1.90716		LARP1
0.334106	0.0125617	1.90095		HSP90B1
0.328626	0.012629	1.89863		ARID3B
-0.348623	0.0126821	1.89681		RFC4
-0.334547	0.012907	1.88917		TEX10
0.382227	0.012962	1.88733		RNF20
0.35296	0.0130165	1.88551		DNM2
-0.329523	0.013079	1.88343		MCM7
-0.320766	0.0132072	1.87919		DNAJB11
-0.483147	0.013244	1.87798		ZNHIT6
0.347287	0.0132876	1.87655		RRP1B
0.336644	0.013297	1.87624		RAB13
0.374581	0.0134665	1.87075		EIF2AK2
-0.413499	0.0136738	1.86411		WDR36
0.343596	0.0138892	1.85732		UBA5
-0.322092	0.0139102	1.85667		TRIM32
0.337886	0.0139803	1.85448		PUM1
-0.340649	0.0140197	1.85326		PHGDH
0.350984	0.0140586	1.85206		RAB2A
0.310855	0.0140688	1.85174		EIF3F
0.310733	0.0140737	1.85159		MYH9
-0.338198	0.0140738	1.85159		GTF3C1
-0.356135	0.0141288	1.84989		DHX9
-0.317627	0.0144793	1.83925		DDX39B
-0.326809	0.0147298	1.8318		PKN2
0.39166	0.0147756	1.83045		NR2F6
-0.317671	0.0147795	1.83034		DDX39A
-0.327286	0.0148638	1.82787		PFKM
-0.465737	0.0149141	1.8264		SRRM1
0.420631	0.0150052	1.82376		U2SURP
-0.313012	0.0158262	1.80062		SKP1
-0.312143	0.0159605	1.79695		DNAJA1
0.313029	0.0160039	1.79577		KIFC1
-0.308905	0.0162253	1.78981		ACTL6A
0.346098	0.0166048	1.77977		CDK11B
-0.297473	0.0166084	1.77967		PBRM1
0.308991	0.0166459	1.77869		ELF2
0.520382	0.0172257	1.76382		BTF3
0.314143	0.017321	1.76143		ZBTB21
0.338151	0.0174119	1.75915		GCAT
-0.497721	0.0177128	1.75171		UTP15
0.343429	0.0177139	1.75169		DDHD1
-0.469778	0.0178295	1.74886		KAT2B
-0.432672	0.0178729	1.7478		ABCF3
0.301143	0.018086	1.74266		LUC7L3
0.331416	0.0181402	1.74136		DNMT1
-0.306929	0.0181963	1.74002		CHD1L
-0.293409	0.0183023	1.7375		ACTR1A
0.403538	0.0184126	1.73488		TRA2B
0.290464	0.0184257	1.73457		MDC1
0.301203	0.0185231	1.73229		RPS7
-0.29831	0.0185945	1.73061		PPWD1
0.293102	0.018758	1.72681		COPG2
-0.409488	0.0188139	1.72552		LSM6
0.516928	0.0189065	1.72339		SCRIB
-0.315654	0.0192534	1.71549		PLRG1
0.328255	0.0192962	1.71453		COIL
0.346496	0.0194715	1.7106		CKAP2
-0.29365	0.0198233	1.70282		CTBP1
0.385691	0.0203589	1.69125		CTNND1
0.31194	0.0204061	1.69024		ABCF1
-0.346382	0.0204675	1.68894		AKAP8L
0.320948	0.020499	1.68827		DDX46
0.333891	0.0205778	1.6866		MICU2
-0.284654	0.0208366	1.68117		PPIL1
0.335339	0.0208878	1.68011		RPS17
0.398771	0.021045	1.67685		TRA2A
0.297437	0.0211819	1.67403		RAB8A
-0.373633	0.0212222	1.67321		BCAS2
-0.341864	0.0212288	1.67307		SNW1
0.493598	0.0212835	1.67196		XPO1
-0.401199	0.0214961	1.66764		TUFM
-0.284225	0.021518	1.6672		NOC4L
0.319845	0.0218927	1.6597		RPS19
-0.292586	0.0220133	1.65732		MARCKS
-0.309194	0.022187	1.6539		RFC2
0.276321	0.0222841	1.652		FASN
-0.289393	0.0229644	1.63894		DDX42
0.687502	0.023121	1.63599		NACC1
0.424319	0.0233449	1.63181		PRPF40A
-0.31166	0.0234688	1.62951		C19orf47
-0.288973	0.0234769	1.62936		EXO1
-0.503059	0.0234947	1.62903		DIS3
-0.335662	0.0235477	1.62805		RPS6
-0.32379	0.0235794	1.62747		NKRF
0.340596	0.0237809	1.62377		ZZZ3
0.289617	0.0238799	1.62197		DTYMK
-0.353598	0.0238819	1.62193		ENY2
-0.275376	0.0239598	1.62052		RO60
-0.323026	0.0241061	1.61787		DHX35
0.283333	0.0242167	1.61589		RBFOX2
0.287334	0.0243196	1.61404		COPB2
0.315542	0.0243758	1.61304		PFKP
-0.277405	0.0245978	1.6091		PYCR2
-0.379748	0.0246668	1.60789		NCL
0.300416	0.0255118	1.59326		RRM2
0.341869	0.0256606	1.59073		USP1
0.399038	0.0256684	1.5906		PTPN13
-0.283436	0.0256835	1.59035		RBM39
0.316598	0.0257545	1.58915		MCRS1
-0.391436	0.0259108	1.58652		PDHB
-0.450998	0.0259117	1.5865		TAGLN2
-0.300612	0.0260981	1.58339		ANAPC7
0.310409	0.0262513	1.58085		CNOT1
0.274888	0.0263076	1.57992		PGRMC1
0.35579	0.0264133	1.57818		MSI2
-0.382557	0.0265878	1.57532		PRDX2
-0.366347	0.0268573	1.57094		CCT4
0.30935	0.0268672	1.57078		CNOT11
-0.272087	0.0269097	1.57009		SLU7
-0.397089	0.0272814	1.56413		NSUN5
0.553523	0.0274888	1.56084		API5
-0.303881	0.0275608	1.55971		PDCD7
-0.375625	0.0276563	1.55821		FANCI
0.352892	0.0277135	1.55731		RPS2
0.274053	0.02782	1.55564		CSNK2A2
0.325924	0.0278451	1.55525		RPN1
-0.267637	0.0279538	1.55356		PICALM
0.297007	0.0280415	1.5522		AKAP8
-0.324403	0.0280698	1.55176		TCERG1
0.26297	0.0280883	1.55147		SRP9
0.265761	0.0281004	1.55129		IPO5
-0.269478	0.0281807	1.55005		THOC1
0.327439	0.0281972	1.54979		NUMA1
0.264947	0.0283864	1.54689		CCAR1
-0.261271	0.0287058	1.54203		CCDC12
-0.316502	0.0287932	1.54071		PSMD1
0.47008	0.0294274	1.53125		SMARCAD1
-0.268396	0.0296257	1.52833		P4HA1
-0.280432	0.0299563	1.52351		RPL19
-0.29082	0.0300681	1.52189		SMCHD1
0.260339	0.0300898	1.52158		XRN1
0.4195	0.0308127	1.51127		ELP1
0.32553	0.0310306	1.50821		TBC1D15
-0.32873	0.0311116	1.50708		THOC6
-0.582598	0.0320019	1.49482		PPIA
-0.257513	0.0320074	1.49475		SMC4
0.388652	0.0321462	1.49287		SND1
0.264775	0.0321804	1.49241		HNRNPL
0.259122	0.032879	1.48308		CLTC
-0.386872	0.0330531	1.48079		BOD1L1
-0.286602	0.0330541	1.48078		RBM10
0.534858	0.0332823	1.47779		YKT6
0.25773	0.0334413	1.47572		CCT2
0.388503	0.0339798	1.46878		RCC1
0.258697	0.0341391	1.46675		BCOR
0.297812	0.0342739	1.46504		RNF40
-0.349535	0.0344091	1.46333		PGK1
-0.269324	0.0344338	1.46302		MTHFD1
0.257885	0.0347992	1.45843		EIF4G1
0.260395	0.0348139	1.45825		SPART
-0.275213	0.0349511	1.45654		TFAM
0.310658	0.0350511	1.4553		TNPO1
0.280678	0.0352011	1.45344		SEC23A
0.279938	0.0357671	1.44652		EIF3G
-0.256818	0.0358664	1.44531		BAZ1A
0.251431	0.0360377	1.44324		PHF6
-0.304817	0.0362499	1.44069		SNRNP48
0.308789	0.0376139	1.42465		RFX5
-0.25173	0.0381246	1.41879		DERA
0.24748	0.0383575	1.41615		HSD17B4
0.272395	0.0387353	1.41189		NUP88
-0.283911	0.0387849	1.41134		CHORDC1
0.343869	0.0389225	1.4098		STAU1
0.259457	0.039292	1.4057		RAB6A
0.2654	0.0398439	1.39964		DYNC1I2
-0.239197	0.0403804	1.39383		TCOF1
0.25497	0.0403913	1.39371		UBQLN2
0.352151	0.0404032	1.39358		LARP4B
0.259694	0.0407945	1.3894		PATL1
-0.254462	0.0412336	1.38475		SKIC8
-0.276832	0.0414901	1.38206		SMAD5
0.292069	0.0417981	1.37884		CHD7
-0.234981	0.0437003	1.35952		DNAJA2
0.304256	0.0438058	1.35847		NR2F2
-0.355606	0.0440864	1.3557		PRDX1
-0.272306	0.0441863	1.35471		THOC2
0.282616	0.0444624	1.35201		CABIN1
-0.372774	0.0449754	1.34703		EEF1B2
0.280182	0.0451129	1.3457		HNRNPH1
0.230246	0.0456916	1.34016		BRD2
-0.318748	0.0458647	1.33852		LRRC40
0.330512	0.0459072	1.33812		PNN
0.266627	0.0462782	1.33462		PHF8
-0.247192	0.0465996	1.33162		RBBP7
-0.234199	0.0477467	1.32106		RBM26
0.297304	0.0477494	1.32103		EWSR1
-0.317778	0.0478272	1.32032		TXN
-0.25413	0.0484005	1.31515		THOC5
0.233163	0.0488124	1.31147		VPS72
0.302489	0.0488367	1.31125		TRRAP
0.225404	0.0492368	1.30771		MYH10
0.2327	0.0493962	1.30631		VPS13A
0.265593	0.0495095	1.30531		PSME3
-0.295992	0.0499513	1.30145		ELOC
0.291462	0.050168	1.29957		SRSF3
-0.227195	0.0507753	1.29435		DDX41
0.300437	0.0510951	1.29162		NAP1L1
-0.281038	0.0515656	1.28764		SARS1
-0.339452	0.0517635	1.28598		TPI1
-0.547958	0.0525989	1.27902		COQ8A
0.221184	0.0529343	1.27626		SH3GLB1
-0.293569	0.0531536	1.27447		ZRANB2
-0.250668	0.0536399	1.27051		DDX20
-0.231663	0.0539233	1.26822		RCC2
0.234466	0.0543515	1.26479		L3MBTL3
-0.250041	0.0554376	1.2562		RPS11
0.23466	0.0555848	1.25504		HNRNPC
-0.261221	0.0555877	1.25502		DNAJC10
-0.322475	0.055736	1.25386		SAMHD1
0.234635	0.0558048	1.25333		EXOSC10
-0.257278	0.0559283	1.25237		CAPNS1
0.219404	0.0567796	1.24581		MAZ
-0.225214	0.0570618	1.24365		EDC4
0.23129	0.0573579	1.24141		ABCE1
-0.230253	0.0575059	1.24029		PDCD6IP
0.278432	0.059439	1.22593		NR2F1
0.289148	0.0596356	1.22449		EIF4ENIF1
0.224274	0.0607166	1.21669		MAP7D2
0.28757	0.0609997	1.21467		CNOT9
0.26985	0.0614837	1.21124		SCML2
0.369043	0.0615137	1.21103		RPS9
0.226624	0.0617346	1.20947		UPF1
-0.291418	0.0619877	1.20769		ENO1
-0.321988	0.0623505	1.20516		SNX6
0.213416	0.0624536	1.20444		DDX17
-0.320889	0.0626165	1.20331		PLS3
-0.244048	0.0628601	1.20162		CWC22
0.228511	0.0635848	1.19665		DOCK7
-0.407827	0.0640885	1.19322		CHEK1
-0.274717	0.0641324	1.19292		ACTR8
0.259235	0.0645232	1.19028		PDIA3
0.274202	0.064702	1.18908		UBXN7
0.225791	0.0658025	1.18176		RPL12
-0.248318	0.0660938	1.17984		SPATA5L1
0.211941	0.066715	1.17578		NOLC1
0.219285	0.0667304	1.17568		FUBP3
-0.212396	0.067477	1.17084		RBM27
0.219753	0.0680857	1.16694		RPL9P9
0.234262	0.0687704	1.1626		RBM4
-0.247923	0.0692827	1.15938		RRP9
-0.319555	0.0703004	1.15304		LRRC57
0.221265	0.0707959	1.14999		KPNA1
0.258555	0.0710864	1.14821		SEPTIN2
-0.268981	0.0720951	1.14209		PNO1
0.213929	0.0724148	1.14017		ARL8A
0.280464	0.0726592	1.13871		CGGBP1
0.238667	0.0733655	1.13451		RPS16
-0.221612	0.0740491	1.13048		RBM5
0.28892	0.0742616	1.12924		SRSF7
0.213244	0.0743504	1.12872		SMC1A
-0.208428	0.0748877	1.12559		SDE2
-0.23637	0.0750145	1.12485		EEF2
-0.236947	0.0751981	1.12379		DARS1
0.259349	0.0765141	1.11626		CNOT10
-0.287001	0.0769279	1.11392		RPRD1A
-0.264285	0.077159	1.11261		ARF5
0.209926	0.0774744	1.11084		GORASP2
-0.283369	0.0781853	1.10687		MLX
-0.193444	0.079878	1.09757		DHX16
0.197959	0.0803544	1.09499		EIF4A3
0.602749	0.0809735	1.09166		PTBP2
-0.204496	0.0814667	1.08902		CDC73
-0.208356	0.0815329	1.08867		ERH
0.230041	0.0815961	1.08833		CHD9
-0.213175	0.0819711	1.08634		GAK
-0.195657	0.0836874	1.07734		TP53BP1
-0.199738	0.0837558	1.07699		KIF23
0.239522	0.0841052	1.07518		RAB7A
-0.212638	0.0842554	1.0744		PABPC4
-0.213036	0.0845912	1.07267		OAT
0.192902	0.0850796	1.07017		TMED2
0.194932	0.0851951	1.06959		SAMD4B
0.321155	0.0853912	1.06859		PTBP3
0.199159	0.0854143	1.06847		SRRT
-0.208031	0.0856303	1.06737		FEN1
0.258326	0.086168	1.06465		HSP90AB1
-0.197155	0.0867999	1.06148		SMARCC1
-0.259962	0.0869623	1.06067		CKB
0.26155	0.0875646	1.05767		PATZ1
-0.454211	0.0886175	1.05248		PSMC1
-0.21131	0.0887328	1.05192		RAD50
-0.190219	0.0890031	1.05059		TUBB6
-0.18538	0.0912853	1.0396		PTPN9
0.241261	0.0919824	1.0363		RPL27
-0.256702	0.0920698	1.03588		PKM
-0.217219	0.0922301	1.03513		SIX4
-0.247723	0.0923206	1.0347		SP2
-0.213155	0.0930124	1.03146		TOP1
0.190441	0.0934793	1.02928		RPS20
0.220709	0.0949689	1.02242		HSPD1
0.184468	0.0952594	1.02109		NUP98
-0.187275	0.0953945	1.02048		VCL
-0.183568	0.0958958	1.0182		IMPDH2
-0.186587	0.0979966	1.00879		RUVBL1
-0.181355	0.0989583	1.00455		BRCA1
-0.202234	0.0991693	1.00362		DEK
0.251207	0.0996416	1.00156		GANAB
-0.206825	0.0996873	1.00136		DHX8
-0.243076	0.100146	0.999366		CACYBP
-0.196207	0.100178	0.999226		TARDBP
-0.193417	0.101595	0.993129		TIMM44
0.191714	0.102103	0.990961		HNRNPH2
0.211167	0.103846	0.983609		RPL10A
0.372148	0.104127	0.982438		HP1BP3
-0.181677	0.106237	0.973724		WDR5
-0.216495	0.106993	0.970644		RACGAP1
-0.218843	0.107756	0.967558		SON
-0.174834	0.107827	0.967272		ASH2L
0.18439	0.109341	0.961215		HK1
-0.178333	0.109394	0.961005		COPG1
0.179717	0.109909	0.958967		SP1
0.186978	0.110193	0.957845		PDXDC1
-0.222546	0.110435	0.956894		SMARCD2
0.249701	0.111303	0.953493		SUGT1
0.171728	0.111979	0.950863		CCT8
0.188406	0.112447	0.949054		EIF4A2
0.194553	0.112495	0.948867		TRAP1
-0.19882	0.112641	0.948305		CKMT1B
0.180315	0.112765	0.947826		NUDC
-0.191949	0.11333	0.945654		NCAPH
-0.184802	0.114205	0.942316		CHTF18
0.190295	0.114305	0.941936		RALGAPB
0.261928	0.116426	0.93395		ARGLU1
-0.192727	0.117499	0.929964		CCT5
0.195401	0.118062	0.927891		COPZ1
0.201792	0.118452	0.926456		HNRNPF
0.207965	0.118837	0.92505		PTBP1
0.21317	0.119437	0.922862		FIP1L1
0.190585	0.119774	0.921636		DHX29
0.197564	0.12099	0.917251		RAB5B
0.236442	0.121381	0.915848		CELF1
0.288902	0.12141	0.915745		RPS8
0.183044	0.121686	0.91476		CDC27
-0.201525	0.123564	0.90811		PAICS
-0.165019	0.125539	0.901222		BPNT1
-0.182748	0.126097	0.899294		CDK1
-0.210793	0.126696	0.897236		NASP
0.168245	0.126747	0.897064		RTN4
0.1817	0.128928	0.889652		FNBP4
-0.199607	0.129627	0.887305		RNGTT
-0.184806	0.130404	0.884709		TFIP11
0.198358	0.131456	0.88122		PDCD6
-0.260713	0.13153	0.880976		SNRNP27
-0.196808	0.131536	0.880956		ILKAP
-0.187619	0.132338	0.878314		SMARCA1
0.165091	0.132662	0.877252		RPS15
0.175169	0.133526	0.874433		MARS1
-0.282262	0.133527	0.874431		H4C16
-0.175251	0.134432	0.871496		LARP7
-0.173052	0.135776	0.867178		MFAP1
0.209387	0.135907	0.866759		SRSF1
-0.165343	0.136165	0.865933		ZKSCAN8
0.213206	0.136526	0.864783		CAP1
0.168965	0.137516	0.861646		EIF3I
-0.18247	0.138976	0.857059		CPSF3
0.170054	0.139293	0.856071		TUBG1
0.178695	0.139463	0.855541		PUF60
-0.174128	0.139917	0.854128		RPL8
0.158165	0.141432	0.849453		RPS15A
0.176907	0.141638	0.84882		AHSA1
-0.183565	0.143607	0.842825		PABPN1
0.210842	0.144887	0.838972		SRSF11
0.187507	0.145983	0.835699		MSH2
-0.169311	0.146004	0.835636		ZNF24
-0.214712	0.147101	0.832385		PARP1
-0.173839	0.147159	0.832214		MAP2K1
0.308317	0.148173	0.82923		EPC2
-0.255779	0.149555	0.8252		FUBP1
-0.160099	0.151253	0.820295		SPATA5
0.158446	0.152079	0.817931		RAB21
-0.152873	0.153566	0.813706		PSMC2
0.199445	0.154898	0.809956		FKBP1A
-0.187814	0.155473	0.808345		PHF5A
-0.151659	0.156056	0.806718		STRAP
0.222373	0.156819	0.804601		ZMAT2
0.150395	0.157197	0.803557		KLC1
0.213444	0.157292	0.803292		RPL35A
0.2058	0.15739	0.803023		RPL21
-0.156439	0.159294	0.797802		CTBP2
-0.248731	0.159847	0.796296		OGFR
0.28459	0.160051	0.795742		NACA
-0.151371	0.160202	0.795333		SMARCC2
0.192846	0.162891	0.788103		SAR1A
0.157111	0.163224	0.787215		EAPP
-0.237384	0.163766	0.785776		EEF1D
0.15731	0.163973	0.785228		CELF2
0.149877	0.164832	0.782959		COPB1
-0.157123	0.16484	0.782937		TBX3
0.247483	0.165167	0.782077		SRSF5
-0.186092	0.16546	0.781306		STAG2
-0.152537	0.167598	0.775732		GTF3C5
0.163504	0.16927	0.77142		UBQLN1
-0.153088	0.169865	0.769896		SMARCA4
-0.160575	0.170308	0.768764		GCC2
-0.207814	0.170662	0.767862		PCNA
0.159865	0.17432	0.758652		ZNF516
-0.161851	0.174781	0.757506		PCBP2
-0.169417	0.175751	0.755102		HDLBP
-0.173835	0.177469	0.750878		NCBP1
-0.28192	0.177958	0.749683		CPT2
0.161294	0.17856	0.748216		SRP54
-0.146241	0.178602	0.748115		RFC3
-0.144098	0.180153	0.74436		PYCR1
0.225893	0.180525	0.743463		HIRA
-0.153979	0.181525	0.741064		SRP14
0.165477	0.183172	0.73714		SRSF9
-0.168671	0.185452	0.731769		UBA1
-0.234267	0.185946	0.730614		IGKV4-1
0.173722	0.19271	0.715096		KIF2C
0.196859	0.193524	0.713265		RPL7
-0.149678	0.194396	0.711312		TUBB4A
-0.143676	0.200568	0.697739		POLE3
-0.158123	0.201724	0.695243		RAE1
0.133098	0.202004	0.69464		TTC1
0.156197	0.204079	0.690202		ZFHX4
-0.236456	0.204265	0.689807		CTTN
-0.135103	0.207328	0.683342		SNX2
-0.138174	0.207598	0.682777		TUBB8
0.154767	0.20994	0.677904		PSMC5
0.135801	0.212342	0.672964		AMOT
-0.16166	0.212516	0.672609		DLD
-0.131646	0.212604	0.672428		TAF5L
0.13642	0.213294	0.671022		KDM3B
-0.13567	0.213439	0.670727		UMPS
0.202927	0.213826	0.66994		HNRNPK
-0.16174	0.214154	0.669274		PAXBP1
0.138616	0.214168	0.669246		POLD1
0.181715	0.214334	0.66891		SCFD1
-0.161028	0.217499	0.662543		HSPA2
-0.203067	0.21848	0.660588		SNRPC
-0.135744	0.219921	0.657733		GATAD2B
-0.133571	0.219939	0.657697		RBBP4
-0.129995	0.220682	0.656232		RUVBL2
-0.167213	0.22086	0.655883		USO1
-0.145014	0.222312	0.653038		YARS1
-0.147161	0.222321	0.653019		CLASP2
-0.223313	0.222468	0.652732		ALDOA
-0.145413	0.224733	0.648333		SRCAP
0.127989	0.230832	0.636704		RPL17
-0.136607	0.232091	0.634341		RPLP2
-0.225537	0.234034	0.630721		ABCF2
0.150023	0.235205	0.628553		UTRN
-0.135958	0.235461	0.628081		OGDH
-0.17726	0.237047	0.625165		SNRPD1
-0.140079	0.237963	0.62349		TUBB
0.130074	0.239905	0.61996		PSMD13
-0.141706	0.240042	0.619713		PCBP1
-0.121215	0.241976	0.616228		RAB4A
-0.146111	0.242352	0.615553		RIF1
0.123335	0.245664	0.609659		YIPF5
-0.149366	0.253414	0.59617		U2AF2
0.121545	0.25552	0.592575		KPNA2
-0.243507	0.255944	0.591855		PKN3
-0.122367	0.257283	0.589589		SNCA
-0.204592	0.257296	0.589568		TKT
-0.15993	0.258811	0.587017		EXOC2
-0.153293	0.259439	0.585965		NCBP2
0.15119	0.261707	0.582184		KIF4A
-0.121218	0.261908	0.581852		SSBP1
0.124305	0.262959	0.580111		FOXK2
-0.170984	0.263568	0.579107		MAP4
-0.126778	0.265366	0.576155		TUBB3
0.114258	0.266986	0.573512		RNF2
0.118427	0.267715	0.572327		TMED9
0.137286	0.267719	0.572321		RARS1
-0.159834	0.26782	0.572156		SNRPF
-0.114797	0.26983	0.568909		TOX4
-0.130489	0.271144	0.566801		NUSAP1
-0.122885	0.271666	0.565965		CCT7
0.136911	0.271925	0.565551		PMVK
-0.128054	0.272036	0.565374		NOM1
-0.138935	0.276445	0.558391		GCFC2
-0.133199	0.277489	0.556754		CORO1C
-0.133265	0.277758	0.556333		SIX1
-0.131082	0.279415	0.55375		CSE1L
-0.115523	0.281303	0.550826		RPS25
-0.488978	0.282066	0.549649		ENAH
0.117199	0.282465	0.549035		PCNP
-0.143193	0.28433	0.546177		CIZ1
-0.187482	0.285673	0.544131		RAN
-0.1445	0.28636	0.543088		ZC3H18
-0.130759	0.286488	0.542894		CTSB
0.159132	0.28823	0.540261		CAPN1
0.124513	0.290662	0.536611		EXOC5
-0.112304	0.293539	0.532334		PSMD3
0.155488	0.294459	0.530976		DNAJC8
0.119667	0.295689	0.529164		EIF4A1
0.13678	0.295853	0.528924		TBRG4
0.106959	0.301301	0.520999		PSMC3
-0.130679	0.301502	0.52071		ORC4
-0.124437	0.302163	0.519758		ETFA
-0.127737	0.303206	0.518262		RPS4X
0.140929	0.305013	0.515682		SAR1B
0.116	0.306507	0.513559		LMNB1
0.123754	0.308776	0.510357		RAB10
0.138613	0.309209	0.509747		SEC23B
0.137377	0.309677	0.509092		EPB41L2
0.114732	0.310077	0.508531		YEATS4
0.116264	0.312204	0.505561		RPS23
0.128272	0.312234	0.50552		RTCB
0.116331	0.312809	0.50472		ZFYVE1
-0.143666	0.313958	0.503128		KHSRP
-0.184185	0.31411	0.502918		ERP29
-0.159083	0.315959	0.500369		WDR83
-0.103657	0.316079	0.500204		ATG3
0.129151	0.316463	0.499678		CPSF7
-0.111925	0.318132	0.497393		DIDO1
-0.129851	0.318567	0.496799		WAC
0.109652	0.31875	0.49655		FOXK1
0.153383	0.320177	0.49461		DDOST
0.54134	0.321959	0.492199		S100A8
0.103444	0.322794	0.491074		RBM14
-0.121903	0.323481	0.490151		UBP1
0.10494	0.3239	0.489589		IRF2BP1
0.157012	0.325663	0.487232		ORC3
0.177545	0.326634	0.485939		TIAL1
0.124903	0.326757	0.485776		EIF2S3
0.138051	0.328508	0.483454		DDX1
-0.124796	0.329866	0.481662		SMARCA5
-0.125579	0.33024	0.48117		SART3
-0.114282	0.332756	0.477875		SRBD1
-0.234741	0.33425	0.475929		CFL1
-0.141231	0.334461	0.475655		CDC23
0.142685	0.3347	0.475344		UBE2M
0.119334	0.335057	0.474881		PSMC6
-0.135488	0.335431	0.474397		RFC1
0.131396	0.336224	0.473371		THRAP3
-0.124269	0.338437	0.470522		ASNS
0.105282	0.344797	0.462437		MCM2
-0.184602	0.345851	0.461111		MDH1
0.106406	0.34781	0.458658		KAT2A
0.115676	0.347991	0.458432		PSMD11
-0.170009	0.352045	0.453401		RAD17
0.147178	0.35231	0.453075		PSMC4
0.0947351	0.352985	0.452244		PPIB
-0.118171	0.354279	0.450655		HSPA8
0.11019	0.354559	0.450311		MAGED2
0.138975	0.354726	0.450107		VRK1
0.0959879	0.354964	0.449815		PHC2
-0.112267	0.358541	0.445461		CPSF2
-0.105618	0.35903	0.44487		NUP153
-0.102912	0.360296	0.44334		ZGPAT
-0.517566	0.360665	0.442895		KRT9
-0.0928992	0.361838	0.441486		EHD4
0.0975197	0.362608	0.440563		PRKAG1
-0.163236	0.363572	0.439409		GSPT1
-0.146606	0.364999	0.437709		OXSR1
0.104361	0.36708	0.435239		KIF20B
0.0909314	0.370038	0.431753		KDM1A
-0.107149	0.373044	0.42824		SALL1
0.115101	0.375469	0.425425		HADHA
-0.126003	0.376595	0.424126		GCN1
-0.110917	0.379277	0.421043		UBQLN4
0.100873	0.379479	0.420812		TFCP2
-0.211664	0.380119	0.420081		HMGB3
-0.131515	0.382443	0.417433		SRPK1
-0.105308	0.383543	0.416186		TPP1
-0.0873219	0.386464	0.412891		TOP2A
0.105554	0.386913	0.412387		RBMX
0.0965912	0.388089	0.411068		ACTN4
0.0894212	0.389397	0.409607		TRIP12
0.0861708	0.39323	0.405354		RAB12
0.189438	0.399556	0.398422		DAZAP1
-0.100432	0.399871	0.39808		RALY
0.112857	0.4019	0.395882		ARCN1
-0.0901902	0.402547	0.395183		ATP5F1A
-0.0882426	0.403985	0.393635		KIF5B
-0.0996727	0.406235	0.391223		RBM12
-0.0915952	0.410904	0.386259		CAPN2
-0.120057	0.413442	0.383585		SNRPA
-0.0868038	0.413674	0.383342		CTPS1
0.0866726	0.415523	0.381405		DYNC2H1
-0.0821893	0.416936	0.37993		GET4
0.0967117	0.417155	0.379703		HNRNPH3
0.0948694	0.418469	0.378337		FHOD1
0.0871429	0.420466	0.376269		ETF1
-0.0990516	0.423147	0.373508		HSPA5
-0.0873644	0.423938	0.372698		IGF2BP2
0.0805222	0.425178	0.371429		HDAC1
0.0989164	0.426804	0.369772		PRCC
0.139069	0.427902	0.368656		CDC42
-0.0913892	0.430237	0.366292		MCM4
-0.0820131	0.431784	0.364733		CCAR2
-0.102217	0.436187	0.360328		RPS13
0.0973045	0.438159	0.358368		TAF6
0.160497	0.44157	0.355001		NCAPG
0.0835393	0.442147	0.354433		KIF11
0.0837964	0.443107	0.353492		POU2F1
0.127324	0.444615	0.352016		EXOC4
-0.0868307	0.445065	0.351577		MSH3
0.0798914	0.447453	0.349252		SMC3
-0.0873616	0.44857	0.348169		PRPF38B
-0.0786201	0.450031	0.346758		DIAPH1
-0.103034	0.450182	0.346612		RPL13
-0.0767586	0.450995	0.345828		TRIP11
-0.0770552	0.45446	0.342505		UCHL5
-0.153346	0.456639	0.340427		VPS53
0.126186	0.457604	0.339511		TPD52
0.0764678	0.457649	0.339467		BSDC1
-0.0748206	0.462461	0.334924		SPTAN1
-0.0807813	0.469636	0.328239		FLNA
0.0760461	0.471342	0.326664		OGT
-0.0819966	0.472156	0.325914		ZC3H14
-0.104162	0.472589	0.325516		ARPC2
-0.077376	0.47476	0.323526		BCLAF1
0.0854847	0.47492	0.32338		RPL4
0.130463	0.475704	0.322663		SNRNP70
0.0742432	0.478938	0.31972		PDS5A
0.0764303	0.481547	0.317361		PPP1CA
-0.0711476	0.482233	0.316743		PPP2R1A
-0.0709465	0.482573	0.316437		ACLY
0.0815805	0.483551	0.315558		VAT1
-0.0767781	0.486337	0.313063		TGS1
0.0793463	0.491473	0.308501		SNRNP35
-0.119691	0.492234	0.307829		PFN1
0.0687375	0.492385	0.307695		SNX5
-0.0810577	0.493954	0.306313		INTS1
-0.125868	0.498999	0.3019		IQGAP1
0.0731849	0.507727	0.294369		RPL6
-0.0712204	0.50946	0.29289		IK
0.0685846	0.514788	0.288372		DNM1L
-0.0773647	0.517901	0.285753		DHX15
-0.0685203	0.520167	0.283857		PABPC1
0.0728997	0.524673	0.280111		MAP7D3
-0.0676634	0.527269	0.277968		AP3D1
-0.0656122	0.530251	0.275519		IARS1
-0.0939811	0.536034	0.270808		SSB
0.079673	0.539653	0.267885		GNAS
-0.0612301	0.54115	0.266682		ADAR
0.177453	0.544634	0.263895		MAD2L1
0.0614224	0.547335	0.261747		DCAF7
0.0762429	0.549893	0.259722		KIF18B
0.101065	0.552974	0.257295		FKBP4
0.0902552	0.556202	0.254767		TAF4
-0.0743183	0.558998	0.25259		SCYL2
0.139793	0.564863	0.248057		HMGB1
-0.0593195	0.565014	0.247941		DDX19A
0.0637727	0.567328	0.246166		HBS1L
0.0613322	0.567815	0.245794		RAB5A
-0.0629321	0.572173	0.242473		SUPT6H
0.0581325	0.572173	0.242473		CAD
0.098667	0.57501	0.240325		TSN
0.0551895	0.578487	0.237707		PRKDC
0.291006	0.583168	0.234206		KRT5
0.0542215	0.584232	0.233415		SIN3A
0.065993	0.584342	0.233333		PSMD2
0.0707273	0.596088	0.224689		MSI1
-0.0559909	0.598615	0.222852		MIEF1
-0.0534851	0.6019	0.220476		TOP2B
0.0648415	0.602811	0.219819		MAP7
-0.0773382	0.606496	0.217172		LRRC1
-0.0639102	0.607302	0.216595		HSP90AA1
-0.0523082	0.60857	0.21569		CAND1
-0.0546151	0.613799	0.211974		ATP2A2
0.058484	0.614837	0.21124		DDB1
-0.0526645	0.622373	0.20595		PRR12
-0.0580647	0.628018	0.202028		ZNF638
-0.0575523	0.630655	0.200208		RPL14
0.0526844	0.631658	0.199518		RALA
0.0465334	0.639978	0.193835		BAG6
-0.0600279	0.640585	0.193423		EEF1G
-0.0492965	0.643122	0.191707		VPS13C
-0.0512207	0.64548	0.190118		SMU1
-0.0451732	0.647398	0.188829		IDH3A
0.0687564	0.649684	0.187298		VPS50
-0.0549878	0.65568	0.183308		USF1
-0.0501256	0.655815	0.183218		CCNK
0.0657457	0.664398	0.177572		DHX38
-0.064437	0.667616	0.175473		CC2D1A
0.0460102	0.667839	0.175328		COPA
-0.0565116	0.669141	0.174482		SCAF4
0.0449105	0.671011	0.17327		RAB1A
-0.0686592	0.675396	0.170442		NONO
0.0544968	0.67776	0.168924		STIP1
-0.0545423	0.678195	0.168646		AHCTF1
0.0443735	0.680004	0.167488		SRSF10
-0.0495424	0.682173	0.166105		CLASP1
0.0576715	0.683249	0.165421		PRKRIP1
-0.05309	0.684245	0.164789		XRCC5
-0.0587689	0.691098	0.16046		XPO5
-0.04589	0.691662	0.160106		NUBP2
-0.0454077	0.692275	0.159721		ARHGAP8
-0.0600468	0.692617	0.159507		CBS
-0.0430821	0.696968	0.156787		ORC6
0.0574475	0.697913	0.156198		MED4
0.042954	0.698622	0.155758		DHX36
0.0975829	0.698882	0.155596		MYBL2
-0.0620428	0.699967	0.154922		CARM1
-0.0407126	0.700614	0.154521		CPSF6
-0.0404	0.710469	0.148455		CUL1
-0.0368843	0.710506	0.148432		AP3S1
0.0405047	0.710516	0.148426		ZBTB33
0.0364078	0.71456	0.145961		NUDT21
0.0406944	0.716929	0.144524		DACH1
-0.0493494	0.723131	0.140783		YTHDC2
0.0363253	0.723317	0.140672		CSTF1
-0.0572111	0.725705	0.13924		ORC2
-0.0443622	0.727466	0.138187		ERCC6L
-0.0374334	0.728527	0.137554		TPD52L2
-0.0421815	0.729176	0.137168		EPRS1
-0.0795723	0.735678	0.133312		INTS3
0.0395211	0.738398	0.13171		RBM8A
-0.0465656	0.74045	0.130504		GMPS
-0.0348784	0.744831	0.127942		TLN1
-0.0494804	0.74924	0.125379		SFPQ
-0.0359965	0.75126	0.12421		NIPSNAP1
0.0310711	0.753529	0.1229		RCOR1
0.0435135	0.754075	0.122585		PQBP1
0.0318288	0.754552	0.122311		ZMYM4
0.057337	0.75592	0.121524		BUB3
0.0330841	0.757133	0.120828		CDC37
0.0340069	0.757782	0.120455		ZNF512B
0.0315601	0.764511	0.116616		XRCC6
-0.0393553	0.764974	0.116353		FAM98B
0.0564644	0.768567	0.114318		RPS24
-0.0359724	0.774005	0.111256		SCAF8
-0.0395871	0.779102	0.108405		MYEF2
0.0284369	0.781147	0.107267		KIF22
0.0476289	0.784147	0.105602		TIA1
-0.0376825	0.788172	0.103379		ZFP64
-0.0298092	0.795812	0.0991896		PPP1CB
0.0284417	0.797257	0.0984017		QSER1
0.0378018	0.798504	0.097723		NELFCD
-0.0915427	0.798771	0.0975774		KRT10
-0.0469476	0.803856	0.0948218		LUC7L2
0.0330425	0.804092	0.0946944		GSTP1
-0.0255313	0.804578	0.094432		TOE1
0.0621584	0.80689	0.0931857		SARNP
0.028731	0.810914	0.0910254		WIZ
-0.0316878	0.811224	0.0908593		ZC3HAV1
-0.024217	0.81437	0.0891782		HCFC1
-0.0360951	0.816406	0.0880936		YWHAE
0.028748	0.817901	0.0872994		DDX21
0.0230791	0.818585	0.0869364		XRN2
-0.0257835	0.820217	0.0860711		CDK12
0.0236496	0.822569	0.0848278		CEP170
-0.041713	0.824519	0.0837995		LUC7L
-0.0245912	0.830723	0.0805436		UBL4A
0.0222122	0.832257	0.0797424		PDE12
0.0268854	0.836373	0.0776002		ZBTB40
-0.0226415	0.837567	0.0769805		MCM3
0.020152	0.840513	0.0754557		DYNC1H1
0.0220928	0.840644	0.0753881		NFRKB
-0.0225454	0.841698	0.0748438		TUBA1C
-0.0283794	0.842228	0.0745701		FOXP4
0.0219353	0.84509	0.0730969		MAP1B
0.0241273	0.849484	0.0708448		GPATCH11
-0.0187468	0.849792	0.0706875		SMC2
-0.0200144	0.850634	0.070257		NPM1
-0.0186357	0.851218	0.0699594		CLINT1
-0.018894	0.852699	0.0692041		AP3B1
0.0208456	0.853561	0.0687652		DR1
-0.0216252	0.853864	0.0686111		UCK2
-0.0199358	0.855219	0.0679226		RPS14
-0.024744	0.858501	0.0662592		RPL18
0.0418407	0.858951	0.0660317		HMGB2
-0.0182031	0.861226	0.0648827		RAB35
-0.0227071	0.863984	0.0634943		ANXA6
0.0253296	0.866793	0.0620848		SRSF6
0.0225858	0.869723	0.0606192		ZNF207
-0.0160591	0.872673	0.0591484		WDR82
0.0184126	0.875322	0.0578322		QARS1
-0.0245053	0.88594	0.0525956		MAD1L1
0.023359	0.893904	0.048709		ANXA5
-0.0734419	0.897649	0.0468935		KRT14
-0.0145589	0.899544	0.0459776		EXOC3
0.0198174	0.900298	0.0456139		YWHAZ
0.0174152	0.907121	0.0423347		U2AF1
-0.0581197	0.907669	0.0420723		KRT17
0.0117866	0.908083	0.0418746		USP7
0.0115659	0.911288	0.0403443		INTS12
0.0135622	0.915347	0.0384142		SAMD1
-0.0103241	0.916789	0.0377307		ILK
-0.0108304	0.91902	0.0366748		ZNF326
0.0152402	0.920447	0.0360012		ARL6IP4
0.0109449	0.922677	0.0349504		INTS5
0.00989107	0.92289	0.0348502		MTREX
-0.0182225	0.924441	0.0341206		HSPH1
0.00925712	0.927688	0.0325983		L2HGDH
0.0103506	0.929212	0.0318853		GTF2F2
0.0177102	0.929247	0.031869		PSMD12
0.0135651	0.932306	0.0304416		PSPC1
-0.0101005	0.934084	0.0296142		PDHA1
-0.0121358	0.935582	0.0289181		DLST
0.00907695	0.938835	0.0274109		WDR48
0.00715294	0.942997	0.0254896		VCP
0.00929145	0.944931	0.0246001		GLYR1
0.00669414	0.946693	0.0237911		CSNK1E
0.00696358	0.94685	0.023719		PFKL
0.00610757	0.951232	0.0217136		CUL4B
-0.00962685	0.953954	0.0204726		YWHAG
-0.00962685	0.953954	0.0204726		YWHAH
-0.035105	0.956108	0.0194932		KRT16
0.00605951	0.961557	0.017025		EIF2S1
0.00591408	0.961734	0.0169449		SYMPK
-0.00644987	0.963694	0.0160609		SUB1
0.00531669	0.968073	0.014092		CASZ1
-0.0126183	0.972845	0.0119562		SPTBN1
-0.00328794	0.973477	0.0116743		SUPT16H
-0.00482246	0.97386	0.0115036		GDI2
-0.00393155	0.976846	0.0101741		RCN1
0.00257797	0.980212	0.00867989		TP53
0.00234075	0.98141	0.0081496		BYSL
0.00186701	0.985335	0.00641612		CPSF1
-0.00219068	0.986434	0.00593175		ERLIN2
-0.000839245	0.993167	0.00297769		UBN2
0.000919193	0.994436	0.00242331		ZEB2
-0.000333992	0.99736	0.00114815		WDR33
0.000361599	0.997386	0.00113684		CAPZA1
-0.000118237	0.999147	0.000370568		RAB14
		#NUM!
		#NUM!
		#NUM!
		#NUM!
		#NUM!
		#NUM!
		#NUM!
		#NUM!
		#NUM!
		#NUM!
		#NUM!
		#NUM!
		#NUM!
		#NUM!
		#NUM!
		#NUM!
		#NUM!
		#NUM!
		#NUM!
		#NUM!
		#NUM!
		#NUM!
		#NUM!
		#NUM!
		#NUM!
		#NUM!
		#NUM!
		#NUM!
		#NUM!
		#NUM!
		#NUM!
		#NUM!
		#NUM!
		#NUM!
		#NUM!
		#NUM!
		#NUM!
		#NUM!
		#NUM!
		#NUM!
		#NUM!
		#NUM!
		#NUM!
		#NUM!
		#NUM!
		#NUM!
		#NUM!
		#NUM!
		#NUM!
		#NUM!
		#NUM!
		#NUM!
		#NUM!
		#NUM!
		#NUM!
		#NUM!
		#NUM!
		#NUM!
		#NUM!
		#NUM!
		#NUM!
		#NUM!
		#NUM!
		#NUM!
		#NUM!
		#NUM!
		#NUM!
		#NUM!
		#NUM!
		#NUM!
		#NUM!
		#NUM!
		#NUM!
		#NUM!
		#NUM!
		#NUM!
		#NUM!
		#NUM!
		#NUM!
		#NUM!
		#NUM!
		#NUM!
		#NUM!
		#NUM!
		#NUM!
		#NUM!
		#NUM!
		#NUM!
		#NUM!
		#NUM!
		#NUM!
		#NUM!
		#NUM!
		#NUM!
		#NUM!
		#NUM!
		#NUM!
		#NUM!
		#NUM!
		#NUM!
		#NUM!
		#NUM!
		#NUM!
		#NUM!
		#NUM!
		#NUM!
		#NUM!
		#NUM!
		#NUM!
		#NUM!
		#NUM!
		#NUM!
		#NUM!
		#NUM!
		#NUM!
		#NUM!
		#NUM!
		#NUM!
		#NUM!
		#NUM!
		#NUM!
		#NUM!
		#NUM!
		#NUM!
		#NUM!
		#NUM!
		#NUM!
		#NUM!
		#NUM!
		#NUM!
		#NUM!
		#NUM!
		#NUM!
		#NUM!
		#NUM!
		#NUM!
		#NUM!
		#NUM!
		#NUM!
		#NUM!
		#NUM!
		#NUM!
		#NUM!
		#NUM!
		#NUM!
		#NUM!
		#NUM!
		#NUM!
		#NUM!
		#NUM!
		#NUM!
		#NUM!
		#NUM!
		#NUM!
		#NUM!
		#NUM!
		#NUM!
		#NUM!
		#NUM!
		#NUM!
		#NUM!
		#NUM!
		#NUM!
		#NUM!
		#NUM!
		#NUM!
		#NUM!
		#NUM!
		#NUM!
		#NUM!
		#NUM!
		#NUM!
		#NUM!
		#NUM!
		#NUM!
		#NUM!
		#NUM!
		#NUM!
		#NUM!
		#NUM!
		#NUM!
		#NUM!
		#NUM!
		#NUM!
		#NUM!
		#NUM!
		#NUM!
		#NUM!
		#NUM!
		#NUM!
		#NUM!
		#NUM!
		#NUM!
		#NUM!
		#NUM!
		#NUM!
		#NUM!
		#NUM!
		#NUM!
		#NUM!
		#NUM!
		#NUM!
		#NUM!
		#NUM!
		#NUM!
		#NUM!
		#NUM!
		#NUM!
		#NUM!
		#NUM!
		#NUM!
		#NUM!
		#NUM!
		#NUM!
		#NUM!
		#NUM!
		#NUM!
		#NUM!
		#NUM!
		#NUM!
		#NUM!
		#NUM!
		#NUM!
		#NUM!
		#NUM!
		#NUM!
		#NUM!
		#NUM!
		#NUM!
		#NUM!
		#NUM!
		#NUM!
		#NUM!
		#NUM!
		#NUM!
		#NUM!
		#NUM!
		#NUM!
		#NUM!
		#NUM!
		#NUM!
		#NUM!
		#NUM!
		#NUM!
		#NUM!
		#NUM!
		#NUM!
		#NUM!
		#NUM!
		#NUM!
		#NUM!
		#NUM!
		#NUM!
		#NUM!
		#NUM!
		#NUM!
		#NUM!
		#NUM!
		#NUM!
		#NUM!
		#NUM!
		#NUM!
		#NUM!
		#NUM!
		#NUM!
		#NUM!
		#NUM!
		#NUM!
		#NUM!
		#NUM!
		#NUM!
		#NUM!
		#NUM!
		#NUM!
		#NUM!
		#NUM!
		#NUM!
		#NUM!
		#NUM!
		#NUM!
		#NUM!
		#NUM!
		#NUM!
		#NUM!
		#NUM!
		#NUM!
		#NUM!
		#NUM!
		#NUM!
		#NUM!
		#NUM!
		#NUM!
		#NUM!
		#NUM!
		#NUM!
		#NUM!
		#NUM!
		#NUM!
		#NUM!
		#NUM!
		#NUM!
		#NUM!
		#NUM!
		#NUM!
		#NUM!
		#NUM!
		#NUM!
		#NUM!
		#NUM!
		#NUM!
		#NUM!
		#NUM!
		#NUM!
		#NUM!
		#NUM!
		#NUM!
		#NUM!
		#NUM!
		#NUM!
		#NUM!
		#NUM!
		#NUM!
		#NUM!
		#NUM!
		#NUM!
		#NUM!
		#NUM!
		#NUM!
		#NUM!
		#NUM!
		#NUM!
		#NUM!
		#NUM!
		#NUM!
		#NUM!
		#NUM!
		#NUM!
		#NUM!
		#NUM!
		#NUM!
		#NUM!
		#NUM!
		#NUM!
		#NUM!
		#NUM!
		#NUM!
		#NUM!
		#NUM!
		#NUM!
		#NUM!
		#NUM!
		#NUM!
		#NUM!
		#NUM!
		#NUM!
		#NUM!
		#NUM!
		#NUM!
		#NUM!
		#NUM!
		#NUM!
		#NUM!
		#NUM!
		#NUM!
		#NUM!
		#NUM!
		#NUM!
		#NUM!
		#NUM!
		#NUM!
		#NUM!
		#NUM!
		#NUM!
		#NUM!
		#NUM!
		#NUM!
		#NUM!
		#NUM!
		#NUM!
		#NUM!
		#NUM!
		#NUM!
		#NUM!
		#NUM!
		#NUM!
		#NUM!
		#NUM!
		#NUM!
		#NUM!
		#NUM!
		#NUM!
		#NUM!
		#NUM!
		#NUM!
		#NUM!
		#NUM!
		#NUM!
		#NUM!
		#NUM!
		#NUM!
		#NUM!
		#NUM!
		#NUM!
		#NUM!
		#NUM!
		#NUM!
		#NUM!
		#NUM!
		#NUM!
		#NUM!
		#NUM!
		#NUM!
		#NUM!
		#NUM!
		#NUM!
		#NUM!
		#NUM!
		#NUM!
		#NUM!
		#NUM!
		#NUM!
		#NUM!
		#NUM!
		#NUM!
		#NUM!
		#NUM!
		#NUM!
		#NUM!
		#NUM!
		#NUM!
		#NUM!
		#NUM!
		#NUM!
		#NUM!
		#NUM!
		#NUM!
		#NUM!
		#NUM!
		#NUM!
		#NUM!
		#NUM!
		#NUM!
		#NUM!
		#NUM!
		#NUM!
		#NUM!
		#NUM!
		#NUM!
		#NUM!
		#NUM!
		#NUM!
		#NUM!
		#NUM!
		#NUM!
		#NUM!
		#NUM!
		#NUM!
		#NUM!
		#NUM!
		#NUM!
		#NUM!
		#NUM!
		#NUM!
		#NUM!
		#NUM!
		#NUM!
		#NUM!
		#NUM!
		#NUM!
		#NUM!
		#NUM!
		#NUM!
		#NUM!
		#NUM!
		#NUM!
		#NUM!
		#NUM!
		#NUM!
		#NUM!
		#NUM!
		#NUM!
		#NUM!
		#NUM!
		#NUM!
		#NUM!
		#NUM!
		#NUM!
		#NUM!
		#NUM!
		#NUM!
		#NUM!
		#NUM!
		#NUM!
		#NUM!
		#NUM!
		#NUM!
		#NUM!
		#NUM!
		#NUM!
		#NUM!
		#NUM!
		#NUM!
		#NUM!
		#NUM!
		#NUM!
		#NUM!
		#NUM!
		#NUM!
		#NUM!
		#NUM!
		#NUM!
		#NUM!
		#NUM!
		#NUM!
		#NUM!
		#NUM!
		#NUM!
		#NUM!
		#NUM!
		#NUM!
		#NUM!
		#NUM!
		#NUM!
		#NUM!
		#NUM!
		#NUM!
		#NUM!
		#NUM!
		#NUM!
		#NUM!
		#NUM!
		#NUM!
		#NUM!
		#NUM!
		#NUM!
		#NUM!
		#NUM!
		#NUM!
		#NUM!
		#NUM!
		#NUM!
		#NUM!
		#NUM!
		#NUM!
		#NUM!
		#NUM!
		#NUM!
		#NUM!
		#NUM!
		#NUM!
		#NUM!
		#NUM!
		#NUM!
		#NUM!
		#NUM!
		#NUM!
		#NUM!
		#NUM!
		#NUM!
		#NUM!
		#NUM!
		#NUM!
		#NUM!
		#NUM!
		#NUM!
		#NUM!
		#NUM!
		#NUM!
		#NUM!
		#NUM!
		#NUM!
		#NUM!
		#NUM!
		#NUM!
		#NUM!
		#NUM!
		#NUM!
		#NUM!
		#NUM!
		#NUM!
		#NUM!
		#NUM!
		#NUM!
		#NUM!
		#NUM!
		#NUM!
		#NUM!
		#NUM!
		#NUM!
		#NUM!
		#NUM!
		#NUM!
		#NUM!
		#NUM!
		#NUM!
		#NUM!
		#NUM!
		#NUM!
		#NUM!
		#NUM!
		#NUM!
		#NUM!
		#NUM!
		#NUM!
		#NUM!
		#NUM!
		#NUM!
		#NUM!
		#NUM!
		#NUM!
		#NUM!
		#NUM!
		#NUM!
		#NUM!
		#NUM!
		#NUM!
		#NUM!
		#NUM!
		#NUM!
		#NUM!
		#NUM!
		#NUM!
		#NUM!
		#NUM!
		#NUM!
		#NUM!
		#NUM!
		#NUM!
		#NUM!
		#NUM!
		#NUM!
		#NUM!
		#NUM!
		#NUM!
		#NUM!
		#NUM!
		#NUM!
		#NUM!
		#NUM!
		#NUM!
		#NUM!
		#NUM!
		#NUM!
		#NUM!
		#NUM!
		#NUM!
		#NUM!
		#NUM!
		#NUM!
		#NUM!
		#NUM!
		#NUM!
		#NUM!
		#NUM!
		#NUM!
		#NUM!
		#NUM!
		#NUM!
		#NUM!
		#NUM!
		#NUM!
		#NUM!
		#NUM!
		#NUM!
		#NUM!
		#NUM!
		#NUM!
		#NUM!
		#NUM!
		#NUM!
		#NUM!
		#NUM!
		#NUM!
		#NUM!
		#NUM!
		#NUM!
		#NUM!
		#NUM!
		#NUM!
		#NUM!
		#NUM!
		#NUM!
		#NUM!
		#NUM!
		#NUM!
		#NUM!
		#NUM!
		#NUM!
		#NUM!
		#NUM!
		#NUM!
		#NUM!
		#NUM!
		#NUM!
		#NUM!
		#NUM!
		#NUM!
		#NUM!
		#NUM!
		#NUM!
		#NUM!
		#NUM!
		#NUM!
		#NUM!
		#NUM!
		#NUM!
		#NUM!
		#NUM!
		#NUM!
		#NUM!
		#NUM!
		#NUM!
		#NUM!
		#NUM!
		#NUM!
		#NUM!
		#NUM!
		#NUM!
		#NUM!
		#NUM!
		#NUM!
		#NUM!
		#NUM!
		#NUM!
		#NUM!
		#NUM!
		#NUM!
		#NUM!
		#NUM!
		#NUM!
		#NUM!
		#NUM!
		#NUM!
		#NUM!
		#NUM!
		#NUM!
		#NUM!
		#NUM!
		#NUM!
		#NUM!
		#NUM!
		#NUM!
		#NUM!
		#NUM!
		#NUM!
		#NUM!
		#NUM!
		#NUM!
		#NUM!
		#NUM!
		#NUM!
		#NUM!
		#NUM!
		#NUM!
		#NUM!
		#NUM!
		#NUM!
		#NUM!
		#NUM!
		#NUM!
		#NUM!
		#NUM!
		#NUM!
		#NUM!
		#NUM!
		#NUM!
		#NUM!
		#NUM!
		#NUM!
		#NUM!
		#NUM!
		#NUM!
		#NUM!
		#NUM!
		#NUM!
		#NUM!
		#NUM!
		#NUM!
		#NUM!
		#NUM!
		#NUM!
		#NUM!
		#NUM!
		#NUM!
		#NUM!
		#NUM!
		#NUM!
		#NUM!
		#NUM!
		#NUM!
		#NUM!
		#NUM!
		#NUM!
		#NUM!
		#NUM!
		#NUM!
		#NUM!
		#NUM!
		#NUM!
		#NUM!
		#NUM!
		#NUM!
		#NUM!
		#NUM!
		#NUM!
		#NUM!
		#NUM!
		#NUM!
		#NUM!
		#NUM!
		#NUM!
		#NUM!
		#NUM!
		#NUM!
		#NUM!
		#NUM!
		#NUM!
		#NUM!
		#NUM!
		#NUM!
		#NUM!
		#NUM!
[truncated: 1,046,576+ more rows]
