# Supplementary material for: Structure of the human 20S U5 snRNP
Source: Nat Struct Mol Biol. 2024 Mar 11;31(5):752–6. doi: 10.1038/s41594-024-01250-5 (PMC11102862; doi:10.1038/s41594-024-01250-5)
Supplement: Supplementary file 7 — List of peptides and peptides pair identified in the XL-MS experiment of the 20S U5 snRNP sample using 0.25 mM and 1 mM BS3. [file 41594_2024_1250_MOESM7_ESM.xlsx]

## Sheet: 231108_P2948_BS3_1mM_uniquePept
Peptide ID	State/Concentration Pair	Run	Decision	Score	q	E	E-Alpha	E-Beta	Best Site Score	Monoisotopic PPM	Highest Peak PPM	Selected Precursor PPM	Complements Found	Type	Intra/Inter	Modification Name	Peptide RT	Best MS2 RT	Best MS2 Scan Number	Total XIC Area	Total Isotopic Intensity	z	m/z	Protein 1	Peptide 1	Start 1	Stop 1	Protein 1 Isoforms	Protein 2	Peptide 2	Start 2	Stop 2	Protein 2 Isoforms	Selected Sites	MS2 RTs	Notes
0	Protein state 1 - 1(1)	Data\Lara_231020_P2948_MR_IB_Xlink_BS3_1mM_R1_fr2.raw	Accepted	355.286	0	9.63001e-70	1.36633e-80	7.41481e-97	266.514	1.08	1.22	0.43	0	Cross-linked	Intra	XL	28.2931	28.2405	7174	3.46575e+06	2.13873e+08	5	532.493	DDX23	KAEEEAEAKPKFLSK	152	166		DDX23	EAEALKR	170	176		[K152-K175;K160-K175;K162-K175;S165-K175]	28.2405
0	Protein state 1 - 1(1)	Data\Lara_231020_P2948_MR_IB_Xlink_BS3_1mM_R1_fr2.raw	Accepted	316.967	0	2.1975e-76	3.91128e-84	9.33574e-82	189.489	1.38	1.86	2.03	0	Cross-linked	Inter	XL	26.7331	26.7331	6583	0	0	5	447.855	PRP6	KALEHVPNSVR	395	405		PRP8	TLTTKER	529	535		[K395-T529;K395-T531;K395-T532;K395-K533;S403-K533]	26.7331
0	Protein state 1 - 1(1)	Data\Lara_231020_P2948_MR_IB_Xlink_BS3_1mM_R1_fr1.raw	Accepted	313.397	0	1.85122e-41	1.10854e-42	1.10854e-42	48	4.31	1.72	2.11	0	Free Peptide	Intra		32.1058	31.8648	5081	0	0	4	886.118	SNU114	IEHTYTGGVDSDLGEAMSDCDPDGPLMCHTTK	449	480							[]	31.864821131183;32.031311898917;32.158446175183;32.36868986585
0	Protein state 1 - 1(1)	Data\Lara_231020_P2948_MR_IB_Xlink_BS3_1mM_R1_fr2.raw	Rejected	8.68677	0.175573	0.00855817	0.0346349	0.0346349	7.266	1.19	1.19	3.1	0	Dead end	Intra	DE H2O	13.0876	13.0876	2044	0	0	3	459.905	BRR2	TGNFQVTELGR	976	986							[T976-;T982-]	13.0876
0	Protein state 1 - 1(1)	Data\Lara_231020_P2948_MR_IB_Xlink_BS3_1mM_R1_fr2.raw	Accepted	303.593	0	4.36271e-43	2.28327e-44	2.28327e-44	42	1.6	2	0.47	0	Free Peptide	Intra		40.7473	40.7473	11826	0	0	4	878.12	SNU114	IEHTYTGGVDSDLGEAMSDCDPDGPLMCHTTK	449	480							[]	40.7473
0	Protein state 1 - 1(1)	Data\Lara_231020_P2948_MR_IB_Xlink_BS3_1mM_R1_fr2.raw	Rejected	7.69834	0.142857	0.000453578	0.0130825	0.0130825	4	1.2	1.2	1.55	0	Free Peptide	Intra		13.4218	13.4218	2115	0	0	2	531.256	DECOY_BRR2	REEQMQPK	2070	2077							[]	13.4218
0	Protein state 1 - 1(1)	Data\Lara_231020_P2948_MR_IB_Xlink_BS3_1mM_R1_fr2.raw	Accepted	287.866	0	1.08563e-30	1.33861e-23	1.5067e-24	91.8022	4.32	4.48	4.94	0	Cross-linked	Intra	XL	34.8888	34.8888	9583	0	0	4	573.293	DDX23	KMLEDPQER	204	212		DDX23	KQFQDLGR	196	203		[K204-K196]	34.8888
0	Protein state 1 - 1(1)	Data\Lara_231020_P2948_MR_IB_Xlink_BS3_1mM_R1_fr2.raw	Rejected	7.72255	0.130435	0.0454073	0.0279777	0.0279777	7.0765	0.17	0.17	0.05	0	Self Linked	Intra	XL	13.4543	13.4543	2122	0	0	4	447.992	DECOY_CD2BP2	QPSSPQGPGKRGKGGGR	145	161							[]	13.4543	rejected conflict q > qmin (0.05) > (0.006)
0	Protein state 1 - 1(1)	Data\Lara_231020_P2948_MR_IB_Xlink_BS3_1mM_R1_fr2.raw	Rejected	7.84655	0.101449	32.3084	95.2981	95.2981	7.0349	9.89	8.9	10.25	0	Self Linked	Intra	XL	13.4989	13.4989	2133	0	0	4	466.252	PRP8	LTNAQRSGLNQIPNR	1518	1532							[T1519-S1524]	13.4989
0	Protein state 1 - 1(1)	Data\Lara_231020_P2948_MR_IB_Xlink_BS3_1mM_R1_fr2.raw	Rejected	8.08476	0.206107	0.0181008	0.0730113	0.0730113	7.0192	3.79	2.62	1.57	0	Dead end	Intra	DE H2O	13.5284	13.5284	2139	0	0	4	458.233	DECOY_PRP8	ATMYDAINHDVILR	1325	1338							[]	13.5284
0	Protein state 1 - 1(1)	Data\Lara_231020_P2948_MR_IB_Xlink_BS3_1mM_R1_fr2.raw	Accepted	287.486	0	2.05977e-60	1.10886e-67	8.82096e-81	158.181	4.4	4.43	0.78	0	Cross-linked	Intra	XL	30.4737	30.4737	8089	0	0	4	562.552	PRP6	AAYFEKNHGTR	580	590		PRP6	AILEKSR	764	770		[Y582-K768;Y582-S769;K585-K768;K585-S769;T589-K768;T589-S769]	30.4737
0	Protein state 1 - 1(1)	Data\Lara_231020_P2948_MR_IB_Xlink_BS3_1mM_R1_fr2.raw	Rejected	9.66087	0.122137	0.000382721	0.000217047	0.000217047	5.6057	0.96	0.07	431.27	0	Dead end	Intra	DE H2O	13.6687	13.6687	2180	0	0	4	582.044	PRP8	ASGFEESMKWKKLTNAQR	1506	1523							[S1507-;S1512-;K1514-;K1516-;K1517-;T1519-]	13.6687
0	Protein state 1 - 1(1)	Data\Lara_231020_P2948_MR_IB_Xlink_BS3_1mM_R1_fr2.raw	Rejected	10.212	0.0571429	3.67275e-05	0.00061737	0.00061737	3	9.46	9.46	11.26	0	Free Peptide	Intra		13.8442	13.8442	2230	0	0	3	396.555	BRR2	NEKLRDKER	145	153							[]	13.8442
0	Protein state 1 - 1(1)	Data\Lara_231020_P2948_MR_IB_Xlink_BS3_1mM_R1_fr2.raw	Accepted	276.421	0	1.21152e-48	3.06676e-46	6.32681e-37	134.469	1.05	1.34	2.79	0	Cross-linked	Intra	XL	32.8692	32.8692	8796	0	0	4	820.644	DDX23	MGYNACTLHGGKGQEQR	687	703		DDX23	GCDVLAKSLEK	676	686		[Y689-K682;Y689-S683;T693-K682;T693-S683;K698-K682;K698-S683]	32.8692
0	Protein state 1 - 1(1)	Data\Lara_231020_P2948_MR_IB_Xlink_BS3_1mM_R1_fr2.raw	Rejected	9.69323	0.122137	2.32124	7.06433	7.06433	9.6566	9.05	9.01	482.8	0	Dead end	Intra	DE H2O	13.9058	13.9058	2247	0	0	4	528.031	DECOY_DDX23	KRDKDRRHGDKDRDR	717	731							[]	13.9058	rejected conflict q > qmin (0.0487106017191977) > (0.016)
0	Protein state 1 - 1(1)	Data\Lara_231020_P2948_MR_IB_Xlink_BS3_1mM_R1_fr2.raw	Accepted	275.951	0	8.59381e-38	8.95607e-42	4.85122e-33	124.257	1.65	1.87	0.75	0	Cross-linked	Intra	XL	40.9664	40.9664	11910	0	0	4	605.583	PRP6	NLIMKGTEMCPK	330	341		PRP6	LLLKSVR	296	302		[K334-K299;K334-S300;T336-K299;T336-S300]	40.9664
0	Protein state 1 - 1(1)	Data\Lara_231020_P2948_MR_IB_Xlink_BS3_1mM_R1_fr2.raw	Accepted	272.597	0	1.29453e-38	9.05625e-44	6.61294e-50	107.298	0.9	1.58	1.01	0	Cross-linked	Inter	XL	32.8137	32.8137	8775	0	0	5	630.112	DDX23	MGYNACTLHGGKGQEQR	687	703		PRP8	IGLNSKMPSR	1301	1310		[Y689-S1305;Y689-K1306;Y689-S1309;T693-S1305;T693-K1306;T693-S1309;K698-S1305;K698-K1306;K698-S1309]	32.8137
0	Protein state 1 - 1(1)	Data\Lara_231020_P2948_MR_IB_Xlink_BS3_1mM_R1_fr2.raw	Accepted	262.136	0	3.35141e-81	1.90966e-102	2.16885e-80	185.416	1.12	0.84	1.79	0	Cross-linked	Intra	XL	30.5289	30.5289	8114	0	0	4	603.812	CD2BP2	KGPGQPSSPQR	188	198		CD2BP2	GNLGVYQETR	213	222		[K188-Y218;K188-T221;S194-Y218;S194-T221;S195-Y218;S195-T221]	30.5289
0	Protein state 1 - 1(1)	Data\Lara_231020_P2948_MR_IB_Xlink_BS3_1mM_R1_fr2.raw	Accepted	259.67	0	2.48816e-60	6.00954e-65	2.40586e-75	150.682	1.15	1.77	2.27	0	Cross-linked	Intra	XL	39.9423	39.9423	11520	0	0	4	665.075	DDX23	TLEEKEQEEAR	329	339		DDX23	FYGDLMEKR	319	327		[T329-K326;K333-Y320;K333-K326]	39.9423
0	Protein state 1 - 1(1)	Data\Lara_231020_P2948_MR_IB_Xlink_BS3_1mM_R1_fr2.raw	Rejected	7.04431	0.267176	0.0201488	0.000754048	0.000754048	5.8631	7.47	7.68	9.29	0	Dead end	Intra	DE H2O	16.016	16.016	2848	0	0	5	500.848	BRR2	MMILYCTLLASAQSEAEKER	326	345							[]	16.016
0	Protein state 1 - 1(1)	Data\Lara_231020_P2948_MR_IB_Xlink_BS3_1mM_R1_fr2.raw	Accepted	256.374	0	5.12806e-65	1.50516e-70	6.88833e-64	209.317	1.01	0.95	0.51	0	Cross-linked	Intra	XL	17.6023	17.6023	3348	0	0	4	546.544	DDX23	KAEEEAEAKPK	152	162		DDX23	EAEALKR	170	176		[K152-K175;K160-K175]	17.6023
0	Protein state 1 - 1(1)	Data\Lara_231020_P2948_MR_IB_Xlink_BS3_1mM_R1_fr2.raw	Rejected	14.1292	0.0610687	0.000498339	4.97789e-05	4.97789e-05	6.6544	1.19	2.78	1.38	0	Dead end	Intra	DE H2O	16.2323	16.2323	2912	0	0	5	439.04	DECOY_CD2BP2	DLRQPSSPQGPGKRGKGGGR	142	161							[]	16.2323	rejected conflict q > qmin (0.0372492836676218) > (0)
0	Protein state 1 - 1(1)	Data\Lara_231020_P2948_MR_IB_Xlink_BS3_1mM_R1_fr2.raw	Rejected	8.74307	0.114286	0.000159564	0.00122135	0.00122135	5	7.78	7.78	7.31	0	Free Peptide	Intra		16.3626	16.3626	2956	0	0	4	460.724	PRP6	EMMEKAREAYNQGLK	723	737							[]	16.3626
0	Protein state 1 - 1(1)	Data\Lara_231020_P2948_MR_IB_Xlink_BS3_1mM_R1_fr2.raw	Rejected	8.88596	0.114286	0.000138318	0.00119499	0.00119499	4	2.49	2.49	750.26	0	Free Peptide	Intra		16.9198	16.9198	3136	0	0	2	666.313	DDX23	DRDASPSKEER	10	20							[]	16.9198
0	Protein state 1 - 1(1)	Data\Lara_231020_P2948_MR_IB_Xlink_BS3_1mM_R1_fr2.raw	Rejected	7.86616	0.135714	0.000383504	0.000693038	0.000693038	10	5.03	5.22	3.61	0	Free Peptide	Intra		16.9242	16.9242	3137	0	0	4	529.519	BRR2	ETLLNGVGYLHEGLSPMER	1611	1629							[]	16.9242	rejected conflict q > qmin (0.0355648535564854) > (0.004)
0	Protein state 1 - 1(1)	Data\Lara_231020_P2948_MR_IB_Xlink_BS3_1mM_R1_fr2.raw	Accepted	247.434	0	4.94489e-50	5.88241e-61	9.96839e-33	119.856	0.69	1.3	1.37	0	Cross-linked	Intra	XL	29.8764	29.8764	7829	0	0	5	589.914	PRP6	MERPKIQQQFSDLKR	133	147		PRP6	EKEEIEK	124	130		[K137-K125;S143-K125;K146-K125]	29.8764
0	Protein state 1 - 1(1)	Data\Lara_231020_P2948_MR_IB_Xlink_BS3_1mM_R1_fr2.raw	Rejected	9.85374	0.057971	0.0178626	0.130482	0.130482	8.9942	1.13	1.13	1.34	0	Self Linked	Intra	XL	17.2023	17.2023	3230	0	0	2	574.788	CD2BP2	GPGQPSSPQR	189	198							[S194-S195]	17.2023
0	Protein state 1 - 1(1)	Data\Lara_231020_P2948_MR_IB_Xlink_BS3_1mM_R1_fr2.raw	Accepted	242.858	0	3.43311e-57	8.38397e-64	7.43558e-63	157.975	1.07	1.12	1.7	0	Cross-linked	Intra	XL	32.5638	32.5638	8680	0	0	5	615.328	DDX23	RPAVVYIGSAGKPHER	623	638		DDX23	EDYSITTKGGK	375	385		[Y628-S378;Y628-T380;Y628-T381;Y628-K382;S631-Y377;S631-S378;S631-T380;S631-T381;S631-K382;K634-Y377;K634-S378;K634-T380;K634-T381;K634-K382]	32.5638
0	Protein state 1 - 1(1)	Data\Lara_231020_P2948_MR_IB_Xlink_BS3_1mM_R1_fr2.raw	Accepted	241.772	0	6.63196e-67	7.89878e-72	3.94167e-79	187.707	1.88	1.94	1.75	0	Cross-linked	Intra	XL	30.4158	30.4158	8064	0	0	4	461.028	DDX23	SKELHAIK	244	251		DDX23	YLGGIKK	254	260		[S244-Y254;S244-K259;K245-Y254;K245-K259]	30.4158
0	Protein state 1 - 1(1)	Data\Lara_231020_P2948_MR_IB_Xlink_BS3_1mM_R1_fr2.raw	Rejected	5.76023	0.2	0.00315038	0.0818512	0.0818512	3	7.23	7.23	2.51	0	Free Peptide	Intra		17.8891	17.8891	3437	0	0	2	490.75	DECOY_PRP6	YKEIEEK	811	817							[]	17.8891
0	Protein state 1 - 1(1)	Data\Lara_231020_P2948_MR_IB_Xlink_BS3_1mM_R1_fr2.raw	Rejected	9.87175	0.057971	0.224543	0.932229	0.932229	9.7581	7.58	7.58	13.37	0	Self Linked	Intra	XL	17.9293	17.9293	3451	0	0	2	571.794	DDX23	SKSAERER	65	72							[S65-K66;S65-S67;K66-S67]	17.9293
0	Protein state 1 - 1(1)	Data\Lara_231020_P2948_MR_IB_Xlink_BS3_1mM_R1_fr2.raw	Rejected	6.81046	0.171429	0.00110219	0.00281655	0.00281655	6	3.52	10.07	7.98	0	Free Peptide	Intra		18.044	18.044	3493	0	0	4	631.298	DECOY_DDX23	EPDEAEDTDPKQNSVPMHELIK	235	256							[]	18.044	rejected conflict q > qmin (0.0543933054393305) > (0.002)
0	Protein state 1 - 1(1)	Data\Lara_231020_P2948_MR_IB_Xlink_BS3_1mM_R1_fr2.raw	Rejected	9.19486	0.1	0.00010156	0.00115061	0.00115061	4	2.54	2.54	929.07	0	Free Peptide	Intra		18.1046	18.1046	3518	0	0	2	539.763	DECOY_BRR2	GESSQLLMR	763	771							[]	18.1046
0	Protein state 1 - 1(1)	Data\Lara_231020_P2948_MR_IB_Xlink_BS3_1mM_R1_fr2.raw	Rejected	12.0495	0.0687023	1.6342e-05	2.11967e-06	2.11967e-06	4.8694	0.06	0.37	422.06	0	Dead end	Intra	DE H2O	18.163	18.163	3536	0	0	5	493.452	SNU114	ISDGVVLFIDAAEGVMLNTER	221	241							[S222-;T239-]	18.163
0	Protein state 1 - 1(1)	Data\Lara_231020_P2948_MR_IB_Xlink_BS3_1mM_R1_fr2.raw	Rejected	7.79862	0.135714	0.000410299	0.00895742	0.00895742	4	4.04	4.04	948.69	0	Free Peptide	Intra		18.4805	18.4805	3635	0	0	2	530.275	BRR2	EDLIREER	369	376							[]	18.4805	rejected conflict q > qmin (0.0355648535564854) > (0.003)
0	Protein state 1 - 1(1)	Data\Lara_231020_P2948_MR_IB_Xlink_BS3_1mM_R1_fr2.raw	Accepted	241.575	0	5.04361e-25	1.37536e-25	1.45092e-15	68.4996	2.1	1.24	0.53	0	Cross-linked	Intra	XL	14.9984	14.9984	2536	0	0	4	527.008	BRR2	TKPQMQEER	59	67		BRR2	MGDKAQR	52	58		[T59-K55;K60-K55]	14.9984
0	Protein state 1 - 1(1)	Data\Lara_231020_P2948_MR_IB_Xlink_BS3_1mM_R1_fr2.raw	Rejected	7.20745	0.15942	0.00156061	0.000398	0.000398	3.1908	6.74	8.2	8.58	0	Self Linked	Intra	XL	19.0036	19.0036	3822	0	0	4	487.234	DDX23	SLEKMGYNACTLHGGK	683	698							[S683-K686;S683-Y689;S683-T693;K686-Y689;K686-T693;Y689-T693]	19.0036
0	Protein state 1 - 1(1)	Data\Lara_231020_P2948_MR_IB_Xlink_BS3_1mM_R1_fr2.raw	Accepted	239.496	0	3.57942e-39	8.95091e-48	8.95091e-48	100.448	1.58	1.76	1.29	0	Dead end	Intra	DE H2O	38.7909	38.7909	11098	0	0	4	576.285	PRP8	KFGFVDAQKEDMPPEHVR	50	67							[K50-;K58-]	38.7909
0	Protein state 1 - 1(1)	Data\Lara_231020_P2948_MR_IB_Xlink_BS3_1mM_R1_fr2.raw	Rejected	6.26751	0.26087	0.191278	0.82691	0.82691	6.0453	4.9	9.26	9.14	0	Self Linked	Intra	XL	19.486	19.486	3980	0	0	4	458.978	DDX23	QTVMFTATMPPAVER	601	615							[]	19.486
0	Protein state 1 - 1(1)	Data\Lara_231020_P2948_MR_IB_Xlink_BS3_1mM_R1_fr2.raw	Rejected	6.28188	0.178571	0.00186988	0.00616068	0.00616068	5	0.44	1.16	0.65	0	Free Peptide	Intra		19.7217	19.7217	4060	0	0	4	497.493	DECOY_PRP6	RVEEQQEETGHQLEFK	44	59							[]	19.7217
0	Protein state 1 - 1(1)	Data\Lara_231020_P2948_MR_IB_Xlink_BS3_1mM_R1_fr2.raw	Rejected	6.49522	0.171429	0.00151064	0.033961	0.033961	3	0.12	0.12	16.43	0	Free Peptide	Intra		19.9026	19.9026	4114	0	0	2	581.299	DDX23	ERRERMER	216	223							[]	19.9026
0	Protein state 1 - 1(1)	Data\Lara_231020_P2948_MR_IB_Xlink_BS3_1mM_R1_fr2.raw	Accepted	237.729	0	3.10992e-53	6.64695e-57	1.99653e-56	126.514	1.45	1.47	0.16	0	Cross-linked	Inter	XL	37.1483	37.1483	10453	0	0	5	505.472	PRP6	KALEHVPNSVR	395	405		CD2BP2	GNLGVYQETR	213	222		[K395-Y218;K395-T221;S403-Y218]	37.1483
0	Protein state 1 - 1(1)	Data\Lara_231020_P2948_MR_IB_Xlink_BS3_1mM_R1_fr2.raw	Accepted	231.236	0	3.90877e-44	2.51682e-45	2.51682e-45	51	2.84	1.72	1.28	0	Free Peptide	Intra		26.0445	26.0445	6319	0	0	5	740.678	SNU114	DLDEMDDDDDDDDVGDHDDDHPGMEVVLHEDK	32	63							[]	26.0445
0	Protein state 1 - 1(1)	Data\Lara_231020_P2948_MR_IB_Xlink_BS3_1mM_R1_fr2.raw	Accepted	230.342	0	1.46649e-45	3.55441e-50	2.13544e-47	134.536	2.3	2.04	2.47	0	Cross-linked	Intra	XL	30.5399	30.5399	8118	0	0	4	551.569	PRP6	KALEHVPNSVR	395	405		PRP6	AILEKSR	764	770		[K395-K768;K395-S769]	30.5399
0	Protein state 1 - 1(1)	Data\Lara_231020_P2948_MR_IB_Xlink_BS3_1mM_R1_fr2.raw	Accepted	228.112	0	1.11538e-39	9.66323e-50	9.66323e-50	95.1689	1.41	1.46	1.84	0	Dead end	Intra	DE H2O	33.7284	33.7284	9128	0	0	5	587.498	PRP8	YAEKRKFGFVDAQKEDMPPEHVR	45	67							[Y45-;K48-;K50-;K58-]	33.7284
0	Protein state 1 - 1(1)	Data\Lara_231020_P2948_MR_IB_Xlink_BS3_1mM_R1_fr2.raw	Rejected	7.34755	0.15	0.00064417	0.00190143	0.00190143	5	0.63	0.55	7.04	0	Free Peptide	Intra		20.3565	20.3565	4274	0	0	3	626.01	DDX23	DRKRSSLSPGRGKDFK	102	117							[]	20.3565
0	Protein state 1 - 1(1)	Data\Lara_231020_P2948_MR_IB_Xlink_BS3_1mM_R1_fr2.raw	Accepted	225.889	0	6.4582e-64	2.84617e-77	1.90146e-55	172.787	0.06	1.89	0.84	0	Cross-linked	Intra	XL	44.7766	44.7766	13309	0	0	4	577.854	PRP6	LEEVTGKLQVAR	318	329		PRP6	LLLKSVR	296	302		[T322-K299;T322-S300;K324-K299;K324-S300]	44.7766
0	Protein state 1 - 1(1)	Data\Lara_231020_P2948_MR_IB_Xlink_BS3_1mM_R1_fr2.raw	Rejected	10.9449	0.0839695	0.00282748	0.00054776	0.00054776	5.982	6.67	6.04	525.19	0	Dead end	Intra	DE H2O	21.2477	21.2477	4571	0	0	4	471.236	DECOY_PRP6	ASAIWAPPHHPNTER	626	640							[S627-;T638-]	21.2477
0	Protein state 1 - 1(1)	Data\Lara_231020_P2948_MR_IB_Xlink_BS3_1mM_R1_fr2.raw	Rejected	9.83583	0.0642857	5.35002e-05	0.000163026	0.000163026	8	0.1	0.1	2.85	0	Free Peptide	Intra		20.8567	20.8567	4437	0	0	4	443.493	DECOY_CD2BP2	GKFRSGPGGSGAVPDVLK	299	316							[]	20.8567
0	Protein state 1 - 1(1)	Data\Lara_231020_P2948_MR_IB_Xlink_BS3_1mM_R1_fr2.raw	Rejected	9.85635	0.114504	0.00828476	0.00501551	0.00501551	8.6123	6.83	6.85	431.58	0	Dead end	Intra	DE H2O	21.0527	21.0527	4507	0	0	4	569.522	DECOY_BRR2	EAESQASALLTCYLIMMR	1795	1812							[S1798-;S1801-;T1805-;Y1807-]	21.0527
0	Protein state 1 - 1(1)	Data\Lara_231020_P2948_MR_IB_Xlink_BS3_1mM_R1_fr2.raw	Accepted	225.214	0	1.34625e-50	3.23905e-57	2.42355e-54	126.697	1.13	1.09	0.02	0	Cross-linked	Inter	XL	27.2057	27.2057	6771	0	0	6	542.793	DDX23	RPAVVYIGSAGKPHER	623	638		PRP8	EHCPAGQPVKVR	433	444		[Y628-K442;S631-K442;K634-K442]	27.2057
0	Protein state 1 - 1(1)	Data\Lara_231020_P2948_MR_IB_Xlink_BS3_1mM_R1_fr2.raw	Rejected	9.79892	0.0785714	0.0007777	0.0137907	0.0137907	3	0.39	0.39	2.29	0	Free Peptide	Intra		21.1645	21.1645	4546	0	0	2	652.336	DECOY_SmB	GPPIGMPPGMPPR	33	45							[]	21.1645
0	Protein state 1 - 1(1)	Data\Lara_231020_P2948_MR_IB_Xlink_BS3_1mM_R1_fr2.raw	Rejected	6.74242	0.290076	0.240661	0.127515	0.127515	6.5903	6.78	6.55	18.08	0	Dead end	Intra	DE H2O	21.1711	21.1711	4548	0	0	4	548.538	DECOY_BRR2	ELCMDRIARATKGTEKR	1393	1409							[]	21.1711
0	Protein state 1 - 1(1)	Data\Lara_231020_P2948_MR_IB_Xlink_BS3_1mM_R1_fr2.raw	Accepted	221.642	0	2.87562e-68	3.23204e-83	1.04884e-54	157.92	1.02	1.11	0.33	0	Cross-linked	Inter	XL	37.5337	37.5337	10607	0	0	4	601.827	CD2BP2	KLDPPGGQFYNSK	321	333		PRP6	AILEKSR	764	770		[K321-K768;K321-S769]	37.5337
0	Protein state 1 - 1(1)	Data\Lara_231020_P2948_MR_IB_Xlink_BS3_1mM_R1_fr2.raw	Rejected	8.58044	0.121429	0.000187742	4.12005e-05	4.12005e-05	5	3.56	3.56	3.32	0	Free Peptide	Intra		21.2771	21.2771	4582	0	0	2	559.805	DECOY_DDX23	REREASKSR	749	757							[]	21.2771
0	Protein state 1 - 1(1)	Data\Lara_231020_P2948_MR_IB_Xlink_BS3_1mM_R1_fr2.raw	Rejected	7.97347	0.101449	0.00081002	0.000579028	0.000579028	3.5922	4.92	4.84	414.74	0	Self Linked	Intra	XL	21.3227	21.3227	4595	0	0	4	595.563	SmB	GTVAAAAAAATASIAGAPTQYPPGR	148	172							[T149-T158;T149-S160;T149-T166;T149-Y168;T158-S160;T158-T166;T158-Y168;S160-T166;S160-Y168;T166-Y168]	21.3227
0	Protein state 1 - 1(1)	Data\Lara_231020_P2948_MR_IB_Xlink_BS3_1mM_R1_fr2.raw	Accepted	209.272	0	4.60819e-57	1.55108e-62	3.15691e-66	164.218	0.29	1.83	2.25	0	Cross-linked	Intra	XL	40.7165	40.7331	11820	0	0	4	527.82	TSSC4	VLGKVGEPGR	231	240		TSSC4	VIFTKPVR	213	220		[K234-T216;K234-K217]	40.699931480783;40.733138496517
0	Protein state 1 - 1(1)	Data\Lara_231020_P2948_MR_IB_Xlink_BS3_1mM_R1_fr2.raw	Accepted	209.004	0	1.62433e-63	4.28799e-77	1.6071e-48	150.93	2.09	1.55	2.57	0	Cross-linked	Inter	XL	30.5358	30.5358	8116	0	0	4	526.811	CD2BP2	KGPGQPSSPQR	188	198		PRP6	LLLKSVR	296	302		[K188-K299;K188-S300]	30.5358
0	Protein state 1 - 1(1)	Data\Lara_231020_P2948_MR_IB_Xlink_BS3_1mM_R1_fr2.raw	Accepted	206.236	0	2.10128e-22	8.72173e-23	7.26092e-12	74.8128	8.88	5.47	3.42	0	Cross-linked	Inter	XL	33.0523	33.0222	8857	0	0	4	875.927	PRP8	QNTDKGNNPKGYLPSHYER	2240	2258		DDX23	KMLEDPQER	204	212		[T2242-K204;K2244-K204;K2249-K204;Y2251-K204;S2254-K204;Y2256-K204]	33.022167461583;33.082500740783
0	Protein state 1 - 1(1)	Data\Lara_231020_P2948_MR_IB_Xlink_BS3_1mM_R1_fr2.raw	Accepted	202.523	0	1.71548e-52	2.23031e-70	2.01706e-48	93.7381	1.05	1.24	0.76	0	Cross-linked	Intra	XL	34.1965	34.1965	9303	0	0	5	622.526	PRP6	MERPKIQQQFSDLK	133	146		PRP6	EKEEIEKYR	124	132		[K137-K125;K137-K130;K137-Y131;S143-K125;S143-K130;S143-Y131]	34.1965
0	Protein state 1 - 1(1)	Data\Lara_231020_P2948_MR_IB_Xlink_BS3_1mM_R1_fr2.raw	Rejected	13.1656	0.0687023	4.03417e-05	2.88081e-06	2.88081e-06	8.4235	3.83	0.04	0.93	0	Dead end	Intra	DE H2O	21.9322	21.9322	4795	0	0	5	537.471	TSSC4	APSSVAHTSMSDNGGFKRPLAPSGR	107	131							[]	21.9322	rejected conflict q > qmin (0.0171919770773639) > (0)
0	Protein state 1 - 1(1)	Data\Lara_231020_P2948_MR_IB_Xlink_BS3_1mM_R1_fr2.raw	Rejected	9.65532	0.129771	0.000465712	0.000271123	0.000271123	5.8623	3.47	2.89	457.35	0	Dead end	Intra	DE H2O	22.0163	22.0163	4829	0	0	4	553.046	DECOY_PRP8	YYILHKLDKCMRIQR	1722	1736							[]	22.0163	rejected conflict q > qmin (0.0515759312320917) > (0.001)
0	Protein state 1 - 1(1)	Data\Lara_231020_P2948_MR_IB_Xlink_BS3_1mM_R1_fr2.raw	Rejected	7.24027	0.164286	0.000717117	0.0162993	0.0162993	3	0.23	0.23	0.77	0	Free Peptide	Intra		22.0163	22.0163	4829	0	0	2	552.793	DECOY_PRP8	YETRIPQR	2024	2031							[]	22.0163	rejected conflict q > qmin (0.0502092050209205) > (0.001)
0	Protein state 1 - 1(1)	Data\Lara_231020_P2948_MR_IB_Xlink_BS3_1mM_R1_fr3.raw	Accepted	202.251	0	6.87298e-31	1.04736e-24	1.45564e-23	97.0738	1.43	1.53	1.94	0	Cross-linked	Intra	XL	34.3735	34.3735	7075	0	0	4	569.294	DDX23	KMLEDPQER	204	212		DDX23	KQFQDLGR	196	203		[K204-K196]	34.3735
0	Protein state 1 - 1(1)	Data\Lara_231020_P2948_MR_IB_Xlink_BS3_1mM_R1_fr2.raw	Rejected	6.96904	0.164286	0.000940557	0.00373054	0.00373054	4	1.63	7.45	19.2	0	Free Peptide	Intra		22.1351	22.1351	4870	0	0	4	541.515	PRP8	ITDAYLDQYLWYEADKR	917	933							[]	22.1351
0	Protein state 1 - 1(1)	Data\Lara_231020_P2948_MR_IB_Xlink_BS3_1mM_R1_fr2.raw	Accepted	202.053	0	8.1172e-31	4.5294e-35	3.68156e-37	184.782	0.54	1.59	0.64	0	Cross-linked	Intra	XL	30.4482	30.4482	8079	0	0	4	633.34	DDX23	AEEEAEAKPKFLSK	153	166		DDX23	EAEALKR	170	176		[K160-K175;K162-K175;S165-K175]	30.4482
0	Protein state 1 - 1(1)	Data\Lara_231020_P2948_MR_IB_Xlink_BS3_1mM_R1_fr2.raw	Rejected	7.70739	0.130435	0.0167388	0.00022009	0.00022009	6.5327	9.31	9.11	383.84	0	Self Linked	Intra	XL	22.202	22.202	4896	0	0	5	537.867	BRR2	LEGTRMGDKAQRTKPQMQEER	47	67							[]	22.202	rejected conflict q > qmin (0.05) > (0.016)
0	Protein state 1 - 1(1)	Data\Lara_231020_P2948_MR_IB_Xlink_BS3_1mM_R1_fr2.raw	Rejected	9.36084	0.0928571	8.6028e-05	0.00172381	0.00172381	3	8.81	8.81	8.19	0	Free Peptide	Intra		22.5377	22.5377	5022	0	0	2	533.816	DECOY_BRR2	AVLAELVPGR	1504	1513							[]	22.5377
0	Protein state 1 - 1(1)	Data\Lara_231020_P2948_MR_IB_Xlink_BS3_1mM_R1_fr2.raw	Accepted	201.396	0	1.47105e-30	2.9402e-39	4.10716e-40	189.319	1.02	2.11	1.05	0	Cross-linked	Intra	XL	22.1895	22.1895	4891	0	0	4	514.521	DDX23	AEEEAEAKPK	153	162		DDX23	EAEALKR	170	176		[K160-K175]	22.1895
0	Protein state 1 - 1(1)	Data\Lara_231020_P2948_MR_IB_Xlink_BS3_1mM_R1_fr2.raw	Rejected	5.28226	0.228571	0.00508092	0.10425	0.10425	3	8.65	8.65	8.49	0	Free Peptide	Intra		22.5521	22.5521	5027	0	0	2	675.831	SmD3	SMKNKNQGSGAGR	85	97							[]	22.5521	rejected conflict q > qmin (0.0753138075313808) > (0.03)
0	Protein state 1 - 1(1)	Data\Lara_231020_P2948_MR_IB_Xlink_BS3_1mM_R1_fr2.raw	Accepted	200.613	0	9.76114e-48	5.01796e-41	3.54989e-56	104.772	1.89	1.41	1.63	0	Cross-linked	Intra	XL	28.9352	28.9352	7438	0	0	5	536.885	PRP6	AAYFEKNHGTR	580	590		PRP6	KALEHVPNSVR	395	405		[Y582-K395;K585-K395;T589-K395]	28.9352
0	Protein state 1 - 1(1)	Data\Lara_231020_P2948_MR_IB_Xlink_BS3_1mM_R1_fr1.raw	Accepted	197.985	0	2.00319e-54	1.13422e-55	1.13422e-55	37	1.42	1.91	0.97	0	Free Peptide	Intra		41.714	41.714	7010	0	0	4	784.171	40K	QRHELLLGAGSGPGAGQQQATPGALLQAGPPR	20	51							[]	41.714
0	Protein state 1 - 1(1)	Data\Lara_231020_P2948_MR_IB_Xlink_BS3_1mM_R1_fr3.raw	Accepted	193.769	0	9.02502e-50	1.46254e-62	4.21185e-64	105.879	1.56	1.54	1.85	0	Cross-linked	Intra	XL	34.0631	34.0631	7014	0	0	4	669.073	DDX23	TLEEKEQEEAR	329	339		DDX23	FYGDLMEKR	319	327		[T329-Y320;T329-K326;K333-Y320;K333-K326]	34.0631
0	Protein state 1 - 1(1)	Data\Lara_231020_P2948_MR_IB_Xlink_BS3_1mM_R1_fr2.raw	Accepted	193.434	0	2.92577e-39	9.21947e-42	4.41348e-24	97.6277	2.65	3.06	0.58	0	Cross-linked	Intra	XL	33.8376	33.8376	9158	0	0	5	523.89	PRP6	KCEHDPHVLLAVAK	836	849		PRP6	TKSVDALK	828	835		[K836-T828;K836-K829;K836-S830]	33.8376
0	Protein state 1 - 1(1)	Data\Lara_231020_P2948_MR_IB_Xlink_BS3_1mM_R1_fr2.raw	Rejected	6.06356	0.275362	415	415	415	0.6532	0.28	0.56	445.07	0	Self Linked	Intra	XL	23.4053	23.4053	5338	0	0	4	569.549	DDX23	ERRHKERERDKERDR	71	85							[]	23.4053	rejected conflict q > qmin (0.105555555555556) > (0.07)
0	Protein state 1 - 1(1)	Data\Lara_231020_P2948_MR_IB_Xlink_BS3_1mM_R1_fr2.raw	Accepted	192.836	0	1.35423e-30	1.57098e-47	1.57098e-47	164.51	1.48	2.06	1.33	0	Cross-linked	Intra	XL	16.1229	16.1229	2878	0	0	4	604.319	CD2BP2	KGPGQPSSPQR	188	198		CD2BP2	KGPGQPSSPQR	188	198		[K188-K188;K188-S194;K188-S195]	16.1229
0	Protein state 1 - 1(1)	Data\Lara_231020_P2948_MR_IB_Xlink_BS3_1mM_R1_fr2.raw	Rejected	10.8938	0.0916031	0.00772402	0.100353	0.100353	9.748	6.38	6.38	699.84	0	Dead end	Intra	DE H2O	23.5423	23.5423	5384	0	0	2	722.369	DECOY_DDX23	DRERDPTRSR	790	799							[T796-;S798-]	23.5423
0	Protein state 1 - 1(1)	Data\Lara_231020_P2948_MR_IB_Xlink_BS3_1mM_R1_fr2.raw	Accepted	191.486	0	7.63437e-38	3.36193e-36	6.73429e-34	113.384	1.32	1.35	0.36	0	Cross-linked	Intra	XL	25.9896	25.9896	6297	0	0	4	529.524	DDX23	KMLEDPQER	204	212		DDX23	EAEALKR	170	176		[K204-K175]	25.9896
0	Protein state 1 - 1(1)	Data\Lara_231020_P2948_MR_IB_Xlink_BS3_1mM_R1_fr2.raw	Accepted	190.182	0	8.3926e-28	3.16782e-26	6.27872e-13	98.3994	1.21	1.28	0.04	0	Cross-linked	Inter	XL	27.251	27.251	6790	0	0	4	594.823	DDX23	KMLEDPQER	204	212		SNU114	LIKHAVQER	242	250		[K204-K244]	27.251
0	Protein state 1 - 1(1)	Data\Lara_231020_P2948_MR_IB_Xlink_BS3_1mM_R1_fr3.raw	Accepted	181.76	0	5.47582e-53	2.22127e-59	1.13397e-39	136.22	0.16	1.35	0.84	0	Cross-linked	Intra	XL	44.7983	44.7983	9106	0	0	4	577.854	PRP6	LEEVTGKLQVAR	318	329		PRP6	LLLKSVR	296	302		[T322-K299;T322-S300;K324-K299;K324-S300]	44.7983
0	Protein state 1 - 1(1)	Data\Lara_231020_P2948_MR_IB_Xlink_BS3_1mM_R1_fr2.raw	Rejected	6.22968	0.185714	0.00197009	0.0117033	0.0117033	5	1.75	1.75	2.14	0	Free Peptide	Intra		23.9475	23.9475	5535	0	0	4	404.97	DECOY_PRP6	AVALLVHPDHECKK	94	107							[]	23.9475	rejected conflict q > qmin (0.0627615062761506) > (0)
0	Protein state 1 - 1(1)	Data\Lara_231020_P2948_MR_IB_Xlink_BS3_1mM_R1_fr2.raw	Accepted	179.794	0	3.2313e-41	1.82658e-42	1.21174e-20	86.5158	1.18	1.36	0.75	0	Cross-linked	Intra	XL	29.1006	29.1006	7507	0	0	5	562.679	DDX23	SLEKMGYNACTLHGGK	683	698		DDX23	KGCDVLAK	675	682		[S683-K675;K686-K675;Y689-K675;T693-K675]	29.1006
0	Protein state 1 - 1(1)	Data\Lara_231020_P2948_MR_IB_Xlink_BS3_1mM_R1_fr2.raw	Accepted	179.626	0	2.90903e-57	1.50607e-66	7.63126e-52	123.769	1.26	1.46	1.17	0	Cross-linked	Inter	XL	18.8646	18.8646	3770	0	0	4	531.791	CD2BP2	KGPGQPSSPQR	188	198		PRP8	TLTTKER	529	535		[K188-T529;K188-T531;K188-T532;K188-K533]	18.8646
0	Protein state 1 - 1(1)	Data\Lara_231020_P2948_MR_IB_Xlink_BS3_1mM_R1_fr2.raw	Accepted	179.607	0	3.40167e-30	5.17645e-39	5.17645e-39	73.0667	2.14	2.13	1.7	0	Dead end	Intra	DE H2O	30.3738	30.3738	8046	0	0	4	549.058	BRR2	LLSMAKPVYHAITKHSPK	1539	1556							[S1541-;K1544-;Y1547-;T1551-;K1552-;S1554-]	30.3738
0	Protein state 1 - 1(1)	Data\Lara_231020_P2948_MR_IB_Xlink_BS3_1mM_R1_fr2.raw	Accepted	179.012	0	2.74318e-29	4.87522e-35	4.87522e-35	73.459	0.62	1.51	0.08	0	Dead end	Intra	DE H2O	32.4856	32.4856	8650	0	0	4	474.014	DDX23	RPAVVYIGSAGKPHER	623	638							[Y628-;S631-;K634-]	32.4856
0	Protein state 1 - 1(1)	Data\Lara_231020_P2948_MR_IB_Xlink_BS3_1mM_R1_fr2.raw	Accepted	178.843	0	1.46438e-54	1.33383e-66	2.2351e-26	128.915	1.87	1.42	1.42	0	Cross-linked	Inter	XL	41.7182	41.7182	12212	0	0	4	591.351	CD2BP2	KLVDPVAGSGGPGSR	26	40		PRP6	LLLKSVR	296	302		[K26-K299;K26-S300]	41.7182
0	Protein state 1 - 1(1)	Data\Lara_231020_P2948_MR_IB_Xlink_BS3_1mM_R1_fr2.raw	Accepted	178.743	0	5.05986e-51	6.62049e-46	2.85589e-38	136.151	0.93	1.27	0.48	0	Cross-linked	Intra	XL	30.2501	30.2501	7992	0	0	4	526.289	PRP6	KALEHVPNSVR	395	405		PRP6	SDIGPAR	32	38		[K395-S32;S403-S32]	30.2501
0	Protein state 1 - 1(1)	Data\Lara_231020_P2948_MR_IB_Xlink_BS3_1mM_R1_fr2.raw	Accepted	178.034	0	1.7526e-37	8.89411e-39	8.89411e-39	33	1.48	1.69	0.75	0	Free Peptide	Intra		25.2666	25.2666	6017	0	0	4	548.015	PRP8	AAVMHDILDMMPEGIKQNK	687	705							[]	25.2666
0	Protein state 1 - 1(1)	Data\Lara_231020_P2948_MR_IB_Xlink_BS3_1mM_R1_fr2.raw	Accepted	177.201	0	3.59144e-43	1.60749e-42	6.74284e-41	147.813	1.59	1.7	1.88	0	Cross-linked	Intra	XL	16.2685	16.2685	2926	0	0	5	463.056	DDX23	KKAEEEAEAKPK	151	162		DDX23	EAEALKR	170	176		[K151-K175;K152-K175]	16.2685
0	Protein state 1 - 1(1)	Data\Lara_231020_P2948_MR_IB_Xlink_BS3_1mM_R1_fr2.raw	Accepted	170.539	0	2.7637e-31	4.78026e-39	4.78026e-39	82.6865	1.72	1.91	6.52	0	Dead end	Intra	DE H2O	35.4579	35.4579	9803	0	0	4	515.779	PRP6	MERPKIQQQFSDLKR	133	147							[K137-;S143-;K146-]	35.4579
0	Protein state 1 - 1(1)	Data\Lara_231020_P2948_MR_IB_Xlink_BS3_1mM_R1_fr2.raw	Rejected	9.80691	0.0714286	0.000523717	0.000112689	0.000112689	5	4.17	4.17	14.42	0	Free Peptide	Intra		24.8034	24.8034	5848	0	0	2	475.259	DECOY_DDX23	LNSLAFER	111	118							[]	24.8034
0	Protein state 1 - 1(1)	Data\Lara_231020_P2948_MR_IB_Xlink_BS3_1mM_R1_fr2.raw	Accepted	168.642	0	7.79816e-37	1.4651e-29	3.50481e-25	105.467	1.24	1.17	1.87	0	Cross-linked	Intra	XL	29.6343	29.6343	7728	0	0	4	538.773	DDX23	KLDEMTDR	361	368		DDX23	KQFQDLGR	196	203		[K361-K196;T366-K196]	29.6343
0	Protein state 1 - 1(1)	Data\Lara_231020_P2948_MR_IB_Xlink_BS3_1mM_R1_fr2.raw	Accepted	166.288	0	3.13695e-53	7.51659e-50	5.42198e-55	90.0006	1.05	1.18	0.57	0	Cross-linked	Intra	XL	35.2147	35.2147	9706	0	0	5	667.146	PRP8	QTKEQSQLTATQTR	2032	2045		PRP8	WSKQTDVGITHFR	1342	1354		[T2033-S1343;T2033-K1344;T2033-T1346;T2033-T1351;K2034-S1343;K2034-K1344;K2034-T1346;K2034-T1351;S2037-S1343;S2037-K1344;S2037-T1346;S2037-T1351;T2040-S1343;T2040-K1344;T2040-T1346;T2042-S1343;T2042-K1344;T2042-T1346;T2044-S1343;T2044-K1344;T2044-T1346]	35.2147
0	Protein state 1 - 1(1)	Data\Lara_231020_P2948_MR_IB_Xlink_BS3_1mM_R1_fr2.raw	Rejected	7.00611	0.164286	0.000906323	0.00773989	0.00773989	4	5.62	5.62	4.32	0	Free Peptide	Intra		25.0739	25.0739	5946	0	0	2	711.351	PRP6	NLIMKGTEMCPK	330	341							[]	25.0739
0	Protein state 1 - 1(1)	Data\Lara_231020_P2948_MR_IB_Xlink_BS3_1mM_R1_fr2.raw	Rejected	13.4708	0.0687023	0.00648118	0.00185666	0.00185666	12.4928	1.7	1.73	0.21	0	Dead end	Intra	DE H2O	25.1777	25.1777	5982	0	0	4	497.238	PRP6	EMMEKAREAYNQGLK	723	737							[K727-;Y732-]	25.1777
0	Protein state 1 - 1(1)	Data\Lara_231020_P2948_MR_IB_Xlink_BS3_1mM_R1_fr2.raw	Rejected	7.47863	0.15	0.00056503	0.00199741	0.00199741	6	9.58	9.58	17.26	0	Free Peptide	Intra		25.1896	25.1896	5986	0	0	4	435.003	DECOY_PRP8	TVIIQKPQEEVPLSR	472	486							[]	25.1896
0	Protein state 1 - 1(1)	Data\Lara_231020_P2948_MR_IB_Xlink_BS3_1mM_R1_fr3.raw	Accepted	165.675	0	8.53013e-27	1.70432e-33	1.70432e-33	55.2959	2.84	3.28	2.03	0	Dead end	Intra	DE H2O	29.1605	29.1605	5932	0	0	4	474.014	DDX23	RPAVVYIGSAGKPHER	623	638							[Y628-;S631-;K634-]	29.1605
0	Protein state 1 - 1(1)	Data\Lara_231020_P2948_MR_IB_Xlink_BS3_1mM_R1_fr2.raw	Accepted	163.377	0	4.75813e-29	1.82696e-34	1.59382e-11	76.3913	0.95	1.47	0.24	0	Cross-linked	Intra	XL	33.3837	33.3837	9000	0	0	4	698.115	PRP6	MERPKIQQQFSDLK	133	146		PRP6	EKEEIEK	124	130		[K137-K125;S143-K125]	33.3837
0	Protein state 1 - 1(1)	Data\Lara_231020_P2948_MR_IB_Xlink_BS3_1mM_R1_fr2.raw	Rejected	6.18562	0.185714	0.00205882	0.0211048	0.0211048	4	6.53	6.53	7.38	0	Free Peptide	Intra		25.4369	25.4369	6083	0	0	2	753.887	PRP6	GATGFTTRSDIGPAR	24	38							[]	25.4369	rejected conflict q > qmin (0.0627615062761506) > (0)
0	Protein state 1 - 1(1)	Data\Lara_231020_P2948_MR_IB_Xlink_BS3_1mM_R1_fr2.raw	Rejected	6.87821	0.173913	2.33946	6.74663	6.74663	6.8255	4.62	4.62	16.97	0	Self Linked	Intra	XL	25.439	25.439	6084	0	0	4	428.254	PRP8	IIIRQPIRTEYK	302	313							[T310-Y312]	25.439
0	Protein state 1 - 1(1)	Data\Lara_231020_P2948_MR_IB_Xlink_BS3_1mM_R1_fr3.raw	Accepted	161.515	0	6.60679e-35	6.66279e-35	3.99603e-22	93.0243	1.58	1.33	0.99	0	Cross-linked	Intra	XL	40.8903	40.8903	8317	0	0	4	684.617	PRP8	EHCPAGQPVKVR	433	444		PRP8	DLKHLIYYR	607	615		[K442-K609;K442-Y613;K442-Y614]	40.8903
0	Protein state 1 - 1(1)	Data\Lara_231020_P2948_MR_IB_Xlink_BS3_1mM_R1_fr2.raw	Accepted	156.829	0	2.13161e-43	1.02861e-44	1.02861e-44	40	1.46	1.11	0.13	0	Free Peptide	Intra		52.0304	52.0304	15314	0	0	4	850.915	BRR2	IHAYVDYPIYDVLQMVGHANRPLQDDEGR	1673	1701							[]	52.0304
0	Protein state 1 - 1(1)	Data\Lara_231020_P2948_MR_IB_Xlink_BS3_1mM_R1_fr2.raw	Rejected	8.57122	0.121429	0.000189482	3.51827e-05	3.51827e-05	7	2.21	2.21	1.34	0	Free Peptide	Intra		25.6528	25.6528	6167	0	0	2	517.772	SNU114	GLSEDVSISK	942	951							[]	25.6528	rejected conflict q > qmin (0.0313807531380753) > (0.017)
0	Protein state 1 - 1(1)	Data\Lara_231020_P2948_MR_IB_Xlink_BS3_1mM_R1_fr2.raw	Rejected	9.68993	0.0857143	6.19036e-05	0.00140834	0.00140834	5	3.57	3.57	17.48	0	Free Peptide	Intra		25.6528	25.6528	6167	0	0	2	517.262	DECOY_BRR2	LLNDEHHR	269	276							[]	25.6528
0	Protein state 1 - 1(1)	Data\Lara_231020_P2948_MR_IB_Xlink_BS3_1mM_R1_fr2.raw	Accepted	156.7	0	1.26343e-43	2.57502e-39	2.04675e-33	121.647	1.08	0.64	1.32	0	Cross-linked	Inter	XL	37.6629	37.6629	10652	0	0	4	635.075	DIM1	NKHIMIDLGTGNNNK	87	101		PRP6	SDIGPAR	32	38		[K88-S32;T96-S32]	37.6629
0	Protein state 1 - 1(1)	Data\Lara_231020_P2948_MR_IB_Xlink_BS3_1mM_R1_fr2.raw	Rejected	6.91451	0.164286	0.000993265	0.000237784	0.000237784	5	3.59	3.59	388.17	0	Free Peptide	Intra		25.6901	25.6901	6182	0	0	4	637.565	BRR2	LEGTRMGDKAQRTKPQMQEER	47	67							[]	25.6901	rejected conflict q > qmin (0.0523012552301255) > (0.023)
0	Protein state 1 - 1(1)	Data\Lara_231020_P2948_MR_IB_Xlink_BS3_1mM_R1_fr2.raw	Accepted	155.284	0	1.22713e-44	1.13574e-45	3.86925e-35	107.006	2.24	2.13	1.12	0	Cross-linked	Intra	XL	41.0533	41.0533	11944	0	0	4	603.064	DDX23	EFALSNLKAGAK	704	715		DDX23	KLDEMTDR	361	368		[S708-K361;S708-T366;K711-K361;K711-T366]	41.0533
0	Protein state 1 - 1(1)	Data\Lara_231020_P2948_MR_IB_Xlink_BS3_1mM_R1_fr2.raw	Rejected	8.16562	0.128571	0.00028426	0.00159449	0.00159449	6	9.83	9.83	11.35	0	Free Peptide	Intra		25.8086	25.8086	6225	0	0	2	623.809	DECOY_BRR2	ETCHLFRQR	543	551							[]	25.8086
0	Protein state 1 - 1(1)	Data\Lara_231020_P2948_MR_IB_Xlink_BS3_1mM_R1_fr3.raw	Accepted	154.816	0	2.74543e-33	1.4316e-34	1.4316e-34	31	1.67	1.56	1.23	0	Free Peptide	Intra		32.8356	32.8356	6750	0	0	4	501.243	PRP8	FGFVDAQKEDMPPEHVR	51	67							[]	32.8356
0	Protein state 1 - 1(1)	Data\Lara_231020_P2948_MR_IB_Xlink_BS3_1mM_R1_fr2.raw	Accepted	154.793	0	3.60451e-37	2.67586e-29	2.69424e-37	94.3038	1.5	1.63	3.25	0	Cross-linked	Intra	XL	36.7666	36.7666	10301	0	0	4	448.765	PRP6	VFMKSVK	677	683		PRP6	AILEKSR	764	770		[K680-K768;K680-S769;S681-K768;S681-S769]	36.7666
0	Protein state 1 - 1(1)	Data\Lara_231020_P2948_MR_IB_Xlink_BS3_1mM_R1_fr2.raw	Rejected	11.8112	0.0687023	0.0503828	0.211359	0.211359	11.4269	8.73	8.73	8.27	0	Dead end	Intra	DE H2O	26.146	26.151	6360	0	0	2	543.289	DDX23	RSRTPDR	22	28							[S23-;T25-]	26.140984720517;26.151037469583
0	Protein state 1 - 1(1)	Data\Lara_231020_P2948_MR_IB_Xlink_BS3_1mM_R1_fr2.raw	Accepted	154.338	0	2.40672e-37	3.61522e-46	1.71881e-28	114.802	0.93	1.22	1.29	0	Cross-linked	Inter	XL	36.1641	36.1641	10065	0	0	4	582.834	PRP6	LEEVTGKLQVAR	318	329		PRP8	TLTTKER	529	535		[T322-T529;T322-T531;T322-T532;T322-K533;K324-T529;K324-T531;K324-T532;K324-K533]	36.1641
0	Protein state 1 - 1(1)	Data\Lara_231020_P2948_MR_IB_Xlink_BS3_1mM_R1_fr2.raw	Rejected	9.10307	0.167939	0.00821811	0.00183512	0.00183512	7.7338	2.2	2.55	2.94	0	Dead end	Intra	DE H2O	26.3578	26.3578	6440	0	0	5	459.049	DECOY_DDX23	QEVREHPKGASGIYVVAPR	180	198							[]	26.3578	rejected conflict q > qmin (0.0659025787965616) > (0.002)
0	Protein state 1 - 1(1)	Data\Lara_231020_P2948_MR_IB_Xlink_BS3_1mM_R1_fr2.raw	Accepted	153.643	0	1.00519e-38	1.48201e-31	1.48201e-31	90.3884	1.49	1.25	0.41	0	Cross-linked	Intra	XL	28.298	28.298	7197	0	0	4	613.821	CD2BP2	LSGLADQMVAR	202	212		CD2BP2	KGPGQPSSPQR	188	198		[S203-K188;S203-S194;S203-S195]	28.298
0	Protein state 1 - 1(1)	Data\Lara_231020_P2948_MR_IB_Xlink_BS3_1mM_R1_fr2.raw	Accepted	152.027	0	6.16117e-31	2.66924e-33	6.80395e-36	111.884	0.95	2.34	0.38	0	Cross-linked	Inter	XL	35.2191	35.2191	9707	0	0	4	454.283	PRP8	TLTTKER	529	535		PRP6	LLLKSVR	296	302		[T531-K299;T531-S300;T532-K299;T532-S300;K533-K299;K533-S300]	35.2191
0	Protein state 1 - 1(1)	Data\Lara_231020_P2948_MR_IB_Xlink_BS3_1mM_R1_fr2.raw	Rejected	13.7081	0.0687023	0.0443811	0.00433347	0.00433347	13.3495	8.66	8.66	0.54	0	Dead end	Intra	DE H2O	26.4728	26.4728	6484	0	0	2	530.785	DECOY_DDX23	RDKSPSSK	777	784							[]	26.4728	rejected conflict q > qmin (0.0171919770773639) > (0.006)
0	Protein state 1 - 1(1)	Data\Lara_231020_P2948_MR_IB_Xlink_BS3_1mM_R1_fr2.raw	Rejected	8.3893	0.0869565	1.10567	6.42267	6.42267	8.3887	7.57	7.57	7.28	0	Self Linked	Intra	XL	26.497	26.497	6494	0	0	2	579.795	BRR2	MLLQSSEGR	1367	1375							[]	26.497	rejected conflict q > qmin (0.0333333333333333) > (0.031)
0	Protein state 1 - 1(1)	Data\Lara_231020_P2948_MR_IB_Xlink_BS3_1mM_R1_fr2.raw	Accepted	151.071	0	6.71209e-15	1.36228e-18	1.36228e-18	40.7713	3.26	3.63	3.79	0	Dead end	Intra	DE H2O	17.2738	17.2738	3254	0	0	4	531.007	BRR2	MGDKAQRTKPQMQEER	52	67							[K55-;T59-;K60-]	17.2738
0	Protein state 1 - 1(1)	Data\Lara_231020_P2948_MR_IB_Xlink_BS3_1mM_R1_fr2.raw	Accepted	150.961	0	6.07251e-48	3.15607e-55	4.37036e-41	104.734	1.13	1.28	0.88	0	Cross-linked	Intra	XL	38.3505	38.3505	10929	0	0	4	560.802	SNU114	KGLSEDVSISK	941	951		SNU114	EFMIKTR	932	938		[K941-K936;K941-T937;S944-K936;S944-T937]	38.3505
0	Protein state 1 - 1(1)	Data\Lara_231020_P2948_MR_IB_Xlink_BS3_1mM_R1_fr2.raw	Rejected	10.0867	0.0992366	0.000300812	0.000889405	0.000889405	5.9988	7.3	7.3	6.55	0	Dead end	Intra	DE H2O	26.6462	26.6462	6548	0	0	2	668.846	CD2BP2	KGPGQPSSPQR	188	198							[K188-;S194-;S195-]	26.6462
0	Protein state 1 - 1(1)	Data\Lara_231020_P2948_MR_IB_Xlink_BS3_1mM_R1_fr2.raw	Rejected	6.86645	0.274809	0.0762773	0.0620344	0.0620344	6.366	4.62	3.88	2.83	0	Dead end	Intra	DE H2O	26.7003	26.7481	6589	0	0	4	592.557	BRR2	TICAEFAILRMLLQSSEGR	1357	1375							[]	26.652556695717;26.748138473583
0	Protein state 1 - 1(1)	Data\Lara_231020_P2948_MR_IB_Xlink_BS3_1mM_R1_fr2.raw	Rejected	7.3878	0.15942	584	584	584	3.7422	2.5	3.24	3.74	0	Self Linked	Intra	XL	27.0363	27.0363	6703	0	0	4	542.794	DECOY_PRP8	ATMYDAINHDVILRLLR	1325	1341							[]	27.0363	rejected conflict q > qmin (0.0611111111111111) > (0.038)
0	Protein state 1 - 1(1)	Data\Lara_231020_P2948_MR_IB_Xlink_BS3_1mM_R1_fr2.raw	Rejected	7.32323	0.244275	0.00635039	0.000248229	0.000248229	5.2947	4.35	2.3	0.47	0	Dead end	Intra	DE H2O	27.1887	27.1887	6765	0	0	4	604.536	DECOY_PRP8	NNYGVINENNPDPHETLYR	1206	1224							[]	27.1887	rejected conflict q > qmin (0.100286532951289) > (0)
0	Protein state 1 - 1(1)	Data\Lara_231020_P2948_MR_IB_Xlink_BS3_1mM_R1_fr2.raw	Rejected	7.06198	0.267176	56.8627	139.199	139.199	5.7918	4.06	4.06	19.3	0	Dead end	Intra	DE H2O	27.1931	27.1931	6766	0	0	3	624.324	DDX23	RSRTPDRERDRDR	22	34							[]	27.1931	rejected conflict q > qmin (0.111747851002865) > (0.051)
0	Protein state 1 - 1(1)	Data\Lara_231020_P2948_MR_IB_Xlink_BS3_1mM_R1_fr2.raw	Rejected	8.1675	0.101449	0.0199393	0.00292819	0.00292819	7.168	5.37	6.62	522.64	0	Self Linked	Intra	XL	27.2211	27.2324	6782	0	0	4	476.509	DECOY_DDX23	KSDRDKRSKFDKGR	696	709							[]	27.209885983983;27.232367043183	rejected conflict q > qmin (0.0388888888888889) > (0.006)
0	Protein state 1 - 1(1)	Data\Lara_231020_P2948_MR_IB_Xlink_BS3_1mM_R1_fr2.raw	Accepted	149.42	0	6.98095e-39	6.3909e-31	1.214e-40	109.001	1.42	1.54	0.96	0	Cross-linked	Inter	XL	29.5501	29.5501	7694	0	0	4	556.316	SNU114	LIKHAVQER	242	250		DDX23	KQFQDLGR	196	203		[K244-K196]	29.5501
0	Protein state 1 - 1(1)	Data\Lara_231020_P2948_MR_IB_Xlink_BS3_1mM_R1_fr2.raw	Accepted	148.563	0	2.80298e-46	3.55168e-44	2.15109e-54	105.211	1.59	1.63	0.84	0	Cross-linked	Intra	XL	23.891	23.891	5515	0	0	4	555.049	DDX23	KAEEEAEAKPK	152	162		DDX23	FLSKAER	163	169		[K152-S165;K152-K166;K160-S165;K160-K166]	23.891
0	Protein state 1 - 1(1)	Data\Lara_231020_P2948_MR_IB_Xlink_BS3_1mM_R1_fr2.raw	Accepted	147.912	0	1.01475e-42	5.0121e-44	5.0121e-44	41	4.29	0.66	0.44	0	Free Peptide	Intra		25.0429	25.0429	5935	0	0	4	590.538	PRP8	YLTEHPDPNNENIVGYNNKK	1113	1132							[]	25.0429
0	Protein state 1 - 1(1)	Data\Lara_231020_P2948_MR_IB_Xlink_BS3_1mM_R1_fr2.raw	Accepted	147.323	0	1.4247e-31	9.54754e-31	5.5985e-26	81.25	1.64	2.93	3.19	0	Cross-linked	Inter	XL	38.4139	38.4139	10955	0	0	4	729.123	40K	LKGHTSFVNSCYPAR	147	161		PRP8	KFGFVDAQK	50	58		[K148-K50;T151-K50;S152-K50;S156-K50]	38.4139
0	Protein state 1 - 1(1)	Data\Lara_231020_P2948_MR_IB_Xlink_BS3_1mM_R1_fr2.raw	Accepted	146.977	0	9.55855e-43	2.06126e-49	6.45841e-38	110.639	1.43	1.76	2.22	0	Cross-linked	Inter	XL	24.1234	24.1234	5604	0	0	4	523.793	CD2BP2	KGPGQPSSPQR	188	198		PRP6	AILEKSR	764	770		[K188-K768;K188-S769]	24.1234
0	Protein state 1 - 1(1)	Data\Lara_231020_P2948_MR_IB_Xlink_BS3_1mM_R1_fr2.raw	Rejected	7.42767	0.236641	0.00366882	0.000411698	0.000411698	4.8705	0.82	1.3	1.43	0	Dead end	Intra	DE H2O	27.7474	27.7474	6986	0	0	4	510.781	BRR2	GNIIISTPEKWDILSR	1422	1437							[]	27.7474	rejected conflict q > qmin (0.0974212034383954) > (0)
0	Protein state 1 - 1(1)	Data\Lara_231020_P2948_MR_IB_Xlink_BS3_1mM_R1_fr2.raw	Accepted	146.838	0	4.0475e-49	1.98852e-50	1.98852e-50	29	1.85	1.85	2.46	0	Free Peptide	Intra		23.3951	23.3951	5334	0	0	2	794.45	BRR2	LLSMAKPVYHAITK	1539	1552							[]	23.3951
0	Protein state 1 - 1(1)	Data\Lara_231020_P2948_MR_IB_Xlink_BS3_1mM_R1_fr3.raw	Accepted	146.711	0	2.8e-39	1.53409e-40	1.53409e-40	38	2.01	1.97	2.11	0	Free Peptide	Intra		34.2948	34.3347	7067	0	0	4	882.119	SNU114	IEHTYTGGVDSDLGEAMSDCDPDGPLMCHTTK	449	480							[]	34.254845856783;34.33472814985
0	Protein state 1 - 1(1)	Data\Lara_231020_P2948_MR_IB_Xlink_BS3_1mM_R1_fr2.raw	Rejected	6.33885	0.26087	488	488	488	1.3642	4.76	4.76	3.04	0	Self Linked	Intra	XL	27.9343	27.9343	7054	0	0	2	720.867	DECOY_BRR2	REEQMQPKTR	2070	2079							[]	27.9343
0	Protein state 1 - 1(1)	Data\Lara_231020_P2948_MR_IB_Xlink_BS3_1mM_R1_fr2.raw	Rejected	7.52577	0.229008	0.00330827	0.00715137	0.00715137	4.9008	6.55	5.95	491.46	0	Dead end	Intra	DE H2O	28.1027	28.1027	7117	0	0	5	414.215	DECOY_DDX23	HGDKDRDRDKKNRDR	724	738							[]	28.1027
0	Protein state 1 - 1(1)	Data\Lara_231020_P2948_MR_IB_Xlink_BS3_1mM_R1_fr2.raw	Rejected	12.062	0.0687023	0.0255491	0.118688	0.118688	11.4911	0.34	0.34	1001.43	0	Dead end	Intra	DE H2O	28.1062	28.1062	7119	0	0	2	500.799	SmE	SRKQLGR	70	76							[S70-;K72-]	28.1062
0	Protein state 1 - 1(1)	Data\Lara_231020_P2948_MR_IB_Xlink_BS3_1mM_R1_fr2.raw	Rejected	9.25775	0.160305	0.949347	6.94394	6.94394	9.2576	7.54	7.54	994.24	0	Dead end	Intra	DE H2O	28.1062	28.1062	7119	0	0	2	500.795	DECOY_SNU114	AVSIWLR	438	444							[]	28.1062	rejected conflict q > qmin (0.0630372492836676) > (0.023)
0	Protein state 1 - 1(1)	Data\Lara_231020_P2948_MR_IB_Xlink_BS3_1mM_R1_fr2.raw	Rejected	9.25775	0.160305	0.949347	6.94394	6.94394	9.2576	7.54	7.54	994.24	0	Dead end	Intra	DE H2O	28.1062	28.1062	7119	0	0	2	500.795	SNU114	LWISVAR	530	536							[]	28.1062	rejected conflict q > qmin (0.0630372492836676) > (0.023)
0	Protein state 1 - 1(1)	Data\Lara_231020_P2948_MR_IB_Xlink_BS3_1mM_R1_fr2.raw	Accepted	146.425	0	2.21056e-45	7.4798e-37	5.74146e-34	104.249	1.6	1.7	1.25	0	Cross-linked	Inter	XL	36.9092	36.9092	10358	0	0	5	486.07	PRP6	KALEHVPNSVR	395	405		PRP8	KFGFVDAQK	50	58		[K395-K50;S403-K50]	36.9092
0	Protein state 1 - 1(1)	Data\Lara_231020_P2948_MR_IB_Xlink_BS3_1mM_R1_fr2.raw	Accepted	146.261	0	6.4589e-35	3.39794e-34	1.67609e-22	81.7773	1.4	1.59	2.96	0	Cross-linked	Inter	XL	34.2539	34.2539	9325	0	0	5	568.305	CD2BP2	KLDPPGGQFYNSK	321	333		PRP6	KALEHVPNSVR	395	405		[K321-K395;K321-S403]	34.2539
0	Protein state 1 - 1(1)	Data\Lara_231020_P2948_MR_IB_Xlink_BS3_1mM_R1_fr2.raw	Accepted	146.164	0	3.8324e-29	2.48394e-33	6.03325e-29	78.0903	1.52	1.75	1.18	0	Cross-linked	Inter	XL	30.1077	30.1077	7932	0	0	4	610.563	PRP6	NLIMKGTEMCPK	330	341		PRP8	TLTTKER	529	535		[K334-T531;K334-T532;K334-K533;T336-T531;T336-T532;T336-K533]	30.1077
0	Protein state 1 - 1(1)	Data\Lara_231020_P2948_MR_IB_Xlink_BS3_1mM_R1_fr2.raw	Rejected	8.90874	0.167939	0.0973197	0.0327584	0.0327584	8.5987	1.58	1.67	500.18	0	Dead end	Intra	DE H2O	28.4526	28.4526	7258	0	0	4	503.265	PRP8	DARMRLMKHDVNLGR	1137	1151							[K1144-]	28.4526
0	Protein state 1 - 1(1)	Data\Lara_231020_P2948_MR_IB_Xlink_BS3_1mM_R1_fr2.raw	Accepted	144.812	0	3.39881e-47	5.7973e-45	1.40862e-38	97.5811	1.02	1.17	0.43	0	Cross-linked	Intra	XL	27.4909	27.4909	6887	0	0	4	668.858	CD2BP2	KLVDPVAGSGGPGSR	26	40		CD2BP2	KGPGQPSSPQR	188	198		[K26-K188;K26-S194;K26-S195;S34-K188;S39-K188]	27.4909
0	Protein state 1 - 1(1)	Data\Lara_231020_P2948_MR_IB_Xlink_BS3_1mM_R1_fr2.raw	Accepted	143.456	0	2.68324e-37	1.14931e-34	1.29137e-39	78.7921	2.09	1.96	0.17	0	Cross-linked	Inter	XL	23.8567	23.8567	5502	0	0	4	612.318	40K	QNKLTYTMR	224	232		CD2BP2	KGPGQPSSPQR	188	198		[K226-K188;K226-S194;T228-K188;Y229-K188;T230-K188]	23.8567
0	Protein state 1 - 1(1)	Data\Lara_231020_P2948_MR_IB_Xlink_BS3_1mM_R1_fr2.raw	Accepted	143.225	0	1.1516e-29	2.45787e-27	1.4681e-32	126.781	1.77	1.67	1.6	0	Cross-linked	Intra	XL	40.5757	40.5757	11758	0	0	4	446.286	PRP6	LLLKSVR	296	302		PRP6	AILEKSR	764	770		[K299-K768;K299-S769;S300-K768;S300-S769]	40.5757
0	Protein state 1 - 1(1)	Data\Lara_231020_P2948_MR_IB_Xlink_BS3_1mM_R1_fr2.raw	Accepted	142.078	0	6.55101e-54	2.74663e-55	2.74663e-55	43	1.23	1.49	0.53	0	Free Peptide	Intra		22.588	22.5981	5044	0	0	4	650.57	SmD3	VLHEAEGHIVTCETNTGEVYRGK	9	31							[]	22.577873599717;22.59809403865
0	Protein state 1 - 1(1)	Data\Lara_231020_P2948_MR_IB_Xlink_BS3_1mM_R1_fr2.raw	Accepted	140.336	0	2.50104e-36	2.87719e-43	5.90897e-30	85.0265	0.96	0.81	0.65	0	Cross-linked	Inter	XL	41.8822	41.8822	12277	0	0	4	604.845	CD2BP2	KLDPPGGQFYNSK	321	333		PRP6	LLLKSVR	296	302		[K321-K299;K321-S300]	41.8822
0	Protein state 1 - 1(1)	Data\Lara_231020_P2948_MR_IB_Xlink_BS3_1mM_R1_fr2.raw	Accepted	139.516	0	2.82868e-41	1.92488e-34	5.82998e-43	103.67	1.33	1.46	0.18	0	Cross-linked	Intra	XL	33.4212	33.4212	9013	0	0	4	454.52	PRP6	TKSVDALK	828	835		PRP6	AILEKSR	764	770		[T828-K768;T828-S769;K829-K768;K829-S769;S830-K768;S830-S769]	33.4212
0	Protein state 1 - 1(1)	Data\Lara_231020_P2948_MR_IB_Xlink_BS3_1mM_R1_fr2.raw	Accepted	139.171	0	9.71398e-41	1.20028e-33	3.8167e-43	99.8052	1.24	1.36	0.37	0	Cross-linked	Intra	XL	29.2131	29.2131	7554	0	0	4	486.544	PRP6	TKSVDALKK	828	836		PRP6	AILEKSR	764	770		[T828-K768;T828-S769;K829-K768;K829-S769;S830-K768;S830-S769;K835-K768;K835-S769]	29.2131
0	Protein state 1 - 1(1)	Data\Lara_231020_P2948_MR_IB_Xlink_BS3_1mM_R1_fr2.raw	Accepted	138.463	0	6.16779e-29	1.4437e-26	3.07221e-23	79.1418	1.24	1.63	1.43	0	Cross-linked	Inter	XL	34.477	34.477	9417	0	0	5	583.689	PRP8	GNNPKGYLPSHYER	2245	2258		DDX23	KMLEDPQER	204	212		[K2249-K204;Y2251-K204;S2254-K204;Y2256-K204]	34.477
0	Protein state 1 - 1(1)	Data\Lara_231020_P2948_MR_IB_Xlink_BS3_1mM_R1_fr2.raw	Accepted	137.934	0	1.02266e-31	1.19938e-38	1.19938e-38	71.4062	1.1	0.95	1.12	0	Dead end	Intra	DE H2O	24.0424	24.0424	5572	0	0	4	569.805	40K	VKRLKGHTSFVNSCYPAR	144	161							[K145-;K148-;T151-;S152-;S156-;Y158-]	24.0424
0	Protein state 1 - 1(1)	Data\Lara_231020_P2948_MR_IB_Xlink_BS3_1mM_R1_fr2.raw	Rejected	11.6158	0.0687023	0.00426243	0.000886757	0.000886757	10.2537	1.3	1.33	1.57	0	Dead end	Intra	DE H2O	29.2506	29.2506	7569	0	0	4	448.506	DIM1	KGRGLVVSPKDYSTK	125	139							[K125-;S132-;K134-;Y136-;S137-;T138-]	29.2506
0	Protein state 1 - 1(1)	Data\Lara_231020_P2948_MR_IB_Xlink_BS3_1mM_R1_fr2.raw	Accepted	137.576	0	7.82677e-30	7.96198e-31	9.21389e-29	76.063	1.43	1.64	2.14	0	Cross-linked	Intra	XL	42.8174	42.832	12600	0	0	5	602.942	PRP6	LQPGDTAKAVVAQAVR	352	367		PRP6	KALEHVPNSVR	395	405		[T357-K395;T357-S403;K359-K395;K359-S403]	42.802873368783;42.83199819385
0	Protein state 1 - 1(1)	Data\Lara_231020_P2948_MR_IB_Xlink_BS3_1mM_R1_fr3.raw	Accepted	137.524	0	2.64775e-33	1.46702e-34	1.46702e-34	27	0.12	0.12	2.99	0	Free Peptide	Intra		17.9108	17.9108	3282	0	0	4	434.994	DDX23	RPAVVYIGSAGKPHER	623	638							[]	17.9108
0	Protein state 1 - 1(1)	Data\Lara_231020_P2948_MR_IB_Xlink_BS3_1mM_R1_fr2.raw	Rejected	8.11424	0.101449	0.105244	0.223227	0.223227	7.7956	9.3	9.3	8.93	0	Self Linked	Intra	XL	29.3244	29.3244	7600	0	0	3	510.603	BRR2	KTGNFQVTELGR	975	986							[K975-T976;K975-T982;T976-T982]	29.3244
0	Protein state 1 - 1(1)	Data\Lara_231020_P2948_MR_IB_Xlink_BS3_1mM_R1_fr2.raw	Rejected	8.37359	0.121429	0.000230885	3.78268e-05	3.78268e-05	8	6.49	6.49	6.03	0	Free Peptide	Intra		29.411	29.411	7636	0	0	3	445.91	DIM1	GLVVSPKDYSTK	128	139							[]	29.411
0	Protein state 1 - 1(1)	Data\Lara_231020_P2948_MR_IB_Xlink_BS3_1mM_R1_fr3.raw	Accepted	137.44	0	1.37817e-18	9.80186e-28	9.80186e-28	131.142	2.17	2.17	3.44	0	Cross-linked	Intra	XL	33.8377	33.8377	6966	0	0	4	443.268	PRP6	AILEKSR	764	770		PRP6	AILEKSR	764	770		[K768-K768;K768-S769;S769-S769]	33.8377
0	Protein state 1 - 1(1)	Data\Lara_231020_P2948_MR_IB_Xlink_BS3_1mM_R1_fr2.raw	Rejected	8.12676	0.198473	0.0376911	0.042851	0.042851	7.4362	9.53	9.48	467.78	0	Dead end	Intra	DE H2O	29.4601	29.4601	7657	0	0	4	524.512	DDX23	KLDEMTDRDWRIFR	361	374							[K361-;T366-]	29.4601
0	Protein state 1 - 1(1)	Data\Lara_231020_P2948_MR_IB_Xlink_BS3_1mM_R1_fr3.raw	Accepted	137.118	0	1.13862e-22	7.39105e-25	6.41345e-15	60.4722	3.51	3.58	2.97	0	Cross-linked	Intra	XL	19.3336	19.3336	3660	0	0	4	523.01	BRR2	TKPQMQEER	59	67		BRR2	MGDKAQR	52	58		[T59-K55;K60-K55]	19.3336
0	Protein state 1 - 1(1)	Data\Lara_231020_P2948_MR_IB_Xlink_BS3_1mM_R1_fr2.raw	Rejected	7.20256	0.259542	2.64599	0.958284	0.958284	7.1365	1.8	3.96	0.89	0	Dead end	Intra	DE H2O	29.6473	29.6473	7733	0	0	5	515.864	DDX23	KQFQDLGRKMLEDPQERER	196	214							[]	29.6473	rejected conflict q > qmin (0.108882521489971) > (0.07)
0	Protein state 1 - 1(1)	Data\Lara_231020_P2948_MR_IB_Xlink_BS3_1mM_R1_fr2.raw	Accepted	136.927	0	7.89821e-18	5.61739e-27	5.61739e-27	131.142	1.48	1.48	1.18	0	Cross-linked	Intra	XL	34.5136	34.5136	9431	0	0	4	443.268	PRP6	AILEKSR	764	770		PRP6	AILEKSR	764	770		[K768-K768;K768-S769;S769-S769]	34.5136
0	Protein state 1 - 1(1)	Data\Lara_231020_P2948_MR_IB_Xlink_BS3_1mM_R1_fr1.raw	Accepted	136.917	0	1.40494e-55	6.70929e-57	6.70929e-57	57	5.74	1.17	9.95	0	Free Peptide	Intra		41.4417	41.5319	6974	0	0	5	592.308	40K	LPGHAGSINEVAFHPDEPIIISASSDKR	323	350							[]	41.35144210585;41.53188756665
0	Protein state 1 - 1(1)	Data\Lara_231020_P2948_MR_IB_Xlink_BS3_1mM_R1_fr2.raw	Rejected	11.3786	0.0687023	0.00839138	0.00246011	0.00246011	10.3257	7.74	9.65	9.32	0	Dead end	Intra	DE H2O	29.6948	29.6948	7753	0	0	4	549.776	DDX23	YRQTVMFTATMPPAVER	599	615							[Y599-;T602-;T606-;T608-]	29.6948
0	Protein state 1 - 1(1)	Data\Lara_231020_P2948_MR_IB_Xlink_BS3_1mM_R1_fr2.raw	Accepted	135.789	0	1.14941e-37	2.53176e-43	1.90208e-24	105.849	1.56	1.62	1.3	0	Cross-linked	Inter	XL	24.069	24.069	5583	0	0	4	546.554	CD2BP2	KGPGQPSSPQR	188	198		BRR2	IQSKLYR	484	490		[K188-S486;K188-K487;K188-Y489]	24.069
0	Protein state 1 - 1(1)	Data\Lara_231020_P2948_MR_IB_Xlink_BS3_1mM_R1_fr2.raw	Accepted	135.789	0	5.91093e-29	3.23501e-19	1.39287e-22	77.0186	1.34	1.23	1.04	0	Cross-linked	Intra	XL	30.1469	30.1469	7948	0	0	4	661.825	DDX23	TLEEKEQEEAR	329	339		DDX23	KMLEDPQER	204	212		[T329-K204;K333-K204]	30.1469
0	Protein state 1 - 1(1)	Data\Lara_231020_P2948_MR_IB_Xlink_BS3_1mM_R1_fr2.raw	Rejected	10.3243	0.0992366	86.395	502.564	502.564	9.3118	4.24	4.24	4.71	0	Dead end	Intra	DE H2O	29.7048	29.7048	7757	0	0	2	574.303	DECOY_DDX23	LNSLAFER	111	118							[]	29.7048	rejected conflict q > qmin (0.0343839541547278) > (0)
0	Protein state 1 - 1(1)	Data\Lara_231020_P2948_MR_IB_Xlink_BS3_1mM_R1_fr2.raw	Accepted	134.259	0	1.76238e-39	7.90448e-44	8.23338e-16	100.313	0.67	0.75	0.01	0	Cross-linked	Intra	XL	50.0274	50.0274	14788	0	0	4	736.17	PRP8	ALNMAIPGGPKFEPLVR	268	284		PRP8	VSYQKLLK	445	452		[K278-S446;K278-Y447;K278-K449]	50.0274
0	Protein state 1 - 1(1)	Data\Lara_231020_P2948_MR_IB_Xlink_BS3_1mM_R1_fr2.raw	Accepted	134.249	0	1.10666e-37	1.31143e-43	8.83427e-22	88.0495	2.19	1.77	2.18	0	Cross-linked	Intra	XL	39.3273	39.3273	11288	0	0	6	557.617	PRP8	KFGFVDAQKEDMPPEHVR	50	67		PRP8	ATKFFQSTK	478	486		[K50-T479;K50-K480;K50-S484;K50-T485;K58-T479;K58-K480]	39.3273
0	Protein state 1 - 1(1)	Data\Lara_231020_P2948_MR_IB_Xlink_BS3_1mM_R1_fr2.raw	Accepted	134.088	0	1.77911e-19	2.47507e-10	9.34722e-15	67.6378	1.05	1.5	2.32	0	Cross-linked	Inter	XL	27.6395	27.6395	6942	0	0	4	608.05	BRR2	TKPQMQEER	59	67		DDX23	KMLEDPQER	204	212		[T59-K204;K60-K204]	27.6395
0	Protein state 1 - 1(1)	Data\Lara_231020_P2948_MR_IB_Xlink_BS3_1mM_R1_fr2.raw	Accepted	133.724	0	4.35451e-31	8.46308e-41	1.35581e-29	113.995	1.06	1.4	0.96	0	Cross-linked	Intra	XL	27.3277	27.3277	6821	0	0	4	579.549	DDX23	TLEEKEQEEAR	329	339		DDX23	EAEALKR	170	176		[T329-K175;K333-K175]	27.3277
0	Protein state 1 - 1(1)	Data\Lara_231020_P2948_MR_IB_Xlink_BS3_1mM_R1_fr2.raw	Accepted	133.628	0	9.72394e-41	1.735e-40	5.28472e-41	96.7892	2.15	1.65	1.51	0	Cross-linked	Inter	XL	43.9386	43.9386	12990	0	0	4	773.663	SNU114	TLDELGIHLTKEELK	395	409		PRP8	KYVNGSTYQR	218	227		[T404-K218;T404-Y219;T404-S223;K405-K218;K405-Y219;K405-S223;K405-T224]	43.9386
0	Protein state 1 - 1(1)	Data\Lara_231020_P2948_MR_IB_Xlink_BS3_1mM_R1_fr2.raw	Rejected	6.86945	0.274809	3.70061	2.21051	2.21051	6.7437	8.75	8.75	9.7	0	Dead end	Intra	DE H2O	29.9223	29.9223	7849	0	0	4	501.526	DECOY_SmD3	RRKQFINGRGMGRGR	1	15							[]	29.9223
0	Protein state 1 - 1(1)	Data\Lara_231020_P2948_MR_IB_Xlink_BS3_1mM_R1_fr2.raw	Accepted	131.747	0	4.3196e-32	7.79326e-42	7.79326e-42	75.3226	1.56	1.91	1.87	0	Dead end	Intra	DE H2O	42.2574	42.2574	12419	0	0	4	535.036	BRR2	IMEHAGKNQVLVFVHSR	712	728							[K718-;S727-]	42.2574
0	Protein state 1 - 1(1)	Data\Lara_231020_P2948_MR_IB_Xlink_BS3_1mM_R1_fr2.raw	Rejected	10.406	0.05	0.000631131	0.000721792	0.000721792	14	6.46	8.32	8.48	0	Free Peptide	Intra		30.0105	30.0105	7889	0	0	6	492.419	DECOY_PRP8	RVHEPPMDEKQADVFGFKRKEAYR	2269	2292							[]	30.0105	rejected conflict q > qmin (0.0439330543933054) > (0) Rejected by score conflict resolution
0	Protein state 1 - 1(1)	Data\Lara_231020_P2948_MR_IB_Xlink_BS3_1mM_R1_fr2.raw	Accepted	131.473	0	2.44017e-29	1.41734e-30	1.41734e-30	27	3	1.98	2.03	0	Free Peptide	Intra		35.5377	35.5377	9837	0	0	4	474.281	SNU114	SIVIRPLEPQPAPHLAR	915	931							[]	35.5377
0	Protein state 1 - 1(1)	Data\Lara_231020_P2948_MR_IB_Xlink_BS3_1mM_R1_fr2.raw	Rejected	8.85384	0.175573	0.000988047	0.000292517	0.000292517	5.5233	8.05	8.3	6.57	0	Dead end	Intra	DE H2O	30.2215	30.2215	7980	0	0	4	465.023	SmD2	NNKKLLGRVKAFDR	48	61							[K50-;K51-;K57-]	30.2215
0	Protein state 1 - 1(1)	Data\Lara_231020_P2948_MR_IB_Xlink_BS3_1mM_R1_fr2.raw	Rejected	9.61203	0.137405	0.0155762	0.0072907	0.0072907	8.6642	1.4	0.96	451.88	0	Dead end	Intra	DE H2O	30.3145	30.3145	8020	0	0	5	442.447	DECOY_BRR2	VLNNKDLMLAATHVLDLR	1167	1184							[K1171-;T1178-]	30.3145
0	Protein state 1 - 1(1)	Data\Lara_231020_P2948_MR_IB_Xlink_BS3_1mM_R1_fr2.raw	Rejected	13.3547	0.0687023	0.000162542	1.85893e-06	1.85893e-06	10.1109	1.61	1.74	2.07	0	Dead end	Intra	DE H2O	30.3827	30.3827	8049	0	0	4	679.609	PRP8	QQIAEIEKQTKEQSQLTATQTR	2024	2045							[]	30.3827	rejected conflict q > qmin (0.0171919770773639) > (0.005)
0	Protein state 1 - 1(1)	Data\Lara_231020_P2948_MR_IB_Xlink_BS3_1mM_R1_fr2.raw	Accepted	129.403	0	9.61037e-37	4.77269e-38	4.65628e-36	99.3336	0.84	1.08	0.05	0	Cross-linked	Intra	XL	41.0577	41.0577	11945	0	0	4	734.134	PRP6	NLIMKGTEMCPK	330	341		PRP6	LEEVTGKLQVAR	318	329		[K334-T322;K334-K324;T336-T322;T336-K324]	41.0577
0	Protein state 1 - 1(1)	Data\Lara_231020_P2948_MR_IB_Xlink_BS3_1mM_R1_fr2.raw	Rejected	6.82025	0.274809	1.94353	0.954637	0.954637	6.7878	7.75	7.69	7.88	0	Dead end	Intra	DE H2O	30.4158	30.4158	8064	0	0	4	461.023	SmE	VQKVMVQPINLIFR	10	23							[]	30.4158	rejected conflict q > qmin (0.117478510028653) > (0)
0	Protein state 1 - 1(1)	Data\Lara_231020_P2948_MR_IB_Xlink_BS3_1mM_R1_fr2.raw	Accepted	129.377	0	2.01285e-36	2.14515e-28	3.90204e-32	99.9125	1.3	1.33	1.01	0	Cross-linked	Inter	XL	20.32	20.32	4260	0	0	4	623.573	PRP8	KYVNGSTYQR	218	227		CD2BP2	KGPGQPSSPQR	188	198		[K218-K188;K218-S194;K218-S195;Y219-K188;Y219-S194;Y219-S195;S223-K188;T224-K188;Y225-K188]	20.32
0	Protein state 1 - 1(1)	Data\Lara_231020_P2948_MR_IB_Xlink_BS3_1mM_R1_fr2.raw	Accepted	128.615	0	8.99021e-22	5.87901e-15	1.37981e-09	60.2663	1.45	1.41	2.21	0	Cross-linked	Inter	XL	23.5446	23.5446	5385	0	0	4	726.619	PRP8	QTKEQSQLTATQTR	2032	2045		BRR2	TKPQMQEER	59	67		[T2033-T59;T2033-K60;K2034-T59;K2034-K60;S2037-T59;S2037-K60;T2040-T59;T2040-K60;T2042-T59;T2042-K60]	23.5446
0	Protein state 1 - 1(1)	Data\Lara_231020_P2948_MR_IB_Xlink_BS3_1mM_R1_fr2.raw	Accepted	128.299	0	2.98582e-37	4.11708e-39	1.00231e-25	96.8897	1.84	1.37	1.57	0	Cross-linked	Inter	XL	42.4174	42.4174	12479	0	0	4	657.593	CD2BP2	KLDPPGGQFYNSK	321	333		PRP8	KFGFVDAQK	50	58		[K321-K50]	42.4174
0	Protein state 1 - 1(1)	Data\Lara_231020_P2948_MR_IB_Xlink_BS3_1mM_R1_fr2.raw	Accepted	128.169	0	3.02019e-34	4.69822e-34	3.02209e-34	102.323	1.66	1.42	1.83	0	Cross-linked	Intra	XL	34.6735	34.6735	9494	0	0	5	563.288	PRP6	FELQHGTEEQQEEVR	884	898		PRP6	AILEKSR	764	770		[T890-K768;T890-S769]	34.6735
0	Protein state 1 - 1(1)	Data\Lara_231020_P2948_MR_IB_Xlink_BS3_1mM_R1_fr2.raw	Accepted	127.996	0	1.96993e-28	3.26966e-22	1.09574e-12	68.0694	2.27	1.2	0.08	0	Cross-linked	Inter	XL	38.9721	39.015	11181	0	0	5	589.302	PRP8	HDPNMKYELQLANPK	2288	2302		DDX23	KQFQDLGR	196	203		[K2293-K196;Y2294-K196]	38.929146692783;39.015013580517
0	Protein state 1 - 1(1)	Data\Lara_231020_P2948_MR_IB_Xlink_BS3_1mM_R1_fr2.raw	Accepted	127.133	0	4.29214e-39	1.13839e-34	1.91598e-29	91.4224	0.98	1.1	1.23	0	Cross-linked	Intra	XL	29.267	29.267	7576	0	0	4	682.353	CD2BP2	KLDPPGGQFYNSK	321	333		CD2BP2	KGPGQPSSPQR	188	198		[K321-K188;K321-S194;K321-S195;Y330-K188;S332-K188]	29.267
0	Protein state 1 - 1(1)	Data\Lara_231020_P2948_MR_IB_Xlink_BS3_1mM_R1_fr2.raw	Accepted	126.871	0	1.3572e-38	4.08933e-31	9.9635e-33	92.1611	1.08	1.82	2.25	0	Cross-linked	Intra	XL	36.0071	36.0071	10002	0	0	4	636.092	BRR2	TEAEQCKNLELK	764	775		BRR2	KLPEEVVK	1134	1141		[T764-K1134;K770-K1134]	36.0071
0	Protein state 1 - 1(1)	Data\Lara_231020_P2948_MR_IB_Xlink_BS3_1mM_R1_fr2.raw	Accepted	126.607	0	5.24622e-28	5.26859e-24	4.65964e-22	81.0047	0.91	1.08	0.22	0	Cross-linked	Intra	XL	29.7004	29.7004	7756	0	0	4	627.305	DDX23	TLEEKEQEEAR	329	339		DDX23	KLDEMTDR	361	368		[T329-K361;K333-K361;K333-T366]	29.7004
0	Protein state 1 - 1(1)	Data\Lara_231020_P2948_MR_IB_Xlink_BS3_1mM_R1_fr2.raw	Accepted	125.804	0	2.38661e-36	5.38635e-44	2.38538e-24	95.3878	0.73	0.68	0.03	0	Cross-linked	Intra	XL	37.4622	37.4622	10581	0	0	4	620.834	BRR2	KTGNFQVTELGR	975	986		BRR2	NNLVKYDK	967	974		[K975-K971;K975-Y972;T976-K971;T976-Y972]	37.4622
0	Protein state 1 - 1(1)	Data\Lara_231020_P2948_MR_IB_Xlink_BS3_1mM_R1_fr2.raw	Accepted	125.558	0	2.95769e-55	1.44206e-56	1.44206e-56	58	4.63	0.81	1.87	0	Free Peptide	Intra		40.9995	40.9995	11923	0	0	5	592.308	40K	LPGHAGSINEVAFHPDEPIIISASSDKR	323	350							[]	40.9995
0	Protein state 1 - 1(1)	Data\Lara_231020_P2948_MR_IB_Xlink_BS3_1mM_R1_fr3.raw	Accepted	125.078	0	7.59507e-48	3.18245e-49	3.18245e-49	41	0.81	0.73	0.15	0	Free Peptide	Intra		24.4622	24.4622	4818	0	0	4	537.265	PRP8	KFGFVDAQKEDMPPEHVR	50	67							[]	24.4622
0	Protein state 1 - 1(1)	Data\Lara_231020_P2948_MR_IB_Xlink_BS3_1mM_R1_fr2.raw	Accepted	124.92	0	6.71206e-37	1.19134e-37	1.91858e-40	93.0989	0.02	0.43	0.04	0	Cross-linked	Inter	XL	28.7666	28.7666	7370	0	0	5	618.711	40K	LKGHTSFVNSCYPAR	147	161		PRP8	KYVNGSTYQR	218	227		[K148-K218;K148-Y219;K148-S223;K148-T224;K148-Y225;T151-K218;T151-Y219;T151-S223;T151-T224;T151-Y225;S152-K218;S152-Y219;S152-S223;S152-T224;S152-Y225;S156-K218;S156-Y219]	28.7666
0	Protein state 1 - 1(1)	Data\Lara_231020_P2948_MR_IB_Xlink_BS3_1mM_R1_fr2.raw	Rejected	6.3892	0.231884	54.4185	81.3189	81.3189	4.9848	8.7	8.7	15.13	0	Self Linked	Intra	XL	32.1636	32.1636	8531	0	0	3	552.28	DECOY_DDX23	SPSSKRDRDRDR	780	791							[]	32.1636
0	Protein state 1 - 1(1)	Data\Lara_231020_P2948_MR_IB_Xlink_BS3_1mM_R1_fr2.raw	Accepted	124.812	0	8.66547e-43	4.28715e-44	4.28715e-44	41	2.03	6.51	5.69	0	Free Peptide	Intra		41.4898	41.4898	12121	0	0	4	784.171	40K	QRHELLLGAGSGPGAGQQQATPGALLQAGPPR	20	51							[]	41.4898
0	Protein state 1 - 1(1)	Data\Lara_231020_P2948_MR_IB_Xlink_BS3_1mM_R1_fr2.raw	Accepted	124.526	0	8.05048e-28	4.1411e-13	3.8251e-27	79.0194	1.44	1.57	1.58	0	Cross-linked	Inter	XL	23.2381	23.2381	5278	0	0	4	632.095	PRP6	KALEHVPNSVR	395	405		CD2BP2	KGPGQPSSPQR	188	198		[K395-K188;K395-S194;S403-K188]	23.2381
0	Protein state 1 - 1(1)	Data\Lara_231020_P2948_MR_IB_Xlink_BS3_1mM_R1_fr2.raw	Rejected	6.19352	0.185714	0.00204262	0.0699693	0.0699693	3	6.58	6.58	0.21	0	Free Peptide	Intra		32.7234	32.7234	8741	0	0	2	507.794	BRR2	LRDKERR	148	154							[]	32.7234
0	Protein state 1 - 1(1)	Data\Lara_231020_P2948_MR_IB_Xlink_BS3_1mM_R1_fr2.raw	Accepted	124.228	0	2.80858e-26	5.33337e-33	1.56104e-19	109.413	1.01	1.76	0.75	0	Cross-linked	Intra	XL	36.4768	36.4768	10185	0	0	4	676.62	PRP6	LEEVTGKLQVAR	318	329		PRP6	EKEEIEKYR	124	132		[T322-K125;T322-K130;T322-Y131;K324-K125;K324-K130;K324-Y131]	36.4768
0	Protein state 1 - 1(1)	Data\Lara_231020_P2948_MR_IB_Xlink_BS3_1mM_R1_fr3.raw	Accepted	123.879	0	1.77792e-22	3.30865e-17	2.94294e-13	72.6134	1.78	1.74	2.39	0	Cross-linked	Intra	XL	33.806	33.806	6960	0	0	4	534.774	DDX23	KLDEMTDR	361	368		DDX23	KQFQDLGR	196	203		[K361-K196;T366-K196]	33.806
0	Protein state 1 - 1(1)	Data\Lara_231020_P2948_MR_IB_Xlink_BS3_1mM_R1_fr2.raw	Accepted	121.195	0	1.89791e-38	3.10368e-44	1.47426e-27	84.522	1.51	1.51	0.09	0	Cross-linked	Intra	XL	16.3285	16.3285	2947	0	0	4	428.748	PRP8	TLTTKER	529	535		PRP8	HSKGVAK	664	670		[T531-S665;T531-K666;T532-S665;T532-K666;K533-S665;K533-K666]	16.3285
0	Protein state 1 - 1(1)	Data\Lara_231020_P2948_MR_IB_Xlink_BS3_1mM_R1_fr2.raw	Accepted	121.13	0	6.66729e-37	7.36009e-22	5.07003e-26	87.9428	2.16	1.97	2.83	0	Cross-linked	Inter	XL	25.5477	25.4369	6083	0	0	4	753.883	40K	LKGHTSFVNSCYPAR	147	161		CD2BP2	KGPGQPSSPQR	188	198		[K148-K188;K148-S194;K148-S195;T151-K188;S152-K188;S156-K188;Y158-K188]	25.43691698665;25.658420702383
0	Protein state 1 - 1(1)	Data\Lara_231020_P2948_MR_IB_Xlink_BS3_1mM_R1_fr2.raw	Rejected	7.53902	0.221374	1.78452	9.25297	9.25297	7.5167	2.45	2.45	9.66	0	Dead end	Intra	DE H2O	32.8657	32.8657	8794	0	0	3	478.934	DECOY_SNU114	RRTKIMFER	34	42							[]	32.8657
0	Protein state 1 - 1(1)	Data\Lara_231020_P2948_MR_IB_Xlink_BS3_1mM_R1_fr1.raw	Accepted	120.985	0	2.12978e-42	1.31878e-43	1.31878e-43	30	1.32	1.22	1.18	0	Free Peptide	Intra		44.3769	44.3769	7521	0	0	4	713.131	40K	HELLLGAGSGPGAGQQQATPGALLQAGPPR	22	51							[]	44.3769
0	Protein state 1 - 1(1)	Data\Lara_231020_P2948_MR_IB_Xlink_BS3_1mM_R1_fr2.raw	Accepted	120.114	0	3.69395e-27	4.58269e-23	7.57263e-31	70.3915	1.47	1.46	1.61	0	Cross-linked	Inter	XL	23.9407	23.9407	5533	0	0	4	654.589	PRP8	QQIAEIEKQTK	2024	2034		BRR2	TKPQMQEER	59	67		[K2031-T59;K2031-K60;T2033-T59;T2033-K60]	23.9407
0	Protein state 1 - 1(1)	Data\Lara_231020_P2948_MR_IB_Xlink_BS3_1mM_R1_fr2.raw	Rejected	5.3129	0.228571	0.0049276	0.00803185	0.00803185	7	8.49	8.43	7.91	0	Free Peptide	Intra		33.0074	33.0074	8851	0	0	5	625.73	DECOY_PRP6	KLDSFQQQIKPREMRYKEIEEKER	796	819							[]	33.0074	rejected conflict q > qmin (0.0753138075313808) > (0)
0	Protein state 1 - 1(1)	Data\Lara_231020_P2948_MR_IB_Xlink_BS3_1mM_R1_fr2.raw	Accepted	120.09	0	2.66428e-35	4.74822e-33	1.09827e-22	89.9104	0.98	0.96	0.08	0	Cross-linked	Inter	XL	32.2435	32.2161	8551	0	0	5	659.526	PRP8	FGFVDAQKEDMPPEHVR	51	67		CD2BP2	KGPGQPSSPQR	188	198		[K58-K188;K58-S194;K58-S195]	32.171447939183;32.216139747183;32.342830070917
0	Protein state 1 - 1(1)	Data\Lara_231020_P2948_MR_IB_Xlink_BS3_1mM_R1_fr2.raw	Rejected	10.3444	0.0571429	3.21728e-05	5.17508e-05	5.17508e-05	9	1.54	1.76	0.02	0	Free Peptide	Intra		33.0925	33.0925	8884	0	0	4	921.597	DECOY_SNU114	DEHLVVEMGPHDDDHDGVDDDDDDDDMEDLDK	911	942							[]	33.0925	rejected conflict q > qmin (0.0125523012552301) > (0)
0	Protein state 1 - 1(1)	Data\Lara_231020_P2948_MR_IB_Xlink_BS3_1mM_R1_fr2.raw	Rejected	9.85667	0.10687	0.123164	0.440949	0.440949	9.6316	7.34	7.34	747.32	0	Dead end	Intra	DE H2O	33.099	33.099	8887	0	0	2	663.834	DECOY_SNU114	IDIESYMKR	320	328							[S324-;Y325-;K327-]	33.099
0	Protein state 1 - 1(1)	Data\Lara_231020_P2948_MR_IB_Xlink_BS3_1mM_R1_fr2.raw	Rejected	9.19252	0.160305	0.134197	0.440949	0.440949	8.9704	1.12	1.12	755.77	0	Dead end	Intra	DE H2O	33.099	33.099	8887	0	0	2	663.84	40K	QNKLTYTMR	224	232							[]	33.099	rejected conflict q > qmin (0.0630372492836676) > (0.043)
0	Protein state 1 - 1(1)	Data\Lara_231020_P2948_MR_IB_Xlink_BS3_1mM_R1_fr2.raw	Accepted	120.036	0	3.13247e-34	7.1547e-42	7.1547e-42	89.7366	1.44	1.56	0.79	0	Dead end	Intra	DE H2O	35.1511	35.1511	9682	0	0	4	608.308	PRP8	KFGFVDAQKEDMPPEHVRK	50	68							[K50-;K58-]	35.1511
0	Protein state 1 - 1(1)	Data\Lara_231020_P2948_MR_IB_Xlink_BS3_1mM_R1_fr2.raw	Accepted	120.016	0	1.8091e-19	2.59542e-16	2.3294e-06	52.5667	1.22	1.24	0.56	0	Cross-linked	Inter	XL	34.8445	34.8445	9565	0	0	5	623.307	PRP8	HDPNMKYELQLANPK	2288	2302		DDX23	KMLEDPQER	204	212		[K2293-K204;Y2294-K204]	34.8445
0	Protein state 1 - 1(1)	Data\Lara_231020_P2948_MR_IB_Xlink_BS3_1mM_R1_fr2.raw	Rejected	10.3272	0.0916031	0.351484	1.06669	1.06669	10.2741	6.53	6.53	6.3	0	Dead end	Intra	DE H2O	33.3905	33.3905	9002	0	0	2	651.324	DDX23	KMLEDPQER	204	212							[K204-]	33.3905
0	Protein state 1 - 1(1)	Data\Lara_231020_P2948_MR_IB_Xlink_BS3_1mM_R1_fr2.raw	Rejected	6.46461	0.188406	147.752	159	159	4.1032	5.62	5.62	755.82	0	Self Linked	Intra	XL	33.5076	33.5076	9048	0	0	2	657.856	PRP8	INTLFQKDR	1419	1427							[T1421-K1425]	33.5076
0	Protein state 1 - 1(1)	Data\Lara_231020_P2948_MR_IB_Xlink_BS3_1mM_R1_fr2.raw	Rejected	7.60742	0.21374	7.30153	0.304644	0.304644	7.343	6.79	7.07	6.85	0	Dead end	Intra	DE H2O	33.6467	33.6467	9096	0	0	4	554.549	BRR2	LTAIDILTTCAADIQRQR	1571	1588							[]	33.6467
0	Protein state 1 - 1(1)	Data\Lara_231020_P2948_MR_IB_Xlink_BS3_1mM_R1_fr2.raw	Accepted	119.715	0	2.07953e-33	2.29837e-29	1.84581e-25	93.1054	1.32	1.42	0.08	0	Cross-linked	Intra	XL	33.7814	33.7814	9145	0	0	5	477.254	PRP6	KALEHVPNSVR	395	405		PRP6	LETYENAR	443	450		[K395-T445;K395-Y446]	33.7814
0	Protein state 1 - 1(1)	Data\Lara_231020_P2948_MR_IB_Xlink_BS3_1mM_R1_fr2.raw	Accepted	118.787	0	4.1663e-39	1.73627e-29	8.95772e-36	79.3748	1.92	1.99	1.48	0	Cross-linked	Intra	XL	42.9698	42.9698	12634	0	0	4	559.302	PRP8	ATKFFQSTK	478	486		PRP8	KFGFVDAQK	50	58		[T479-K50;K480-K50;S484-K50;T485-K50]	42.9698
0	Protein state 1 - 1(1)	Data\Lara_231020_P2948_MR_IB_Xlink_BS3_1mM_R1_fr2.raw	Rejected	5.52962	0.214286	0.00396749	0.00729217	0.00729217	9	5.29	9.97	487.8	0	Free Peptide	Intra		33.842	33.842	9159	0	0	4	520.031	CD2BP2	GGGKGRKGPGQPSSPQRLDR	182	201							[]	33.842	rejected conflict q > qmin (0.0711297071129707) > (0.01)
0	Protein state 1 - 1(1)	Data\Lara_231020_P2948_MR_IB_Xlink_BS3_1mM_R1_fr2.raw	Rejected	6.55428	0.188406	119.394	132.541	132.541	4.4818	2.07	5.09	10.56	0	Self Linked	Intra	XL	33.855	33.855	9165	0	0	5	548.703	DECOY_SNU114	RRTKIMFERALHPAPQPELPR	34	54							[]	33.855	rejected conflict q > qmin (0.0722222222222222) > (0.017)
0	Protein state 1 - 1(1)	Data\Lara_231020_P2948_MR_IB_Xlink_BS3_1mM_R1_fr2.raw	Accepted	118.708	0	3.20341e-24	3.98925e-23	2.3154e-13	62.209	4.53	2.2	1.02	0	Cross-linked	Inter	XL	38.0039	38.0039	10786	0	0	4	801.879	PRP8	SGMSHEEDQLIPNLYR	1355	1370		BRR2	TKPQMQEER	59	67		[S1355-T59;S1355-K60;S1358-T59;S1358-K60]	38.0039
0	Protein state 1 - 1(1)	Data\Lara_231020_P2948_MR_IB_Xlink_BS3_1mM_R1_fr3.raw	Accepted	118.405	0	6.14103e-23	3.71295e-29	3.71295e-29	50.4034	1.17	1.17	1.47	0	Dead end	Intra	DE H2O	13.9374	13.9374	2330	0	0	4	452.495	CD2BP2	GGGKGRKGPGQPSSPQR	182	198							[K185-;K188-;S194-;S195-]	13.9374
0	Protein state 1 - 1(1)	Data\Lara_231020_P2948_MR_IB_Xlink_BS3_1mM_R1_fr2.raw	Rejected	6.06565	0.185714	0.00232124	0.0133575	0.0133575	4	9.62	15.79	9.56	0	Free Peptide	Intra		33.9804	33.9804	9216	0	0	4	445.009	SmG	KFMDKKLSLKLNGGR	11	25							[]	33.9804
0	Protein state 1 - 1(1)	Data\Lara_231020_P2948_MR_IB_Xlink_BS3_1mM_R1_fr2.raw	Accepted	117.872	0	3.20343e-32	4.61638e-41	4.49664e-21	92.9237	1.32	1.24	2.25	0	Cross-linked	Inter	XL	35.0316	35.0316	9640	0	0	4	659.877	PRP8	SLPVEEQPKQIIVTR	1851	1865		PRP6	HAPPGKR	48	54		[K1859-K53;T1864-K53]	35.0316
0	Protein state 1 - 1(1)	Data\Lara_231020_P2948_MR_IB_Xlink_BS3_1mM_R1_fr2.raw	Accepted	117.638	0	3.86232e-33	1.4546e-29	2.9325e-21	90.9315	1.34	1.15	1.67	0	Cross-linked	Intra	XL	44.3456	44.3456	13138	0	0	4	613.314	CD2BP2	LSGLADQMVAR	202	212		CD2BP2	GNLGVYQETR	213	222		[S203-Y218;S203-T221]	44.3456
0	Protein state 1 - 1(1)	Data\Lara_231020_P2948_MR_IB_Xlink_BS3_1mM_R1_fr2.raw	Rejected	9.93404	0.057971	0.000600246	0.000213831	0.000213831	6.6073	2.37	2.45	466.73	0	Self Linked	Intra	XL	34.2393	34.2393	9320	0	0	4	539.556	DECOY_PRP8	TLRGLNKKCVTKDVTAGR	1556	1573							[K1562-K1563;K1562-T1566;K1562-K1567;K1562-T1570;K1563-T1566;K1563-K1567;K1563-T1570;T1566-K1567;T1566-T1570;K1567-T1570]	34.2393
0	Protein state 1 - 1(1)	Data\Lara_231020_P2948_MR_IB_Xlink_BS3_1mM_R1_fr3.raw	Accepted	117.03	0	8.85755e-30	7.22409e-38	7.22409e-38	65.9462	1.79	1.65	1.12	0	Dead end	Intra	DE H2O	23.4819	23.4819	4586	0	0	4	569.805	40K	VKRLKGHTSFVNSCYPAR	144	161							[K145-;K148-;T151-;S152-;S156-;Y158-]	23.4819
0	Protein state 1 - 1(1)	Data\Lara_231020_P2948_MR_IB_Xlink_BS3_1mM_R1_fr2.raw	Accepted	116.733	0	6.90742e-24	9.76287e-31	9.76287e-31	52.604	1.85	2	3.28	0	Dead end	Intra	DE H2O	40.0363	40.0363	11557	0	0	4	615.079	BRR2	DKERRKEIDLLLGQTDDTR	150	168							[K151-;K155-;T164-;T167-]	40.0363
0	Protein state 1 - 1(1)	Data\Lara_231020_P2948_MR_IB_Xlink_BS3_1mM_R1_fr2.raw	Rejected	8.14164	0.135714	0.000291161	0.00259	0.00259	5	5.06	5.06	827.86	0	Free Peptide	Intra		34.2998	34.2998	9344	0	0	2	608.812	DECOY_DDX23	GSGTEAVGIIDR	381	392							[]	34.2998	rejected conflict q > qmin (0.0355648535564854) > (0)
0	Protein state 1 - 1(1)	Data\Lara_231020_P2948_MR_IB_Xlink_BS3_1mM_R1_fr2.raw	Rejected	7.43967	0.15	0.00058748	0.000157066	0.000157066	4	9.13	9.13	838.05	0	Free Peptide	Intra		34.3625	34.3625	9369	0	0	2	610.843	PRP8	DLKHLIYYR	607	615							[]	34.3625
0	Protein state 1 - 1(1)	Data\Lara_231020_P2948_MR_IB_Xlink_BS3_1mM_R1_fr2.raw	Accepted	115.28	0	8.59643e-51	3.74642e-52	3.74642e-52	33	1.37	0.25	1.34	0	Free Peptide	Intra		50.5424	50.5424	14919	0	0	2	1082.05	SmD2	REEEEFNTGPLSVLTQSVK	19	37							[]	50.5424	Rejected by ms1MIP resolution
0	Protein state 1 - 1(1)	Data\Lara_231020_P2948_MR_IB_Xlink_BS3_1mM_R1_fr2.raw	Rejected	6.9331	0.15942	37.6553	20.8893	20.8893	5.9078	9.09	0.26	1.33	0	Self Linked	Intra	XL	34.4021	34.4935	9423	0	0	4	721.118	PRP6	SVKLEWVQDNIRAAQDLCEEALR	681	703							[S681-K683]	34.31076600105;34.493469915183
0	Protein state 1 - 1(1)	Data\Lara_231020_P2948_MR_IB_Xlink_BS3_1mM_R1_fr2.raw	Rejected	13.8127	0.0610687	0.00570097	0.000368646	0.000368646	12.8098	0.78	1.96	0.98	0	Dead end	Intra	DE H2O	34.4215	34.4215	9394	0	0	4	751.36	BRR2	VRQSRMDTDLETMDLDQGGEALAPR	382	406							[S385-;T389-;T393-]	34.4215
0	Protein state 1 - 1(1)	Data\Lara_231020_P2948_MR_IB_Xlink_BS3_1mM_R1_fr2.raw	Accepted	115.275	0	4.40636e-16	3.85371e-20	3.85371e-20	45.5193	3.14	0.39	0.39	0	Dead end	Intra	DE H2O	51.8985	51.8985	15275	0	0	4	676.633	SNU114	IAVEPVNPSELPKMLDGLRKVNK	590	612							[S598-;K602-;K609-]	51.8985
0	Protein state 1 - 1(1)	Data\Lara_231020_P2948_MR_IB_Xlink_BS3_1mM_R1_fr2.raw	Accepted	114.803	0	1.39952e-33	1.12045e-43	7.24956e-31	86.3538	1.37	1.42	0.77	0	Cross-linked	Intra	XL	37.5919	37.5919	10628	0	0	5	555.498	PRP6	LEEVTGKLQVAR	318	329		PRP6	AAYFEKNHGTR	580	590		[T322-Y582;T322-K585;T322-T589;K324-Y582;K324-K585;K324-T589]	37.5919
0	Protein state 1 - 1(1)	Data\Lara_231020_P2948_MR_IB_Xlink_BS3_1mM_R1_fr2.raw	Accepted	114.328	0	8.03994e-34	6.92416e-40	1.13797e-12	85.2286	1.28	1.46	0.21	0	Cross-linked	Inter	XL	38.3461	38.3461	10928	0	0	4	716.589	PRP8	SGMSHEEDQLIPNLYR	1355	1370		BRR2	MGDKAQR	52	58		[S1355-K55;S1358-K55]	38.3461
0	Protein state 1 - 1(1)	Data\Lara_231020_P2948_MR_IB_Xlink_BS3_1mM_R1_fr2.raw	Accepted	114.202	0	8.36138e-25	4.11892e-22	9.66748e-18	66.7447	2.46	1.61	0.85	0	Cross-linked	Inter	XL	39.9138	39.9138	11507	0	0	5	562.311	PRP8	EHCPAGQPVKVR	433	444		DDX23	AGKSGVAITFLTK	758	770		[K442-K760;K442-S761;K442-T766]	39.9138
0	Protein state 1 - 1(1)	Data\Lara_231020_P2948_MR_IB_Xlink_BS3_1mM_R1_fr2.raw	Rejected	8.57347	0.0724638	440.812	372.142	372.142	6.036	8.54	13.59	448.58	0	Self Linked	Intra	XL	34.7844	34.7844	9541	0	0	4	569.549	DECOY_DDX23	DREKDREREKHRRER	737	751							[]	34.7844	rejected conflict q > qmin (0.0277777777777778) > (0)
0	Protein state 1 - 1(1)	Data\Lara_231020_P2948_MR_IB_Xlink_BS3_1mM_R1_fr2.raw	Accepted	113.714	0	1.23105e-31	2.88547e-37	7.02596e-22	88.6871	1.93	1.72	1.12	0	Cross-linked	Intra	XL	36.4832	36.4832	10188	0	0	5	443.872	PRP6	KALEHVPNSVR	395	405		PRP6	LLLKSVR	296	302		[K395-K299;K395-S300]	36.4832
0	Protein state 1 - 1(1)	Data\Lara_231020_P2948_MR_IB_Xlink_BS3_1mM_R1_fr2.raw	Rejected	6.77767	0.282443	621.851	462.564	462.564	2.1348	0.64	8.85	7.62	0	Dead end	Intra	DE H2O	34.822	34.822	9556	0	0	5	534.082	DECOY_DDX23	DREKDREREKHRREREASK	737	755							[]	34.822	rejected conflict q > qmin (0.120343839541547) > (0.056)
0	Protein state 1 - 1(1)	Data\Lara_231020_P2948_MR_IB_Xlink_BS3_1mM_R1_fr2.raw	Accepted	113.428	0	1.37603e-28	2.14715e-31	1.84146e-24	93.5431	2.83	1.04	3.24	0	Cross-linked	Intra	XL	27.6332	27.6332	6940	0	0	4	624.325	DDX23	TLEEKEQEEAR	329	339		DDX23	ELHAIKER	246	253		[T329-K251;K333-K251]	27.6332
0	Protein state 1 - 1(1)	Data\Lara_231020_P2948_MR_IB_Xlink_BS3_1mM_R1_fr2.raw	Accepted	113.035	0	9.59681e-45	4.65974e-46	4.65974e-46	40	1.2	1	1.18	0	Free Peptide	Intra		44.089	44.089	13040	0	0	4	713.131	40K	HELLLGAGSGPGAGQQQATPGALLQAGPPR	22	51							[]	44.089
0	Protein state 1 - 1(1)	Data\Lara_231020_P2948_MR_IB_Xlink_BS3_1mM_R1_fr2.raw	Rejected	5.72123	0.207143	0.00327568	0.00791341	0.00791341	7	5.31	5.14	443.11	0	Free Peptide	Intra		34.9603	34.9603	9610	0	0	4	576.29	DECOY_PRP8	RVHEPPMDEKQADVFGFKR	2269	2287							[]	34.9603	rejected conflict q > qmin (0.0690376569037657) > (0) Rejected by ms1MIP resolution
0	Protein state 1 - 1(1)	Data\Lara_231020_P2948_MR_IB_Xlink_BS3_1mM_R1_fr2.raw	Accepted	112.297	0	4.42104e-38	1.36295e-41	1.38717e-23	72.1988	1.68	1.76	2.06	0	Cross-linked	Intra	XL	27.3508	27.3508	6831	0	0	5	476.078	PRP6	KALEHVPNSVR	395	405		PRP6	TKSVDALKK	828	836		[K395-T828;K395-K829;K395-S830;K395-K835]	27.3508
0	Protein state 1 - 1(1)	Data\Lara_231020_P2948_MR_IB_Xlink_BS3_1mM_R1_fr2.raw	Accepted	112.18	0	4.00396e-30	2.68154e-25	1.01825e-27	89.4566	1.79	1.95	1.77	0	Cross-linked	Inter	XL	37.4318	37.4318	10568	0	0	4	753.917	PRP8	SLPVEEQPKQIIVTR	1851	1865		CD2BP2	KGPGQPSSPQR	188	198		[S1851-K188;K1859-K188;T1864-K188]	37.4318
0	Protein state 1 - 1(1)	Data\Lara_231020_P2948_MR_IB_Xlink_BS3_1mM_R1_fr2.raw	Rejected	8.71419	0.114286	0.000164238	0.00131878	0.00131878	5	3.53	3.53	557.82	0	Free Peptide	Intra		35.1742	35.1742	9690	0	0	4	452.006	PRP6	LETYENARKVLNKAR	443	457							[]	35.1742
0	Protein state 1 - 1(1)	Data\Lara_231020_P2948_MR_IB_Xlink_BS3_1mM_R1_fr2.raw	Rejected	5.90203	0.185714	0.00273389	0.0875526	0.0875526	3	5.8	5.8	5.13	0	Free Peptide	Intra		35.1742	35.1742	9690	0	0	2	451.756	BRR2	SLIDRTR	26	32							[]	35.1742	rejected conflict q > qmin (0.0627615062761506) > (0.029)
0	Protein state 1 - 1(1)	Data\Lara_231020_P2948_MR_IB_Xlink_BS3_1mM_R1_fr2.raw	Rejected	8.18064	0.19084	0.0284502	0.00287725	0.00287725	7.3656	8.46	11.65	9.18	0	Dead end	Intra	DE H2O	35.2337	35.2337	9713	0	0	4	553.801	DECOY_BRR2	TGELKGVLSLVEGTPEDRR	2087	2105							[T2087-;K2091-;S2095-;T2100-]	35.2337
0	Protein state 1 - 1(1)	Data\Lara_231020_P2948_MR_IB_Xlink_BS3_1mM_R1_fr2.raw	Rejected	6.40564	0.217391	31.3114	60.0789	60.0789	5.401	1.62	2.21	6.62	0	Self Linked	Intra	XL	35.2337	35.2337	9713	0	0	4	553.05	DECOY_PRP6	EIEEKERQERREKRR	813	827							[]	35.2337	rejected conflict q > qmin (0.0833333333333333) > (0.08)
0	Protein state 1 - 1(1)	Data\Lara_231020_P2948_MR_IB_Xlink_BS3_1mM_R1_fr2.raw	Accepted	112.167	0	3.94965e-36	2.14498e-37	2.14498e-37	28	1.53	1.48	0.68	0	Free Peptide	Intra		28.7932	28.7932	7381	0	0	4	505.241	PRP8	FGFVDAQKEDMPPEHVR	51	67							[]	28.7932
0	Protein state 1 - 1(1)	Data\Lara_231020_P2948_MR_IB_Xlink_BS3_1mM_R1_fr2.raw	Accepted	111.746	0	3.56537e-35	6.56692e-25	4.14729e-24	78.7119	1.55	1.54	0.38	0	Cross-linked	Inter	XL	43.6889	43.6889	12894	0	0	5	565.921	BRR2	VPIPVKESIEEPSAK	1044	1058		PRP8	AISAANLHLR	2077	2086		[K1049-S2079;S1051-S2079;S1056-S2079]	43.6889
0	Protein state 1 - 1(1)	Data\Lara_231020_P2948_MR_IB_Xlink_BS3_1mM_R1_fr2.raw	Accepted	111.714	0	1.58269e-26	5.79274e-25	1.318e-10	82.5867	1.3	1.39	1.81	0	Cross-linked	Intra	XL	29.1601	29.1601	7532	0	0	4	612.318	DDX23	KMLEDPQER	204	212		DDX23	RKQFQDLGR	195	203		[K204-K196]	29.1601
0	Protein state 1 - 1(1)	Data\Lara_231020_P2948_MR_IB_Xlink_BS3_1mM_R1_fr2.raw	Accepted	111.383	0	1.25416e-25	8.36348e-27	8.36348e-27	27	9.06	9.08	9.49	0	Free Peptide	Intra		33.7284	33.7284	9128	0	0	5	587.503	PRP8	RYAEKRKFGFVDAQKEDMPPEHVR	44	67							[]	33.7284
0	Protein state 1 - 1(1)	Data\Lara_231020_P2948_MR_IB_Xlink_BS3_1mM_R1_fr1.raw	Accepted	111.033	0	1.14977e-19	9.73104e-21	9.73104e-21	24	2.84	4.76	4.16	0	Free Peptide	Intra		26.2319	26.2319	3967	0	0	5	737.479	SNU114	DLDEMDDDDDDDDVGDHDDDHPGMEVVLHEDK	32	63							[]	26.2319
0	Protein state 1 - 1(1)	Data\Lara_231020_P2948_MR_IB_Xlink_BS3_1mM_R1_fr3.raw	Accepted	110.578	0	9.66667e-30	1.55742e-38	1.55742e-38	79.3209	0.29	1.76	0.18	0	Dead end	Intra	DE H2O	33.3195	33.3195	6848	0	0	4	519.778	PRP6	MERPKIQQQFSDLKR	133	147							[K137-;S143-;K146-]	33.3195
0	Protein state 1 - 1(1)	Data\Lara_231020_P2948_MR_IB_Xlink_BS3_1mM_R1_fr2.raw	Accepted	110.416	0	1.1142e-48	4.87104e-50	4.87104e-50	46	0.88	1.48	0.31	0	Free Peptide	Intra		42.1799	42.1799	12389	0	0	4	585.801	BRR2	SPTLYGISHDDLKGDPLLDQR	932	952							[]	42.1799
0	Protein state 1 - 1(1)	Data\Lara_231020_P2948_MR_IB_Xlink_BS3_1mM_R1_fr2.raw	Rejected	9.18611	0.057971	0.0409094	0.0191732	0.0191732	8.6121	0.07	0.86	0.59	0	Self Linked	Intra	XL	35.9733	35.9733	9988	0	0	4	744.352	BRR2	VRQSRMDTDLETMDLDQGGEALAPR	382	406							[S385-T389;S385-T393;T389-T393]	35.9733
0	Protein state 1 - 1(1)	Data\Lara_231020_P2948_MR_IB_Xlink_BS3_1mM_R1_fr2.raw	Rejected	6.36054	0.246377	0.134383	0.0916416	0.0916416	6.0356	4.87	4.71	4.52	0	Self Linked	Intra	XL	35.9835	35.9835	9992	0	0	4	492.284	DECOY_PRP6	VTRHFWERAKTIKR	74	87							[]	35.9835	rejected conflict q > qmin (0.0944444444444444) > (0.071)
0	Protein state 1 - 1(1)	Data\Lara_231020_P2948_MR_IB_Xlink_BS3_1mM_R1_fr2.raw	Rejected	5.58042	0.214286	0.00377097	0.0472498	0.0472498	4	5.07	5.07	1012.36	0	Free Peptide	Intra		35.9835	35.9835	9992	0	0	2	492.785	PRP8	WLGNLLAR	651	658							[]	35.9835
0	Protein state 1 - 1(1)	Data\Lara_231020_P2948_MR_IB_Xlink_BS3_1mM_R1_fr2.raw	Accepted	110.198	0	2.24296e-22	1.7166e-15	1.92906e-10	58.6422	1.25	1.66	1.53	0	Cross-linked	Inter	XL	32.5301	32.4262	8628	0	0	4	684.343	CD2BP2	KLDPPGGQFYNSK	321	333		BRR2	TKPQMQEER	59	67		[K321-T59;K321-K60]	32.42622504665;32.63389836585
0	Protein state 1 - 1(1)	Data\Lara_231020_P2948_MR_IB_Xlink_BS3_1mM_R1_fr2.raw	Accepted	109.765	0	1.32616e-38	6.68521e-40	6.68521e-40	37	0.94	0.01	0.61	0	Free Peptide	Intra		51.9905	51.9905	15302	0	0	4	722.595	SNU114	VEESGEHVILGTGELYLDCVMHDLR	621	645							[]	51.9905
0	Protein state 1 - 1(1)	Data\Lara_231020_P2948_MR_IB_Xlink_BS3_1mM_R1_fr2.raw	Accepted	109.45	0	1.97518e-30	1.19172e-31	1.19172e-31	26	2.07	2.72	7.06	0	Free Peptide	Intra		26.241	26.3478	6435	0	0	4	604.291	SmD3	VLHEAEGHIVTCETNTGEVYR	9	29							[]	26.13421999625;26.34777641785
0	Protein state 1 - 1(1)	Data\Lara_231020_P2948_MR_IB_Xlink_BS3_1mM_R1_fr2.raw	Rejected	8.15096	0.198473	0.0967732	0.0101587	0.0101587	7.8092	1.94	2.04	2.64	0	Dead end	Intra	DE H2O	36.1002	36.1002	10039	0	0	4	515.779	DECOY_PRP6	KLDSFQQQIKPREMR	796	810							[]	36.1002	rejected conflict q > qmin (0.0830945558739255) > (0)
0	Protein state 1 - 1(1)	Data\Lara_231020_P2948_MR_IB_Xlink_BS3_1mM_R1_fr2.raw	Accepted	109.227	0	6.84857e-23	1.92401e-06	1.58366e-22	75.1434	0.75	1.32	0.62	0	Cross-linked	Intra	XL	31.8167	31.8167	8444	0	0	4	608.319	DDX23	RKQFQDLGR	195	203		DDX23	KMLEDPQER	204	212		[K196-K204]	31.8167
0	Protein state 1 - 1(1)	Data\Lara_231020_P2948_MR_IB_Xlink_BS3_1mM_R1_fr2.raw	Accepted	108.637	0	3.56006e-32	2.5255e-36	3.18622e-25	80.9832	1.39	1.39	1.08	0	Cross-linked	Inter	XL	32.9376	32.9376	8823	0	0	4	609.825	CD2BP2	KLDPPGGQFYNSK	321	333		PRP8	TLTTKER	529	535		[K321-T529;K321-T531;K321-T532;K321-K533]	32.9376
0	Protein state 1 - 1(1)	Data\Lara_231020_P2948_MR_IB_Xlink_BS3_1mM_R1_fr2.raw	Rejected	14.1312	0.0534351	0.00660079	0.0520408	0.0520408	13.2092	2.97	2.97	2.5	0	Dead end	Intra	DE H2O	36.2263	36.2263	10089	0	0	2	576.283	PRP6	LETYENAR	443	450							[]	36.2263	rejected conflict q > qmin (0.0143266475644699) > (0)
0	Protein state 1 - 1(1)	Data\Lara_231020_P2948_MR_IB_Xlink_BS3_1mM_R1_fr2.raw	Accepted	108.266	0	6.06338e-38	3.06032e-39	3.06032e-39	36	2.62	1.71	2.15	0	Free Peptide	Intra		30.4854	30.4854	8095	0	0	4	597.999	PRP6	HTWMEDADSCVAHNALECAR	541	560							[]	30.4854
0	Protein state 1 - 1(1)	Data\Lara_231020_P2948_MR_IB_Xlink_BS3_1mM_R1_fr2.raw	Rejected	7.28736	0.251908	0.476444	0.0259359	0.0259359	7.2495	5.77	4.85	4.85	0	Dead end	Intra	DE H2O	36.2812	36.2812	10110	0	0	4	539.064	DECOY_PRP8	ILAAVEEATKWKALQGLR	487	504							[]	36.2812	rejected conflict q > qmin (0.106017191977077) > (0.093)
0	Protein state 1 - 1(1)	Data\Lara_231020_P2948_MR_IB_Xlink_BS3_1mM_R1_fr2.raw	Accepted	107.971	0	6.00375e-36	3.09243e-37	3.09243e-37	34	5.41	0.2	0.49	0	Free Peptide	Intra		24.4029	24.4029	5708	0	0	4	631.298	DDX23	ILEHMPVSNQKPDTDEAEDPEK	566	587							[]	24.4029
0	Protein state 1 - 1(1)	Data\Lara_231020_P2948_MR_IB_Xlink_BS3_1mM_R1_fr2.raw	Accepted	107.729	0	2.17003e-35	2.17916e-51	5.44686e-32	72.3531	1.87	1.48	1.11	0	Cross-linked	Intra	XL	29.8927	29.8927	7837	0	0	6	547.623	PRP6	MERPKIQQQFSDLKR	133	147		PRP6	EKEEIEKYR	124	132		[K137-K125;K137-K130;K137-Y131]	29.8927
0	Protein state 1 - 1(1)	Data\Lara_231020_P2948_MR_IB_Xlink_BS3_1mM_R1_fr2.raw	Rejected	8.79058	0.057971	0.0928884	0.14967	0.14967	8.4633	8.62	9.84	18.05	0	Self Linked	Intra	XL	36.5727	36.5727	10224	0	0	4	520.801	PRP6	LEEVTGKLQVARNLIMK	318	334							[T322-K324]	36.5727
0	Protein state 1 - 1(1)	Data\Lara_231020_P2948_MR_IB_Xlink_BS3_1mM_R1_fr2.raw	Rejected	9.28171	0.152672	2.4723	17.8806	17.8806	9.2375	2.07	2.07	2	0	Dead end	Intra	DE H2O	36.5771	36.5771	10226	0	0	2	676.868	DECOY_PRP8	RNPIQNLGSR	804	813							[S812-]	36.5771
0	Protein state 1 - 1(1)	Data\Lara_231020_P2948_MR_IB_Xlink_BS3_1mM_R1_fr2.raw	Rejected	14.1592	0.0534351	0.0320632	0.0817019	0.0817019	13.735	6.93	6.93	791.35	0	Dead end	Intra	DE H2O	36.6884	36.6884	10270	0	0	2	639.847	DECOY_SNU114	RTKIMFER	35	42							[]	36.6884	rejected conflict q > qmin (0.0143266475644699) > (0.011)
0	Protein state 1 - 1(1)	Data\Lara_231020_P2948_MR_IB_Xlink_BS3_1mM_R1_fr2.raw	Accepted	107.277	0	2.98462e-26	6.71242e-22	3.03876e-22	60.2081	3.51	1.84	3.48	0	Cross-linked	Intra	XL	30.0149	30.0149	7890	0	0	4	573.805	PRP6	AAYFEKNHGTR	580	590		PRP6	TKSVDALK	828	835		[Y582-T828;Y582-K829;Y582-S830;K585-T828;K585-K829;K585-S830;T589-T828;T589-K829;T589-S830]	30.0149
0	Protein state 1 - 1(1)	Data\Lara_231020_P2948_MR_IB_Xlink_BS3_1mM_R1_fr2.raw	Rejected	7.08029	0.267176	154.742	41.8468	41.8468	4.971	8.45	8.92	7.88	0	Dead end	Intra	DE H2O	36.6884	36.6884	10270	0	0	4	639.336	DECOY_PRP6	SLMIRADEPEELEVAAKWLR	518	537							[]	36.6884	rejected conflict q > qmin (0.111747851002865) > (0.011)
0	Protein state 1 - 1(1)	Data\Lara_231020_P2948_MR_IB_Xlink_BS3_1mM_R1_fr2.raw	Rejected	5.66319	0.207143	0.00347144	0.0409618	0.0409618	5	0.49	0.49	2.67	0	Free Peptide	Intra		36.7501	36.7501	10294	0	0	2	575.317	PRP8	LYLKAEQER	782	790							[]	36.7501	rejected conflict q > qmin (0.0690376569037657) > (0.013)
0	Protein state 1 - 1(1)	Data\Lara_231020_P2948_MR_IB_Xlink_BS3_1mM_R1_fr2.raw	Rejected	9.94886	0.0571429	4.77821e-05	7.53519e-06	7.53519e-06	8	4.57	4.57	4.03	0	Free Peptide	Intra		36.7501	36.7501	10294	0	0	2	576.316	PRP8	KFICISDLR	2113	2121							[]	36.7501
0	Protein state 1 - 1(1)	Data\Lara_231020_P2948_MR_IB_Xlink_BS3_1mM_R1_fr2.raw	Accepted	106.258	0	1.83504e-34	1.00596e-35	1.00596e-35	29	1.49	1.31	1.28	0	Free Peptide	Intra		30.9164	30.9164	8238	0	0	4	552.308	SNU114	RRGHVTQDAPIPGSPLYTIK	853	872							[]	30.9164
0	Protein state 1 - 1(1)	Data\Lara_231020_P2948_MR_IB_Xlink_BS3_1mM_R1_fr2.raw	Rejected	5.82146	0.192857	0.00296328	0.0238529	0.0238529	4	0.32	0.32	1.03	0	Free Peptide	Intra		37.0581	37.0581	10418	0	0	4	415.996	DECOY_PRP8	LIVKARDNNVHLAR	382	395							[]	37.0581
0	Protein state 1 - 1(1)	Data\Lara_231020_P2948_MR_IB_Xlink_BS3_1mM_R1_fr2.raw	Accepted	106.101	0	2.25816e-26	9.413e-33	9.413e-33	67.9182	0.8	1.13	1.52	0	Self Linked	Intra	XL	52.6283	52.6283	15468	0	0	4	849.923	BRR2	TEAEQCKNLELKDLLPYGFAIHHAGMTR	764	791							[T764-K770;T764-K775;T764-Y780;K770-K775;K770-Y780;K770-T790;K775-Y780;K775-T790;Y780-T790]	52.6283
0	Protein state 1 - 1(1)	Data\Lara_231020_P2948_MR_IB_Xlink_BS3_1mM_R1_fr2.raw	Accepted	106.091	0	9.76931e-06	6.67685e-10	6.67685e-10	55.6177	6.74	6.12	397.32	0	Cross-linked	Intra	XL	19.4543	19.4543	3970	0	0	4	618.802	BRR2	TKPQMQEER	59	67		BRR2	TKPQMQEER	59	67		[T59-T59;T59-K60;K60-K60]	19.4543
0	Protein state 1 - 1(1)	Data\Lara_231020_P2948_MR_IB_Xlink_BS3_1mM_R1_fr2.raw	Rejected	7.56512	0.144928	411.27	417	417	4.5825	1.16	1.16	2.16	0	Self Linked	Intra	XL	37.2104	37.2104	10478	0	0	2	637.822	DECOY_CD2BP2	TEQYVGLNGR	121	130							[T121-Y124]	37.2104
0	Protein state 1 - 1(1)	Data\Lara_231020_P2948_MR_IB_Xlink_BS3_1mM_R1_fr3.raw	Accepted	105.644	0	1.95004e-36	1.04337e-37	1.04337e-37	34	1.51	1.41	1.9	0	Free Peptide	Intra		52.0674	52.0904	10421	0	0	4	850.915	BRR2	IHAYVDYPIYDVLQMVGHANRPLQDDEGR	1673	1701							[]	52.044474810117;52.09038244505
0	Protein state 1 - 1(1)	Data\Lara_231020_P2948_MR_IB_Xlink_BS3_1mM_R1_fr2.raw	Accepted	104.794	0	4.89404e-33	4.01074e-43	1.72263e-21	73.8019	0.73	0.68	0.03	0	Cross-linked	Intra	XL	37.4622	37.4622	10581	0	0	4	620.834	BRR2	TGNFQVTELGR	976	986		BRR2	NNLVKYDKK	967	975		[]	37.4622	Rejected by score conflict resolution
0	Protein state 1 - 1(1)	Data\Lara_231020_P2948_MR_IB_Xlink_BS3_1mM_R1_fr2.raw	Accepted	104.257	0	7.5474e-27	2.84994e-19	2.23513e-22	75.4932	3.06	1.14	1.06	0	Cross-linked	Intra	XL	33.3004	33.3004	8966	0	0	5	555.295	PRP6	MERPKIQQQFSDLKR	133	147		PRP6	SDIGPAR	32	38		[K137-S32;S143-S32;K146-S32]	33.3004
0	Protein state 1 - 1(1)	Data\Lara_231020_P2948_MR_IB_Xlink_BS3_1mM_R1_fr2.raw	Accepted	103.53	0	1.1761e-28	4.47434e-32	4.47434e-32	81.1339	2.22	2.22	0.29	0	Dead end	Intra	DE H2O	50.717	50.717	14962	0	0	2	915.469	PRP8	DIILGMEISAPSQQR	2009	2023							[S2017-;S2020-]	50.717
0	Protein state 1 - 1(1)	Data\Lara_231020_P2948_MR_IB_Xlink_BS3_1mM_R1_fr2.raw	Rejected	12.6586	0.0687023	0.000364777	5.57709e-06	5.57709e-06	9.8779	8.69	8.88	8.11	0	Dead end	Intra	DE H2O	37.9653	37.9653	10770	0	0	5	634.949	DDX23	KAEEEAEAKPKFLSKAEREAEALKRR	152	177							[]	37.9653	rejected conflict q > qmin (0.0200573065902579) > (0)
0	Protein state 1 - 1(1)	Data\Lara_231020_P2948_MR_IB_Xlink_BS3_1mM_R1_fr2.raw	Accepted	103.062	0	7.01718e-41	3.78382e-42	3.78382e-42	29	1.22	1.3	0.68	0	Free Peptide	Intra		26.6484	26.6484	6549	0	0	4	496.016	BRR2	IMEHAGKNQVLVFVHSR	712	728							[]	26.6484
0	Protein state 1 - 1(1)	Data\Lara_231020_P2948_MR_IB_Xlink_BS3_1mM_R1_fr2.raw	Accepted	102.939	0	9.80107e-10	6.57967e-25	2.25171e-13	54.4857	2.31	1.94	270.46	0	Cross-linked plus a dead end	Inter	XL(+DE H2O)	37.3058	37.3058	10517	0	0	5	735.756	PRP8	QNTDKGNNPKGYLPSHYER	2240	2258		PRP8	GYLPSHYER	2250	2258		[]	37.3058	Rejected by ms1MIP resolution
0	Protein state 1 - 1(1)	Data\Lara_231020_P2948_MR_IB_Xlink_BS3_1mM_R1_fr2.raw	Accepted	102.431	0	6.79966e-27	3.53866e-29	5.67939e-21	82.8358	1.33	1.41	0.51	0	Cross-linked	Intra	XL	40.6189	40.6322	11780	0	0	4	574.836	PRP6	LEEVTGKLQVAR	318	329		PRP6	AILEKSR	764	770		[T322-K768;T322-S769;K324-K768;K324-S769]	40.605637125317;40.632214112517
0	Protein state 1 - 1(1)	Data\Lara_231020_P2948_MR_IB_Xlink_BS3_1mM_R1_fr2.raw	Accepted	102.304	0	3.09234e-26	5.274e-36	5.274e-36	60.9817	1.5	1.63	1.98	0	Dead end	Intra	DE H2O	29.823	29.823	7806	0	0	5	571.89	TSSC4	RAPSSVAHTSMSDNGGFKRPLAPSGR	106	131							[S109-;S110-;T114-;S115-;S117-;K123-;S129-]	29.823
0	Protein state 1 - 1(1)	Data\Lara_231020_P2948_MR_IB_Xlink_BS3_1mM_R1_fr2.raw	Rejected	8.24736	0.121429	0.000261949	0.00413428	0.00413428	4	3.46	3.46	920.37	0	Free Peptide	Intra		38.1532	38.1532	10848	0	0	2	534.782	PRP8	SLPVEEQPK	1851	1859							[]	38.1532
0	Protein state 1 - 1(1)	Data\Lara_231020_P2948_MR_IB_Xlink_BS3_1mM_R1_fr1.raw	Accepted	102.286	0	2.45453e-16	1.82397e-14	3.48546e-06	49.6045	1.45	1.59	0.61	0	Cross-linked plus a dead end	Inter	XL(+DE H2O)	38.0927	38.0927	6266	0	0	4	1004.51	PRP8	QQIAEIEKQTKEQSQLTATQTR	2024	2045		BRR2	TKPQMQEER	59	67		[K2031-T59;K2031-K60;T2033-T59;T2033-K60;K2034-T59;K2034-K60;S2037-T59;S2037-K60;T2040-T59;T2040-K60;T2042-T59;T2042-K60;T2044-T59;T2044-K60]	38.0927
0	Protein state 1 - 1(1)	Data\Lara_231020_P2948_MR_IB_Xlink_BS3_1mM_R1_fr2.raw	Rejected	9.11838	0.107143	0.000109633	1.46229e-05	1.46229e-05	14	4.3	3.41	341.59	0	Free Peptide	Intra		38.2477	38.2477	10889	0	0	4	725.366	BRR2	MADVTARSLQYEYKANSNLVLQADR	1	25							[]	38.2477
0	Protein state 1 - 1(1)	Data\Lara_231020_P2948_MR_IB_Xlink_BS3_1mM_R1_fr1.raw	Accepted	101.738	0	2.99189e-18	8.4003e-23	8.4003e-23	42.948	1.5	1.47	1.62	0	Dead end	Intra	DE H2O	33.608	33.608	5455	0	0	4	1054.16	SNU114	ETKDLDEMDDDDDDDDVGDHDDDHPGMEVVLHEDK	29	63							[T30-;K31-]	33.608
0	Protein state 1 - 1(1)	Data\Lara_231020_P2948_MR_IB_Xlink_BS3_1mM_R1_fr2.raw	Accepted	101.717	0	8.55195e-16	1.6087e-20	0.0618966	42.0131	12.69	13.01	162.02	0	Cross-linked	Intra	XL	45.3449	45.3449	13497	0	0	4	1634	BRR2	EERSRRERVRQSRMDTDLETMDLDQGGEALAPR	374	406		BRR2	CTDKGVESVFDIMEMEDEER	1974	1993		[S377-T1975;S377-K1977;S377-S1981;S385-T1975;S385-K1977;S385-S1981;T389-T1975;T389-K1977;T389-S1981;T393-T1975;T393-K1977;T393-S1981]	45.3449
0	Protein state 1 - 1(1)	Data\Lara_231020_P2948_MR_IB_Xlink_BS3_1mM_R1_fr2.raw	Accepted	101.565	0	2.9159e-18	4.45187e-07	1.41149e-13	51.5034	1.68	1.75	3.16	0	Cross-linked	Inter	XL	21.1284	21.1284	4533	0	0	4	610.059	DDX23	KMLEDPQER	204	212		CD2BP2	KGPGQPSSPQR	188	198		[K204-K188]	21.1284
0	Protein state 1 - 1(1)	Data\Lara_231020_P2948_MR_IB_Xlink_BS3_1mM_R1_fr2.raw	Accepted	101.533	0	9.93889e-31	4.7592e-28	2.95857e-36	74.4072	2.48	1.79	0.17	0	Cross-linked	Inter	XL	30.3868	30.3868	8051	0	0	4	648.088	BRR2	FYDDAIVSQKK	275	285		CD2BP2	KGPGQPSSPQR	188	198		[Y276-K188;S282-K188;K284-K188]	30.3868
0	Protein state 1 - 1(1)	Data\Lara_231020_P2948_MR_IB_Xlink_BS3_1mM_R1_fr2.raw	Accepted	101.464	0	7.79202e-22	2.5798e-15	1.99955e-16	61.4611	1.8	1.42	2.43	0	Cross-linked	Intra	XL	27.1378	27.1378	6744	0	0	4	636.835	CD2BP2	LVDPVAGSGGPGSR	27	40		CD2BP2	KGPGQPSSPQR	188	198		[S34-K188;S34-S194;S39-K188;S39-S194;S39-S195]	27.1378
0	Protein state 1 - 1(1)	Data\Lara_231020_P2948_MR_IB_Xlink_BS3_1mM_R1_fr2.raw	Rejected	6.93887	0.267176	308.13	472.997	472.997	3.9127	0.33	0.33	16.61	0	Dead end	Intra	DE H2O	38.5527	38.5527	11007	0	0	2	559.794	DDX23	SKSAERER	65	72							[]	38.5527	rejected conflict q > qmin (0.114613180515759) > (0.033)
0	Protein state 1 - 1(1)	Data\Lara_231020_P2948_MR_IB_Xlink_BS3_1mM_R1_fr2.raw	Rejected	8.5029	0.0869565	241.633	472.985	472.985	6.4952	1.77	1.77	3.51	0	Self Linked	Intra	XL	38.5527	38.5527	11007	0	0	2	560.789	DECOY_SNU114	TKIMFER	36	42							[T36-K37]	38.5527
0	Protein state 1 - 1(1)	Data\Lara_231020_P2948_MR_IB_Xlink_BS3_1mM_R1_fr2.raw	Accepted	100.997	0	1.31863e-28	5.53131e-24	1.08453e-21	77.9697	1.89	2.46	1.39	0	Cross-linked	Intra	XL	26.3658	26.3658	6443	0	0	4	523.026	DDX23	AEEEAEAKPK	153	162		DDX23	FLSKAER	163	169		[K160-S165;K160-K166]	26.3658
0	Protein state 1 - 1(1)	Data\Lara_231020_P2948_MR_IB_Xlink_BS3_1mM_R1_fr2.raw	Accepted	100.775	0	2.95794e-20	5.97886e-09	4.67842e-21	57.5582	8.28	11.37	11.4	0	Cross-linked	Inter	XL	37.6027	37.6027	10632	0	0	4	940.464	DDX23	QFQDLGRKMLEDPQER	197	212		PRP8	GNNPKGYLPSHYER	2245	2258		[K204-K2249;K204-Y2251;K204-S2254]	37.6027
0	Protein state 1 - 1(1)	Data\Lara_231020_P2948_MR_IB_Xlink_BS3_1mM_R1_fr3.raw	Accepted	100.727	0	4.57276e-27	4.13947e-15	6.30723e-24	80.4206	1.08	2.13	0.96	0	Cross-linked	Inter	XL	29.0138	29.0138	5900	0	0	4	556.316	SNU114	LIKHAVQER	242	250		DDX23	KQFQDLGR	196	203		[K244-K196]	29.0138
0	Protein state 1 - 1(1)	Data\Lara_231020_P2948_MR_IB_Xlink_BS3_1mM_R1_fr2.raw	Accepted	100.189	0	2.52956e-30	7.67064e-29	2.07061e-12	73.4399	1.15	0.54	1.45	0	Cross-linked	Intra	XL	41.0412	41.0412	11939	0	0	5	547.895	PRP8	EHCPAGQPVKVR	433	444		PRP8	DLKHLIYYR	607	615		[K442-K609;K442-Y613;K442-Y614]	41.0412
0	Protein state 1 - 1(1)	Data\Lara_231020_P2948_MR_IB_Xlink_BS3_1mM_R1_fr1.raw	Accepted	99.9985	0	1.06456e-24	7.81009e-18	3.92055e-08	59.1121	0	0	0.35	0	Cross-linked	Inter	XL	45.499	45.499	7766	0	0	4	964.73	PRP8	TNHIYVSSDDIKETGYTYILPK	2087	2108		DDX23	KMLEDPQER	204	212		[T2087-K204;Y2091-K204;S2093-K204;S2094-K204;K2098-K204;T2100-K204;Y2102-K204;T2103-K204;Y2104-K204]	45.499
0	Protein state 1 - 1(1)	Data\Lara_231020_P2948_MR_IB_Xlink_BS3_1mM_R1_fr2.raw	Accepted	99.8332	0	2.9419e-35	2.27796e-31	1.84352e-42	60.3705	1.2	1.3	0.79	0	Cross-linked	Intra	XL	23.98	23.98	5549	0	0	4	530.768	PRP6	AAYFEKNHGTR	580	590		PRP6	SSAPTAR	670	676		[Y582-S670;Y582-S671;Y582-T674;K585-S670;K585-S671;K585-T674;T589-S670;T589-S671]	23.98
0	Protein state 1 - 1(1)	Data\Lara_231020_P2948_MR_IB_Xlink_BS3_1mM_R1_fr2.raw	Accepted	99.6461	0	1.94116e-29	1.83659e-32	7.36814e-27	74.5559	1.3	1.53	0.57	0	Cross-linked	Intra	XL	29.7237	29.7237	7765	0	0	5	457.841	PRP6	AAYFEKNHGTR	580	590		PRP6	VFMKSVK	677	683		[Y582-K680;Y582-S681;K585-K680;K585-S681;T589-K680;T589-S681]	29.7237
0	Protein state 1 - 1(1)	Data\Lara_231020_P2948_MR_IB_Xlink_BS3_1mM_R1_fr2.raw	Rejected	11.3022	0.0763359	0.0222244	0.0147887	0.0147887	10.6418	6.16	6.16	12.36	0	Dead end	Intra	DE H2O	39.4772	39.4772	11344	0	0	2	835.912	DECOY_SmB	GQPTMVQQSPGGVGR	95	109							[]	39.4772	rejected conflict q > qmin (0.0257879656160458) > (0.004)
0	Protein state 1 - 1(1)	Data\Lara_231020_P2948_MR_IB_Xlink_BS3_1mM_R1_fr2.raw	Rejected	7.49322	0.142857	0.000556846	9.13844e-05	9.13844e-05	7	8.86	9.59	7.6	0	Free Peptide	Intra		39.6315	39.6315	11399	0	0	4	791.624	BRR2	ERVRQSRMDTDLETMDLDQGGEALAPR	380	406							[]	39.6315
0	Protein state 1 - 1(1)	Data\Lara_231020_P2948_MR_IB_Xlink_BS3_1mM_R1_fr2.raw	Accepted	99.4611	0	1.09116e-27	5.397e-35	5.397e-35	65.015	1.14	0.87	1.02	0	Dead end	Intra	DE H2O	37.1019	37.1019	10436	0	0	4	669.043	PRP6	KHTWMEDADSCVAHNALECAR	540	560							[K540-;T542-;S549-]	37.1019
0	Protein state 1 - 1(1)	Data\Lara_231020_P2948_MR_IB_Xlink_BS3_1mM_R1_fr2.raw	Accepted	99.2776	0	9.56927e-29	9.04385e-35	9.04385e-35	75.4564	0.97	1.88	1.83	0	Dead end	Intra	DE H2O	30.992	30.992	8262	0	0	4	536.513	PRP6	FELQHGTEEQQEEVRK	884	899							[T890-]	30.992
0	Protein state 1 - 1(1)	Data\Lara_231020_P2948_MR_IB_Xlink_BS3_1mM_R1_fr2.raw	Accepted	99.1648	0	1.06178e-29	2.43522e-17	1.65624e-25	73.3673	1.13	1.58	0.54	0	Cross-linked	Inter	XL	20.361	20.3404	4267	0	0	4	724.628	PRP8	QTKEQSQLTATQTR	2032	2045		CD2BP2	KGPGQPSSPQR	188	198		[T2033-K188;T2033-S194;T2033-S195;K2034-K188;K2034-S194;K2034-S195;S2037-K188;T2040-K188;T2042-K188;T2044-K188]	20.34044750025;20.381532232517
0	Protein state 1 - 1(1)	Data\Lara_231020_P2948_MR_IB_Xlink_BS3_1mM_R1_fr2.raw	Accepted	99.0897	0	6.4976e-20	4.26973e-24	4.46941e-07	41.4623	3.16	2.64	3.06	0	Cross-linked	Inter	XL	29.4783	29.4783	7664	0	0	4	694.597	CD2BP2	KLDPPGGQFYNSK	321	333		DDX23	KMLEDPQER	204	212		[K321-K204]	29.4783
0	Protein state 1 - 1(1)	Data\Lara_231020_P2948_MR_IB_Xlink_BS3_1mM_R1_fr2.raw	Rejected	5.63113	0.214286	0.00358452	0.0140897	0.0140897	6	8.38	8.38	6.57	0	Free Peptide	Intra		39.9532	39.9532	11524	0	0	2	778.878	SmB	GVGGPSQQVMTPQGR	133	147							[]	39.9532
0	Protein state 1 - 1(1)	Data\Lara_231020_P2948_MR_IB_Xlink_BS3_1mM_R1_fr2.raw	Accepted	98.5929	0	1.90185e-25	3.47482e-28	2.90594e-15	69.5586	2.43	4.93	1.23	0	Cross-linked	Intra	XL	40.1932	40.1932	11617	0	0	4	729.871	BRR2	KEIDLLLGQTDDTR	155	168		BRR2	TKPQMQEER	59	67		[K155-T59;K155-K60]	40.1932
0	Protein state 1 - 1(1)	Data\Lara_231020_P2948_MR_IB_Xlink_BS3_1mM_R1_fr2.raw	Accepted	98.5925	0	1.51999e-43	7.34337e-45	7.34337e-45	41	2.41	0.38	1.48	0	Free Peptide	Intra		43.5584	43.5584	12842	0	0	4	701.108	40K	LPGHAGSINEVAFHPDEPIIISASSDK	323	349							[]	43.5584
0	Protein state 1 - 1(1)	Data\Lara_231020_P2948_MR_IB_Xlink_BS3_1mM_R1_fr2.raw	Rejected	10.564	0.0916031	0.00185469	0.000237029	0.000237029	8.4872	1.69	2.33	2.05	0	Dead end	Intra	DE H2O	40.1381	40.1381	11595	0	0	4	508.757	BRR2	CVIMCQGSKKDFFKK	1702	1716							[S1709-;K1710-;K1711-;K1715-]	40.1381
0	Protein state 1 - 1(1)	Data\Lara_231020_P2948_MR_IB_Xlink_BS3_1mM_R1_fr2.raw	Accepted	97.6499	0	4.25446e-24	2.1261e-20	7.54748e-20	81.4834	1.62	1.89	2.58	0	Cross-linked	Intra	XL	43.5405	43.5405	12833	0	0	4	579.335	PRP6	AGLKNIANTLMAK	790	802		PRP6	AILEKSR	764	770		[K793-K768;K793-S769;T798-K768;T798-S769]	43.5405
0	Protein state 1 - 1(1)	Data\Lara_231020_P2948_MR_IB_Xlink_BS3_1mM_R1_fr2.raw	Accepted	97.6477	0	1.32496e-22	3.10391e-27	5.47551e-06	67.0677	1.52	1.56	2.58	0	Cross-linked	Inter	XL	16.2664	16.2664	2925	0	0	4	521.019	CD2BP2	KGPGQPSSPQR	188	198		BRR2	MGDKAQR	52	58		[K188-K55]	16.2664
0	Protein state 1 - 1(1)	Data\Lara_231020_P2948_MR_IB_Xlink_BS3_1mM_R1_fr2.raw	Rejected	11.0009	0.0763359	0.188282	0.00406846	0.00406846	10.8734	6.9	3.59	435.65	0	Dead end	Intra	DE H2O	40.5253	40.5253	11738	0	0	4	565.775	BRR2	EIGKHINMDGTINVDDFK	520	537							[K523-;T530-]	40.5253
0	Protein state 1 - 1(1)	Data\Lara_231020_P2948_MR_IB_Xlink_BS3_1mM_R1_fr2.raw	Accepted	97.6056	0	1.14594e-27	1.98104e-24	1.72225e-14	75.3571	1.02	1.02	1.37	0	Cross-linked	Intra	XL	35.5446	35.5446	9839	0	0	4	598.813	PRP8	KYVNGSTYQR	218	227		PRP8	KFGFVDAQK	50	58		[K218-K50;Y219-K50;S223-K50;T224-K50]	35.5446
0	Protein state 1 - 1(1)	Data\Lara_231020_P2948_MR_IB_Xlink_BS3_1mM_R1_fr2.raw	Accepted	97.2391	0	2.84671e-16	3.77386e-22	7.26412e-10	62.5414	0.11	0.13	1.12	0	Cross-linked	Inter	XL	21.0919	21.0919	4520	0	0	4	625.576	CD2BP2	GRKGPGQPSSPQR	186	198		CD2BP2	GPGQPSSPQR	189	198		[K188-S194;K188-S195]	21.0919
0	Protein state 1 - 1(1)	Data\Lara_231020_P2948_MR_IB_Xlink_BS3_1mM_R1_fr2.raw	Accepted	97.0364	0	2.08516e-25	2.5619e-20	2.32342e-18	78.654	1.53	1.58	1.92	0	Cross-linked	Intra	XL	33.1025	33.1025	8889	0	0	4	623.317	DDX23	TLEEKEQEEAR	329	339		DDX23	KQFQDLGR	196	203		[T329-K196;K333-K196]	33.1025
0	Protein state 1 - 1(1)	Data\Lara_231020_P2948_MR_IB_Xlink_BS3_1mM_R1_fr1.raw	Accepted	96.9795	0	1.93009e-27	2.2882e-16	2.11571e-32	74.9751	1.34	1.5	0.91	0	Cross-linked	Intra	XL	45.8947	45.8947	7832	0	0	4	945.985	CD2BP2	VTFQGVGDEEDEDEIIVPKK	6	25		CD2BP2	KLVDPVAGSGGPGSR	26	40		[T7-K26;T7-S34;T7-S39;K24-K26;K24-S34;K24-S39]	45.8947
0	Protein state 1 - 1(1)	Data\Lara_231020_P2948_MR_IB_Xlink_BS3_1mM_R1_fr2.raw	Accepted	96.8658	0	1.98526e-30	1.40582e-34	1.1598e-12	68.597	1.63	1.33	0.67	0	Cross-linked	Intra	XL	35.7202	35.7202	9899	0	0	4	596.828	PRP6	LEEVTGKLQVAR	318	329		PRP6	EKEEIEK	124	130		[T322-K125;K324-K125]	35.7202
0	Protein state 1 - 1(1)	Data\Lara_231020_P2948_MR_IB_Xlink_BS3_1mM_R1_fr2.raw	Rejected	7.4351	0.236641	330.191	343	343	4.6524	3.21	3.21	758.36	0	Dead end	Intra	DE H2O	40.9312	40.9312	11896	0	0	2	658.339	DECOY_BRR2	ERRSREER	1757	1764							[]	40.9312	rejected conflict q > qmin (0.0974212034383954) > (0.055)
0	Protein state 1 - 1(1)	Data\Lara_231020_P2948_MR_IB_Xlink_BS3_1mM_R1_fr2.raw	Accepted	96.1531	0	1.3358e-24	9.96469e-13	1.58223e-28	60.7973	1.25	1.46	1.68	0	Cross-linked	Inter	XL	21.9189	21.9189	4791	0	0	4	643.078	PRP6	AAYFEKNHGTR	580	590		CD2BP2	KGPGQPSSPQR	188	198		[Y582-K188;K585-K188;T589-K188]	21.9189
0	Protein state 1 - 1(1)	Data\Lara_231020_P2948_MR_IB_Xlink_BS3_1mM_R1_fr2.raw	Rejected	7.81885	0.115942	0.0980265	0.0127019	0.0127019	7.4659	1.67	1.67	574.91	0	Self Linked	Intra	XL	40.9752	40.9752	11913	0	0	4	437.763	DECOY_PRP8	VLPIDLARRTRGSR	1909	1922							[]	40.9752	rejected conflict q > qmin (0.0444444444444444) > (0)
0	Protein state 1 - 1(1)	Data\Lara_231020_P2948_MR_IB_Xlink_BS3_1mM_R1_fr2.raw	Accepted	95.9678	0	2.80732e-30	3.20873e-23	6.23828e-29	67.6732	1.23	1.3	1.7	0	Cross-linked	Intra	XL	32.824	32.824	8779	0	0	5	534.866	PRP6	LESENDEYER	651	660		PRP6	KALEHVPNSVR	395	405		[S653-K395;Y658-K395]	32.824
0	Protein state 1 - 1(1)	Data\Lara_231020_P2948_MR_IB_Xlink_BS3_1mM_R1_fr2.raw	Rejected	10.1149	0.0571429	4.04703e-05	6.47979e-06	6.47979e-06	9	1.68	2.21	2.22	0	Free Peptide	Intra		41.0142	41.0142	11928	0	0	4	746.877	PRP8	DLIQRYLTEHPDPNNENIVGYNNKK	1108	1132							[]	41.0142
0	Protein state 1 - 1(1)	Data\Lara_231020_P2948_MR_IB_Xlink_BS3_1mM_R1_fr2.raw	Accepted	95.7906	0	9.05759e-29	4.19858e-35	4.54753e-24	70.7558	1.57	1.66	1.29	0	Cross-linked	Intra	XL	29.7997	29.7997	7797	0	0	5	682.336	DDX23	MGYNACTLHGGKGQEQR	687	703		DDX23	KGCDVLAKSLEK	675	686		[Y689-K682;Y689-S683;T693-K675;T693-K682;T693-S683;K698-K675;K698-K682;K698-S683]	29.7997
0	Protein state 1 - 1(1)	Data\Lara_231020_P2948_MR_IB_Xlink_BS3_1mM_R1_fr2.raw	Rejected	14.0954	0.0610687	0.0801564	0.000562773	0.000562773	13.8676	0.84	1.08	0.05	0	Dead end	Intra	DE H2O	41.0577	41.0577	11945	0	0	4	734.134	PRP6	LEEVTGKLQVARNLIMKGTEMCPK	318	341							[]	41.0577	rejected conflict q > qmin (0.0143266475644699) > (0)
0	Protein state 1 - 1(1)	Data\Lara_231020_P2948_MR_IB_Xlink_BS3_1mM_R1_fr2.raw	Rejected	9.36611	0.145038	1.00511	2.80211	2.80211	9.3661	1.69	1.69	934.79	0	Dead end	Intra	DE H2O	41.086	41.086	11958	0	0	2	532.794	DECOY_PRP6	VSKMFVR	260	266							[S261-;K262-]	41.086
0	Protein state 1 - 1(1)	Data\Lara_231020_P2948_MR_IB_Xlink_BS3_1mM_R1_fr2.raw	Rejected	7.23974	0.259542	2.19627	3.4367	3.4367	7.1969	3.69	3.69	3.27	0	Dead end	Intra	DE H2O	41.1003	41.1003	11963	0	0	2	690.89	DECOY_DDX23	EKIAHLEKSK	569	578							[]	41.1003	rejected conflict q > qmin (0.108882521489971) > (0.04)
0	Protein state 1 - 1(1)	Data\Lara_231020_P2948_MR_IB_Xlink_BS3_1mM_R1_fr2.raw	Rejected	6.10681	0.275362	282.163	260.255	260.255	2.3357	5.32	14.34	13.77	0	Self Linked	Intra	XL	41.1532	41.1532	11983	0	0	4	610.089	DDX23	ELAQQIEEETIKFGKPLGIR	479	498							[]	41.1532	rejected conflict q > qmin (0.105555555555556) > (0.094)
0	Protein state 1 - 1(1)	Data\Lara_231020_P2948_MR_IB_Xlink_BS3_1mM_R1_fr2.raw	Accepted	95.5615	0	8.22633e-29	1.68147e-37	1.68147e-37	70.357	1.11	1.33	0.04	0	Dead end	Intra	DE H2O	47.857	47.8186	14221	0	0	4	779.153	40K	LPGHAGSINEVAFHPDEPIIISASSDKR	323	350							[S329-;S344-;S346-;S347-;K349-]	47.779633031717;47.818583566917;47.972794021583
0	Protein state 1 - 1(1)	Data\Lara_231020_P2948_MR_IB_Xlink_BS3_1mM_R1_fr2.raw	Rejected	6.98466	0.267176	61.9384	55.0956	55.0956	5.6356	4.02	5.22	488.24	0	Dead end	Intra	DE H2O	41.2282	41.2282	12014	0	0	3	710.727	DDX23	TVAVIGGISREDQGFRLR	499	516							[]	41.2282	rejected conflict q > qmin (0.114613180515759) > (0.106)
0	Protein state 1 - 1(1)	Data\Lara_231020_P2948_MR_IB_Xlink_BS3_1mM_R1_fr2.raw	Rejected	6.19664	0.275362	203.175	258.151	258.151	3.1873	7.69	6.45	476.54	0	Self Linked	Intra	XL	41.2282	41.2282	12014	0	0	3	710.719	DECOY_PRP6	INDQVWELKVSKMFVR	251	266							[]	41.2282
0	Protein state 1 - 1(1)	Data\Lara_231020_P2948_MR_IB_Xlink_BS3_1mM_R1_fr2.raw	Rejected	6.46225	0.202899	36.8465	46.408	46.408	5.3621	6.02	5.44	419.76	0	Self Linked	Intra	XL	41.2595	41.2595	12026	0	0	4	589.316	DECOY_40K	LLNKEFNHVNGQFIKVCR	69	86							[]	41.2595	rejected conflict q > qmin (0.0777777777777778) > (0.054)
0	Protein state 1 - 1(1)	Data\Lara_231020_P2948_MR_IB_Xlink_BS3_1mM_R1_fr2.raw	Rejected	9.86594	0.057971	0.0138029	0.0208609	0.0208609	8.8878	8.91	8.91	8.52	0	Self Linked	Intra	XL	41.309	41.309	12046	0	0	2	620.858	SmD1	AVKMTLKNR	42	50							[K44-T46;K44-K48;T46-K48]	41.309
0	Protein state 1 - 1(1)	Data\Lara_231020_P2948_MR_IB_Xlink_BS3_1mM_R1_fr2.raw	Accepted	94.5529	0	2.06434e-19	3.47924e-14	5.8315e-09	53.836	1.29	1.66	2.3	0	Cross-linked	Inter	XL	22.0163	22.0163	4829	0	0	4	552.794	PRP6	KALEHVPNSVR	395	405		BRR2	MGDKAQR	52	58		[K395-K55]	22.0163
0	Protein state 1 - 1(1)	Data\Lara_231020_P2948_MR_IB_Xlink_BS3_1mM_R1_fr2.raw	Accepted	94.1722	0	2.89461e-29	1.49887e-34	3.71075e-09	67.4561	3.25	3.43	2.58	0	Cross-linked	Inter	XL	18.42	18.42	3615	0	0	4	645.328	PRP8	QTKEQSQLTATQTR	2032	2045		BRR2	MGDKAQR	52	58		[T2033-K55;K2034-K55;S2037-K55;T2040-K55]	18.42
0	Protein state 1 - 1(1)	Data\Lara_231020_P2948_MR_IB_Xlink_BS3_1mM_R1_fr2.raw	Accepted	93.8421	0	4.33974e-21	2.60026e-24	4.04966e-18	81.2896	1.6	0.81	1.83	0	Cross-linked	Intra	XL	37.2247	37.2247	10484	0	0	4	488.014	PRP6	LETYENAR	443	450		PRP6	AILEKSR	764	770		[T445-K768;T445-S769;Y446-K768;Y446-S769]	37.2247
0	Protein state 1 - 1(1)	Data\Lara_231020_P2948_MR_IB_Xlink_BS3_1mM_R1_fr2.raw	Rejected	6.90575	0.173913	997.999	998	998	0	5.05	5.05	1.93	0	Self Linked	Intra	XL	41.3839	41.3839	12076	0	0	2	756.4	DECOY_DDX23	RDKSPSSKRDR	777	787							[]	41.3839	rejected conflict q > qmin (0.0666666666666667) > (0.056)
0	Protein state 1 - 1(1)	Data\Lara_231020_P2948_MR_IB_Xlink_BS3_1mM_R1_fr2.raw	Rejected	7.2493	0.15942	997.996	998	998	2.2052	6.94	6.94	14.19	0	Self Linked	Intra	XL	41.3839	41.3839	12076	0	0	2	756.892	SmB	NSKQAEREEKR	55	65							[]	41.3839	rejected conflict q > qmin (0.0611111111111111) > (0.056)
0	Protein state 1 - 1(1)	Data\Lara_231020_P2948_MR_IB_Xlink_BS3_1mM_R1_fr2.raw	Rejected	8.92255	0.114286	0.000133348	0.000146703	0.000146703	14	0.82	1.2	0.54	0	Free Peptide	Intra		41.3915	41.3915	12080	0	0	4	797.384	DECOY_PRP8	AHTTVDQPSLQPSENPQTHIWGLPEMEK	139	166							[]	41.3915	rejected conflict q > qmin (0.0292887029288703) > (0)
0	Protein state 1 - 1(1)	Data\Lara_231020_P2948_MR_IB_Xlink_BS3_1mM_R1_fr2.raw	Rejected	5.63483	0.214286	0.00357129	0.0721498	0.0721498	4	9.52	9.52	5.2	0	Free Peptide	Intra		41.618	41.618	12173	0	0	2	504.28	DECOY_PRP8	VSYAEKLR	1484	1491							[]	41.618
0	Protein state 1 - 1(1)	Data\Lara_231020_P2948_MR_IB_Xlink_BS3_1mM_R1_fr2.raw	Rejected	7.2946	0.157143	0.000679199	0.00698443	0.00698443	5	9.32	9.32	900.79	0	Free Peptide	Intra		41.6511	41.6511	12186	0	0	2	563.32	DECOY_SmG	LSLKKDMFK	58	66							[]	41.6511
0	Protein state 1 - 1(1)	Data\Lara_231020_P2948_MR_IB_Xlink_BS3_1mM_R1_fr2.raw	Accepted	93.6758	0	1.54097e-28	9.51336e-30	9.51336e-30	28	0.32	0.78	1.83	0	Free Peptide	Intra		33.9128	33.9128	9189	0	0	4	672.548	40K	GHSGAVMELHYNTDGSMLFSASTDK	107	131							[]	33.9128
0	Protein state 1 - 1(1)	Data\Lara_231020_P2948_MR_IB_Xlink_BS3_1mM_R1_fr2.raw	Accepted	93.4471	0	4.11619e-28	3.0555e-30	2.16173e-10	68.9645	1.37	1.34	1.35	0	Cross-linked	Inter	XL	23.7469	23.7469	5459	0	0	4	535.046	CD2BP2	KGPGQPSSPQR	188	198		PRP6	TKSVDALK	828	835		[K188-T828;K188-K829;K188-S830]	23.7469
0	Protein state 1 - 1(1)	Data\Lara_231020_P2948_MR_IB_Xlink_BS3_1mM_R1_fr2.raw	Rejected	8.85859	0.175573	4.63183	1.02251	1.02251	8.7249	9.54	9.61	9.8	0	Dead end	Intra	DE H2O	42.001	42.001	12315	0	0	4	685.619	DECOY_DDX23	NELVDILRGPTAIVIECGMRLR	286	307							[]	42.001	rejected conflict q > qmin (0.0687679083094556) > (0.035)
0	Protein state 1 - 1(1)	Data\Lara_231020_P2948_MR_IB_Xlink_BS3_1mM_R1_fr2.raw	Accepted	93.3291	0	4.59812e-29	4.06368e-37	1.70419e-08	66.7297	0	0	0.73	0	Cross-linked	Intra	XL	52.5826	52.5826	15456	0	0	4	715.37	BRR2	DEPTGEVLSLVGKLEGTR	34	51		BRR2	MGDKAQR	52	58		[T37-K55;S42-K55;K46-K55;T50-K55]	52.5826
0	Protein state 1 - 1(1)	Data\Lara_231020_P2948_MR_IB_Xlink_BS3_1mM_R1_fr2.raw	Rejected	6.54065	0.188406	142.842	135.755	135.755	4.2616	8.8	9.62	9.12	0	Self Linked	Intra	XL	42.1662	42.1662	12383	0	0	4	553.29	DDX23	ERERDKERDRNKKDR	76	90							[]	42.1662	rejected conflict q > qmin (0.0722222222222222) > (0.069)
0	Protein state 1 - 1(1)	Data\Lara_231020_P2948_MR_IB_Xlink_BS3_1mM_R1_fr2.raw	Accepted	93.2681	0	3.93625e-30	2.37475e-31	2.37475e-31	37	0.6	1.8	1.63	0	Free Peptide	Intra		25.9297	25.9297	6273	0	0	4	557.03	SmD1	NGTQVHGTITGVDVSMNTHLK	21	41							[]	25.9297
0	Protein state 1 - 1(1)	Data\Lara_231020_P2948_MR_IB_Xlink_BS3_1mM_R1_fr2.raw	Accepted	92.6887	0	1.19758e-20	2.32757e-15	3.85483e-22	80.542	1.98	2.09	1.35	0	Cross-linked	Intra	XL	27.8625	27.8625	7033	0	0	4	465.26	PRP6	EKEEIEK	124	130		PRP6	AILEKSR	764	770		[K125-K768;K125-S769]	27.8625
0	Protein state 1 - 1(1)	Data\Lara_231020_P2948_MR_IB_Xlink_BS3_1mM_R1_fr2.raw	Rejected	8.30121	0.0869565	104.305	259.807	259.807	6.8784	2.68	2.68	5.27	0	Self Linked	Intra	XL	42.3582	42.3582	12459	0	0	2	780.385	PRP6	NLIMKGTEMCPK	330	341							[K334-T336]	42.3582
0	Protein state 1 - 1(1)	Data\Lara_231020_P2948_MR_IB_Xlink_BS3_1mM_R1_fr2.raw	Accepted	92.5504	0	1.0228e-19	2.28978e-26	2.28978e-26	50.2507	1.7	1.21	1.15	0	Dead end	Intra	DE H2O	27.5741	27.5845	6924	0	0	6	513.765	PRP8	YAEKRKFGFVDAQKEDMPPEHVRK	45	68							[Y45-;K48-;K50-;K58-]	27.56374086025;27.584515338383
0	Protein state 1 - 1(1)	Data\Lara_231020_P2948_MR_IB_Xlink_BS3_1mM_R1_fr2.raw	Accepted	92.3566	0	2.25607e-25	2.17494e-12	8.17973e-19	72.8633	0.23	1.95	0.66	0	Cross-linked	Inter	XL	33.4421	33.4421	9021	0	0	4	813.664	PRP6	LEEANGNTQMVEKIIDR	473	489		CD2BP2	KGPGQPSSPQR	188	198		[T480-K188;K485-K188;K485-S194;K485-S195]	33.4421
0	Protein state 1 - 1(1)	Data\Lara_231020_P2948_MR_IB_Xlink_BS3_1mM_R1_fr2.raw	Accepted	92.2076	0	2.95963e-25	3.82214e-24	6.55067e-17	72.8856	1.77	1.96	1.68	0	Cross-linked	Inter	XL	39.3487	39.3559	11298	0	0	4	755.908	PRP8	SLPVEEQPKQIIVTR	1851	1865		BRR2	TKPQMQEER	59	67		[S1851-T59;S1851-K60;K1859-T59;K1859-K60;T1864-T59;T1864-K60]	39.34143048505;39.355949696517
0	Protein state 1 - 1(1)	Data\Lara_231020_P2948_MR_IB_Xlink_BS3_1mM_R1_fr2.raw	Accepted	91.5681	0	1.04302e-20	6.80597e-21	9.96032e-11	56.8998	1.41	1.24	1.62	0	Cross-linked	Intra	XL	29.5712	29.5609	7698	0	0	5	607.92	DDX23	RPAVVYIGSAGKPHER	623	638		DDX23	KMLEDPQER	204	212		[Y628-K204;S631-K204;K634-K204]	29.560922998117;29.581441832783
0	Protein state 1 - 1(1)	Data\Lara_231020_P2948_MR_IB_Xlink_BS3_1mM_R1_fr3.raw	Accepted	91.2951	0	1.22869e-26	7.04387e-28	7.04387e-28	26	1.79	1.79	2.25	0	Free Peptide	Intra		30.3583	30.3583	6235	0	0	4	393.73	BRR2	LLSMAKPVYHAITK	1539	1552							[]	30.3583
0	Protein state 1 - 1(1)	Data\Lara_231020_P2948_MR_IB_Xlink_BS3_1mM_R1_fr2.raw	Rejected	7.42301	0.144928	49.6319	123.673	123.673	6.3131	9.04	9.04	660.12	0	Self Linked	Intra	XL	43.5853	43.5853	12852	0	0	2	750.385	BRR2	LEGTRMGDKAQR	47	58							[]	43.5853	rejected conflict q > qmin (0.0555555555555556) > (0.011)
0	Protein state 1 - 1(1)	Data\Lara_231020_P2948_MR_IB_Xlink_BS3_1mM_R1_fr2.raw	Rejected	8.73174	0.175573	0.035589	0.0255773	0.0255773	8.0695	2.3	2.01	13.27	0	Dead end	Intra	DE H2O	43.8389	43.8389	12951	0	0	4	654.581	BRR2	LEGFALMADMVYVTQSAGRLMR	1072	1093							[Y1083-;T1085-;S1087-]	43.8389
0	Protein state 1 - 1(1)	Data\Lara_231020_P2948_MR_IB_Xlink_BS3_1mM_R1_fr3.raw	Accepted	91.2263	0	6.44968e-29	3.25457e-34	1.07098e-22	64.1	1.41	1.47	1.61	0	Cross-linked	Intra	XL	29.165	29.165	5933	0	0	5	457.841	PRP6	AAYFEKNHGTR	580	590		PRP6	VFMKSVK	677	683		[Y582-K680;Y582-S681;K585-K680;K585-S681;T589-K680;T589-S681]	29.165
0	Protein state 1 - 1(1)	Data\Lara_231020_P2948_MR_IB_Xlink_BS3_1mM_R1_fr2.raw	Rejected	6.51078	0.171429	0.00148732	0.000397817	0.000397817	4	6.06	6.06	917.76	0	Free Peptide	Intra		43.8719	43.8719	12965	0	0	2	550.302	SmD2	YISKMFLR	95	102							[]	43.8719
0	Protein state 1 - 1(1)	Data\Lara_231020_P2948_MR_IB_Xlink_BS3_1mM_R1_fr2.raw	Rejected	7.22233	0.15942	0.0232944	0.0333044	0.0333044	6.1667	2.6	2.6	453.71	0	Self Linked	Intra	XL	43.8719	43.8719	12965	0	0	4	550.047	BRR2	LTAIDILTTCAADIQRQR	1571	1588							[]	43.8719	rejected conflict q > qmin (0.0611111111111111) > (0.056)
0	Protein state 1 - 1(1)	Data\Lara_231020_P2948_MR_IB_Xlink_BS3_1mM_R1_fr2.raw	Rejected	6.02981	0.185714	0.00240595	0.00921086	0.00921086	6	2.22	2.22	1.73	0	Free Peptide	Intra		44.0744	44.0744	13035	0	0	2	687.858	SmB	NSKQAEREEKR	55	65							[]	44.0744
0	Protein state 1 - 1(1)	Data\Lara_231020_P2948_MR_IB_Xlink_BS3_1mM_R1_fr2.raw	Rejected	5.96563	0.275362	1.81231	9.15803	9.15803	5.9359	5.42	5.42	1.2	0	Self Linked	Intra	XL	44.0992	44.0992	13044	0	0	2	700.882	PRP8	DLKHLIYYR	607	615							[]	44.0992
0	Protein state 1 - 1(1)	Data\Lara_231020_P2948_MR_IB_Xlink_BS3_1mM_R1_fr2.raw	Accepted	90.9225	0	1.15133e-39	6.01965e-41	6.01965e-41	29	0.07	1.45	0.65	0	Free Peptide	Intra		18.8872	18.8872	3778	0	0	4	497.493	PRP6	FELQHGTEEQQEEVRK	884	899							[]	18.8872
0	Protein state 1 - 1(1)	Data\Lara_231020_P2948_MR_IB_Xlink_BS3_1mM_R1_fr2.raw	Accepted	90.6965	0	0.000100081	1.42509e-06	9.18166e-09	51.016	1.74	4.66	0.8	0	Cross-linked	Intra	XL	22.8652	22.8652	5139	0	0	4	611.8	DDX23	KMLEDPQER	204	212		DDX23	KMLEDPQER	204	212		[]	22.8652	rejected conflict q > qmin (0.00925069380203515) > (0.004)
0	Protein state 1 - 1(1)	Data\Lara_231020_P2948_MR_IB_Xlink_BS3_1mM_R1_fr2.raw	Accepted	89.7229	0	9.76611e-12	6.75323e-16	2.96676e-14	86.0667	8.68	8.85	9.04	0	Cross-linked	Intra	XL	40.2446	40.2446	11635	0	0	4	761.411	DDX23	AEEEAEAKPKFLSKAER	153	169		DDX23	EAEALKRR	170	177		[K160-K175;K162-K175;S165-K175;K166-K175]	40.2446
0	Protein state 1 - 1(1)	Data\Lara_231020_P2948_MR_IB_Xlink_BS3_1mM_R1_fr2.raw	Accepted	89.668	0	5.1658e-08	7.6395e-12	7.6395e-12	30.0868	1.28	1.38	1.45	0	Dead end	Intra	DE H2O	32.5436	32.5436	8672	0	0	4	573.293	DDX23	KQFQDLGRKMLEDPQER	196	212							[K196-;K204-]	32.5436
0	Protein state 1 - 1(1)	Data\Lara_231020_P2948_MR_IB_Xlink_BS3_1mM_R1_fr3.raw	Accepted	89.6048	0	1.2166e-39	5.96221e-41	5.96221e-41	34	1.18	1.33	0.47	0	Free Peptide	Intra		43.2263	43.2263	8780	0	0	4	655.073	BRR2	FCNRYPNIELSYEVVDKDSIR	2010	2030							[]	43.2263
0	Protein state 1 - 1(1)	Data\Lara_231020_P2948_MR_IB_Xlink_BS3_1mM_R1_fr2.raw	Accepted	89.5463	0	2.18004e-28	1.42774e-36	8.699e-22	62.9423	0.89	0.77	303.93	0	Cross-linked	Inter	XL	29.8575	29.8575	7822	0	0	5	657.145	PRP6	YRMERPKIQQQFSDLKR	131	147		DDX23	EEKDKSK	239	245		[]	29.8575	Rejected by ms1MIP resolution
0	Protein state 1 - 1(1)	Data\Lara_231020_P2948_MR_IB_Xlink_BS3_1mM_R1_fr2.raw	Accepted	89.4456	0	3.08741e-25	8.99683e-28	2.57563e-13	69.3927	2.05	1.9	1.83	0	Cross-linked	Inter	XL	34.1776	34.1776	9295	0	0	4	601.818	CD2BP2	KLDPPGGQFYNSK	321	333		DDX23	EAEALKR	170	176		[K321-K175]	34.1776
0	Protein state 1 - 1(1)	Data\Lara_231020_P2948_MR_IB_Xlink_BS3_1mM_R1_fr2.raw	Rejected	9.44052	0.0857143	7.94394e-05	0.000137614	0.000137614	10	1.76	2.6	6.2	0	Free Peptide	Intra		44.6072	44.6072	13239	0	0	5	643.328	PRP8	CIVMVPQWGTHQTVHLPGQLPQHEYLK	2144	2170							[]	44.6072
0	Protein state 1 - 1(1)	Data\Lara_231020_P2948_MR_IB_Xlink_BS3_1mM_R1_fr2.raw	Accepted	89.0867	0	6.02679e-26	2.24541e-30	2.24541e-30	67.5588	1.4	1.27	1.8	0	Dead end	Intra	DE H2O	47.5845	47.5845	14156	0	0	4	559.073	SNU114	NVKFKILDAVVAQEPLHR	786	803							[K788-;K790-]	47.5845
0	Protein state 1 - 1(1)	Data\Lara_231020_P2948_MR_IB_Xlink_BS3_1mM_R1_fr2.raw	Accepted	88.3811	0	7.233e-26	1.97128e-31	1.97128e-31	66.7843	1.48	1.92	2.08	0	Dead end	Intra	DE H2O	27.7474	27.7474	6986	0	0	4	510.781	BRR2	VPHKLNNPKFNDPHVK	1875	1890							[K1878-;K1883-]	27.7474
0	Protein state 1 - 1(1)	Data\Lara_231020_P2948_MR_IB_Xlink_BS3_1mM_R1_fr2.raw	Accepted	87.9463	0	4.43311e-26	4.35534e-28	2.33164e-21	65.7765	1.26	1.81	0.96	0	Cross-linked	Inter	XL	41.7584	41.7584	12228	0	0	4	733.396	CD2BP2	KLDPPGGQFYNSK	321	333		PRP6	LEEVTGKLQVAR	318	329		[K321-T322;K321-K324]	41.7584
0	Protein state 1 - 1(1)	Data\Lara_231020_P2948_MR_IB_Xlink_BS3_1mM_R1_fr2.raw	Rejected	6.56078	0.171429	0.00141478	0.00272884	0.00272884	9	5	4.48	5.78	0	Free Peptide	Intra		45.3176	45.3176	13489	0	0	4	761.84	CD2BP2	ITPFNLQEEMEEGHFDADGNYFLNR	87	111							[]	45.3176
0	Protein state 1 - 1(1)	Data\Lara_231020_P2948_MR_IB_Xlink_BS3_1mM_R1_fr2.raw	Rejected	6.06741	0.275362	334	334	334	1.7447	0.67	0.67	1.1	0	Self Linked	Intra	XL	45.3651	45.3651	13505	0	0	2	787.386	SNU114	DSIVQGFQWGTR	764	775							[]	45.3651
0	Protein state 1 - 1(1)	Data\Lara_231020_P2948_MR_IB_Xlink_BS3_1mM_R1_fr2.raw	Rejected	5.96058	0.185714	0.0025784	0.0174297	0.0174297	5	8.43	8.43	708.96	0	Free Peptide	Intra		45.5983	45.5983	13574	0	0	2	699.401	SmD1	REAVAGRGRGRGR	92	104							[]	45.5983
0	Protein state 1 - 1(1)	Data\Lara_231020_P2948_MR_IB_Xlink_BS3_1mM_R1_fr2.raw	Accepted	87.5667	0	2.81824e-26	4.74943e-30	1.62993e-13	64.8601	1.32	1.29	1.2	0	Cross-linked	Inter	XL	36.9658	36.9658	10382	0	0	4	624.588	CD2BP2	KLDPPGGQFYNSK	321	333		BRR2	IQSKLYR	484	490		[K321-S486;K321-K487;K321-Y489]	36.9658
0	Protein state 1 - 1(1)	Data\Lara_231020_P2948_MR_IB_Xlink_BS3_1mM_R1_fr2.raw	Accepted	87.2416	0	3.07521e-24	3.36791e-13	7.09654e-21	68.4112	1.3	0.96	1.67	0	Cross-linked	Inter	XL	19.3661	19.3661	3942	0	0	4	606.309	BRR2	TKPQMQEER	59	67		CD2BP2	KGPGQPSSPQR	188	198		[T59-K188;K60-K188]	19.3661
0	Protein state 1 - 1(1)	Data\Lara_231020_P2948_MR_IB_Xlink_BS3_1mM_R1_fr2.raw	Accepted	87.0237	0	1.90485e-30	2.23937e-33	1.1733e-19	53.759	2.25	1.82	2.34	0	Cross-linked	Intra	XL	27.8058	27.8058	7010	0	0	4	602.05	BRR2	TEAEQCKNLELK	764	775		BRR2	MGDKAQR	52	58		[T764-K55;K770-K55]	27.8058
0	Protein state 1 - 1(1)	Data\Lara_231020_P2948_MR_IB_Xlink_BS3_1mM_R1_fr2.raw	Accepted	87.0191	0	9.56826e-12	3.55121e-14	0.0415984	43.3629	9.08	8.9	8.41	0	Cross-linked	Inter	XL	38.3978	38.4162	10956	0	0	4	787.138	SmB	GENLVSMTVEGPPPK	74	88		PRP6	NLIMKGTEMCPK	330	341		[]	38.379299518917;38.416201998917	Rejected by ms1MIP resolution Rejected by ms1MIP resolution
0	Protein state 1 - 1(1)	Data\Lara_231020_P2948_MR_IB_Xlink_BS3_1mM_R1_fr2.raw	Accepted	86.5617	0	3.26951e-35	1.80282e-36	1.80282e-36	28	1.68	1.68	2.01	0	Free Peptide	Intra		24.6569	24.6569	5803	0	0	4	537.265	PRP8	FGFVDAQKEDMPPEHVRK	51	68							[]	24.6569
0	Protein state 1 - 1(1)	Data\Lara_231020_P2948_MR_IB_Xlink_BS3_1mM_R1_fr2.raw	Accepted	86.19	0.00529101	6.26523e-24	1.27054e-34	2.36792e-40	47.2153	4.37	8.68	13.26	0	Cross-linked	Intra	XL	34.4381	34.4871	9421	0	0	4	669.079	DDX23	RTLEEKEQEEAR	328	339		DECOY_DDX23	EEKSPSADR	802	810		[]	34.38905150905;34.487107542117	rejected conflict q > qmin (0.00465116279069767) > (0)
0	Protein state 1 - 1(1)	Data\Lara_231020_P2948_MR_IB_Xlink_BS3_1mM_R1_fr2.raw	Rejected	7.85312	0.101449	2.17937	2.71907	2.71907	7.8144	3.1	3.09	464.35	0	Self Linked	Intra	XL	46.6481	46.6481	13894	0	0	4	544.797	BRR2	KKDLHPRDIDAFWLQR	255	270							[K255-K256]	46.6481
0	Protein state 1 - 1(1)	Data\Lara_231020_P2948_MR_IB_Xlink_BS3_1mM_R1_fr2.raw	Accepted	86.0571	0.00529101	4.73681e-17	3.89255e-08	6.08698e-09	49.7807	0.61	2.17	1.16	0	Cross-linked	Intra	XL	25.3002	25.3002	6029	0	0	4	691.339	BRR2	TEAEQCKNLELK	764	775		BRR2	TKPQMQEER	59	67		[T764-T59;T764-K60;K770-T59;K770-K60]	25.3002
0	Protein state 1 - 1(1)	Data\Lara_231020_P2948_MR_IB_Xlink_BS3_1mM_R1_fr2.raw	Rejected	8.52435	0.183206	1.2865	2.67148	2.67148	8.5206	3.37	3.37	721.21	0	Dead end	Intra	DE H2O	47.6035	47.6035	14161	0	0	2	692.888	DECOY_PRP6	TLQGIKEELR	182	191							[]	47.6035	Rejected by ms1MIP resolution
0	Protein state 1 - 1(1)	Data\Lara_231020_P2948_MR_IB_Xlink_BS3_1mM_R1_fr2.raw	Accepted	85.6048	0	5.80563e-20	1.62854e-24	1.62854e-24	56.1105	1.86	1.89	2.38	0	Dead end	Intra	DE H2O	28.5338	28.5338	7291	0	0	4	443.511	BRR2	QLAQKVPHKLNNPK	1870	1883							[K1874-;K1878-]	28.5338
0	Protein state 1 - 1(1)	Data\Lara_231020_P2948_MR_IB_Xlink_BS3_1mM_R1_fr2.raw	Accepted	85.3281	0	4.71803e-20	3.91981e-21	3.91981e-21	22	1.95	1.67	1.42	0	Free Peptide	Intra		33.94	33.94	9200	0	0	5	759.899	SNU114	DLDEMDDDDDDDDVGDHDDDHPGMEVVLHEDKK	32	64							[]	33.94
0	Protein state 1 - 1(1)	Data\Lara_231020_P2948_MR_IB_Xlink_BS3_1mM_R1_fr2.raw	Accepted	85.3257	0	1.20748e-25	6.63453e-31	6.63453e-31	57.0791	2.4	2.26	1.62	0	Self Linked	Intra	XL	36.1202	36.1202	10048	0	0	5	587.095	PRP8	YAEKRKFGFVDAQKEDMPPEHVR	45	67							[Y45-K48;Y45-K50;Y45-K58;K48-K50;K48-K58;K50-K58]	36.1202
0	Protein state 1 - 1(1)	Data\Lara_231020_P2948_MR_IB_Xlink_BS3_1mM_R1_fr2.raw	Accepted	85.2631	0.00529101	9.83243e-27	6.45665e-31	1.03799e-32	60.6934	1.74	1.44	0.03	0	Cross-linked	Intra	XL	25.7605	25.7605	6208	0	0	4	539.532	PRP8	GATVDKTVCK	764	773		PRP8	EAYSVKSR	848	855		[T766-K853;T766-S854;K769-Y850;K769-S851;K769-K853;K769-S854;T770-Y850;T770-S851;T770-K853;T770-S854]	25.7605
0	Protein state 1 - 1(1)	Data\Lara_231020_P2948_MR_IB_Xlink_BS3_1mM_R1_fr2.raw	Rejected	9.16593	0.107143	0.000104542	0.00196464	0.00196464	3	3.85	3.85	4.79	0	Free Peptide	Intra		48.7004	48.7004	14452	0	0	3	633.289	DECOY_PRP8	QMSEDDVRLFCQATR	1098	1112							[]	48.7004
0	Protein state 1 - 1(1)	Data\Lara_231020_P2948_MR_IB_Xlink_BS3_1mM_R1_fr2.raw	Accepted	85.1665	0	1.34725e-23	5.23745e-29	5.23745e-29	66.9337	1.96	1.06	2.35	0	Dead end	Intra	DE H2O	37.1063	37.1063	10437	0	0	4	597.325	PRP6	SVDALKKCEHDPHVLLAVAK	830	849							[S830-;K835-;K836-]	37.1063
0	Protein state 1 - 1(1)	Data\Lara_231020_P2948_MR_IB_Xlink_BS3_1mM_R1_fr3.raw	Accepted	84.9603	0	3.72196e-28	2.07514e-29	2.07514e-29	30	1.4	1.68	0.68	0	Free Peptide	Intra		25.487	25.487	5073	0	0	4	496.016	BRR2	IMEHAGKNQVLVFVHSR	712	728							[]	25.487
0	Protein state 1 - 1(1)	Data\Lara_231020_P2948_MR_IB_Xlink_BS3_1mM_R1_fr2.raw	Rejected	8.01417	0.135714	0.000330744	0.00674814	0.00674814	4	9.5	9.5	9.96	0	Free Peptide	Intra		48.9395	48.9395	14515	0	0	2	689.349	BRR2	LEGTRMGDKAQR	47	58							[]	48.9395
0	Protein state 1 - 1(1)	Data\Lara_231020_P2948_MR_IB_Xlink_BS3_1mM_R1_fr2.raw	Rejected	9.53639	0.0857143	7.21767e-05	0.000376464	0.000376464	4	8.32	8.21	7.2	0	Free Peptide	Intra		49.517	49.517	14656	0	0	4	551.511	DDX23	ETNGNEDEEGRQKIREEK	224	241							[]	49.517
0	Protein state 1 - 1(1)	Data\Lara_231020_P2948_MR_IB_Xlink_BS3_1mM_R1_fr2.raw	Rejected	6.97362	0.15942	0.0137362	0.0810115	0.0810115	5.4997	4.79	4.79	644.72	0	Self Linked	Intra	XL	49.6661	49.6661	14695	0	0	3	528.64	PRP8	TVCKKNLGRLTR	770	781							[T770-K773;T770-K774;T770-T780;K773-K774;K773-T780;K774-T780]	49.6661
0	Protein state 1 - 1(1)	Data\Lara_231020_P2948_MR_IB_Xlink_BS3_1mM_R1_fr3.raw	Accepted	84.8373	0	1.43101e-37	6.9819e-39	6.9819e-39	33	1.51	1.49	1.83	0	Free Peptide	Intra		26.4239	26.4239	5310	0	0	4	523.759	BRR2	RMTQNPNYYNLQGISHR	1763	1779							[]	26.4239
0	Protein state 1 - 1(1)	Data\Lara_231020_P2948_MR_IB_Xlink_BS3_1mM_R1_fr2.raw	Accepted	84.6486	0.00529101	4.08596e-17	7.30381e-10	1.5187e-19	54.4694	0.46	0.41	0.23	0	Cross-linked	Intra	XL	41.754	41.754	12227	0	0	4	611.051	DDX23	FYGDLMEKR	319	327		DDX23	KMLEDPQER	204	212		[Y320-K204;K326-K204]	41.754
0	Protein state 1 - 1(1)	Data\Lara_231020_P2948_MR_IB_Xlink_BS3_1mM_R1_fr3.raw	Accepted	84.6217	0	3.95269e-21	3.97639e-26	0.00377886	70.3827	1.56	1.6	2.65	0	Cross-linked	Intra	XL	18.2139	18.2139	3358	0	0	4	542.273	DDX23	KMLEDPQER	204	212		DDX23	DKDGHRR	93	99		[K204-K94]	18.2139
0	Protein state 1 - 1(1)	Data\Lara_231020_P2948_MR_IB_Xlink_BS3_1mM_R1_fr3.raw	Accepted	84.2353	0	5.26869e-19	5.97535e-20	5.97535e-20	37.0134	1.61	2.19	1.27	0	Dead end	Intra	DE H2O	43.3138	43.3138	8797	0	0	2	1054.5	BRR2	MTQNPNYYNLQGISHR	1764	1779							[T1765-;Y1770-;Y1771-;S1777-]	43.3138
0	Protein state 1 - 1(1)	Data\Lara_231020_P2948_MR_IB_Xlink_BS3_1mM_R1_fr2.raw	Accepted	84.2191	0.00529101	1.97011e-23	1.19417e-20	1.45239e-09	66.0266	2.81	2.56	0.05	0	Cross-linked	Intra	XL	42.1104	42.1104	12359	0	0	4	654.848	DDX23	GFIAGIDLKQQK	302	313		DDX23	KMLEDPQER	204	212		[K310-K204]	42.1104
0	Protein state 1 - 1(1)	Data\Lara_231020_P2948_MR_IB_Xlink_BS3_1mM_R1_fr3.raw	Accepted	84.0762	0	9.85668e-26	6.69275e-24	2.66657e-28	61.2655	1.45	0.92	2.63	0	Cross-linked	Intra	XL	32.5557	32.5557	6694	0	0	4	452.764	PRP6	VFMKSVK	677	683		PRP6	AILEKSR	764	770		[K680-K768;K680-S769;S681-K768;S681-S769]	32.5557
0	Protein state 1 - 1(1)	Data\Lara_231020_P2948_MR_IB_Xlink_BS3_1mM_R1_fr2.raw	Accepted	83.8566	0.0037037	8.09577e-18	3.21674e-24	0.0805689	53.5133	3.22	3.39	2.16	0	Cross-linked	Inter	XL	32.2161	32.2161	8551	0	0	5	659.527	PRP8	FGFVDAQKEDMPPEHVR	51	67		DECOY_SNU114	RTKIMFER	35	42		[]	32.2161	rejected conflict q > qmin (0.00185013876040703) > (0)
0	Protein state 1 - 1(1)	Data\Lara_231020_P2948_MR_IB_Xlink_BS3_1mM_R1_fr3.raw	Accepted	83.7529	0	4.84894e-29	3.49455e-30	3.49455e-30	21	2	2.11	1.93	0	Free Peptide	Intra		43.8413	43.8413	8905	0	0	4	450.482	BRR2	DLLPYGFAIHHAGMTR	776	791							[]	43.8413
0	Protein state 1 - 1(1)	Data\Lara_231020_P2948_MR_IB_Xlink_BS3_1mM_R1_fr3.raw	Accepted	83.6681	0	4.6067e-37	2.67008e-38	2.67008e-38	30	1.54	2.77	0.42	0	Free Peptide	Intra		40.9347	40.9347	8327	0	0	4	740.133	40K	LPGHAGSINEVAFHPDEPIIISASSDKR	323	350							[]	40.9347	Rejected by ms1MIP resolution
0	Protein state 1 - 1(1)	Data\Lara_231020_P2948_MR_IB_Xlink_BS3_1mM_R1_fr2.raw	Accepted	83.5107	0.0037037	1.58785e-26	1.14005e-19	4.82204e-20	58.695	0.65	1.93	0.71	0	Cross-linked	Inter	XL	32.6137	32.6528	8713	0	0	4	802.662	PRP8	QTKEQSQLTATQTR	2032	2045		CD2BP2	KLDPPGGQFYNSK	321	333		[T2033-K321;T2033-Y330;T2033-S332;K2034-K321;K2034-Y330;K2034-S332;S2037-K321;T2040-K321]	32.574624594383;32.652796459717
0	Protein state 1 - 1(1)	Data\Lara_231020_P2948_MR_IB_Xlink_BS3_1mM_R1_fr2.raw	Accepted	83.2686	0.0037037	4.42518e-15	3.41633e-16	0.000421591	48.7282	3.26	3.43	326.85	0	Cross-linked	Inter	XL	37.9959	37.9959	10783	0	0	4	774.885	PRP6	LWKAAVELEEPEDAR	406	420		DDX23	KMLEDPQER	204	212		[]	37.9959	Rejected by ms1MIP resolution
0	Protein state 1 - 1(1)	Data\Lara_231020_P2948_MR_IB_Xlink_BS3_1mM_R1_fr2.raw	Accepted	83.077	0.0037037	4.98221e-09	8.05479e-19	8.05479e-19	80.8475	1.57	1.92	2.47	0	Cross-linked	Intra	XL	39.5265	39.5247	11361	0	0	4	760.387	CD2BP2	KLDPPGGQFYNSK	321	333		CD2BP2	KLDPPGGQFYNSK	321	333		[K321-K321]	39.52472395065;39.528194378383
0	Protein state 1 - 1(1)	Data\Lara_231020_P2948_MR_IB_Xlink_BS3_1mM_R1_fr2.raw	Accepted	83.0496	0	4.40073e-24	7.97394e-31	7.97394e-31	55.632	1.25	1.55	0.01	0	Self Linked	Intra	XL	30.4048	30.4048	8060	0	0	4	565.302	40K	VKRLKGHTSFVNSCYPAR	144	161							[K145-K148;K145-T151;K145-S152;K145-S156;K145-Y158;K148-T151;K148-S152;K148-S156;K148-Y158;T151-S152;T151-S156;T151-Y158;S152-S156;S152-Y158;S156-Y158]	30.4048
0	Protein state 1 - 1(1)	Data\Lara_231020_P2948_MR_IB_Xlink_BS3_1mM_R1_fr2.raw	Accepted	82.8749	0.0037037	5.36271e-27	7.29696e-31	2.12619e-25	56.6495	1.28	1.13	1.25	0	Cross-linked	Inter	XL	33.7769	33.7769	9144	0	0	4	669.841	CD2BP2	KLDPPGGQFYNSKR	321	334		DIM1	DYSTKYR	135	141		[Y330-S137;Y330-T138;Y330-K139;Y330-Y140;S332-S137;S332-T138;S332-K139;S332-Y140;K333-S137;K333-T138;K333-K139;K333-Y140]	33.7769
0	Protein state 1 - 1(1)	Data\Lara_231020_P2948_MR_IB_Xlink_BS3_1mM_R1_fr2.raw	Accepted	82.5253	0.010582	2.31756e-23	7.28584e-25	6.85515e-26	63.9846	1.88	1.94	1.75	0	Cross-linked	Intra	XL	30.4158	30.4158	8064	0	0	4	461.028	DECOY_DDX23	IAHLEKSK	571	578		DDX23	YLGGIKK	254	260		[]	30.4158	rejected conflict q > qmin (0.00155038759689922) > (0)
0	Protein state 1 - 1(1)	Data\Lara_231020_P2948_MR_IB_Xlink_BS3_1mM_R1_fr2.raw	Accepted	82.3073	0.0037037	1.99597e-15	9.6398e-18	3.10584e-07	53.1436	1.2	1.66	1.9	0	Cross-linked	Inter	XL	18.4805	18.4805	3635	0	0	4	529.773	BRR2	TKPQMQEER	59	67		DDX23	EAEALKR	170	176		[T59-K175;K60-K175]	18.4805
0	Protein state 1 - 1(1)	Data\Lara_231020_P2948_MR_IB_Xlink_BS3_1mM_R1_fr2.raw	Accepted	82.0167	0.010582	3.75558e-23	5.52377e-31	1.99133	63.7216	1.65	5.46	0.59	0	Cross-linked	Intra	XL	33.8447	33.8447	9160	0	0	4	789.152	SmB	GENLVSMTVEGPPPKDTGIAR	74	94		SmB	NSKQAER	55	61		[S79-S56;S79-K57;T81-S56;T81-K57;K88-S56;K88-K57;T90-S56;T90-K57]	33.8447
0	Protein state 1 - 1(1)	Data\Lara_231020_P2948_MR_IB_Xlink_BS3_1mM_R1_fr3.raw	Accepted	81.9487	0	3.35572e-34	2.01133e-35	2.01133e-35	22	1.6	1.6	1.15	0	Free Peptide	Intra		28.1471	28.1471	5687	0	0	2	588.806	CD2BP2	LSGLADQMVAR	202	212							[]	28.1471
0	Protein state 1 - 1(1)	Data\Lara_231020_P2948_MR_IB_Xlink_BS3_1mM_R1_fr3.raw	Accepted	81.3461	0	7.92894e-25	2.58166e-15	1.69925e-19	59.4776	1.44	1.56	1.48	0	Cross-linked	Intra	XL	43.3472	43.3472	8806	0	0	4	559.302	PRP8	ATKFFQSTK	478	486		PRP8	KFGFVDAQK	50	58		[T479-K50;K480-K50;S484-K50;T485-K50]	43.3472
0	Protein state 1 - 1(1)	Data\Lara_231020_P2948_MR_IB_Xlink_BS3_1mM_R1_fr3.raw	Accepted	81.2571	0	0.000240798	1.15603e-07	1.15603e-07	80.8288	1.41	1.41	0.75	0	Cross-linked	Intra	XL	25.7377	25.7377	5148	0	0	4	443.249	DDX23	EAEALKR	170	176		DDX23	EAEALKR	170	176		[K175-K175]	25.7377
0	Protein state 1 - 1(1)	Data\Lara_231020_P2948_MR_IB_Xlink_BS3_1mM_R1_fr3.raw	Accepted	81.2416	0	4.72133e-21	3.87902e-23	3.87902e-23	47.6131	1.67	1.68	0.99	0	Dead end	Intra	DE H2O	10.2736	10.2736	1468	0	0	4	522.494	DDX23	KDRDSKKDEEDEHGDK	120	135							[K120-;S124-;K125-;K126-]	10.2736
0	Protein state 1 - 1(1)	Data\Lara_231020_P2948_MR_IB_Xlink_BS3_1mM_R1_fr2.raw	Rejected	5.46916	0.221429	0.00421476	0.000829624	0.000829624	6	7.4	8.1	430.22	0	Free Peptide	Intra		52.5069	52.5069	15439	0	0	4	573.04	DECOY_DDX23	KREEELMRQREEVEQQR	628	644							[]	52.5069
0	Protein state 1 - 1(1)	Data\Lara_231020_P2948_MR_IB_Xlink_BS3_1mM_R1_fr2.raw	Accepted	81.2407	0.0037037	8.5159e-25	2.11689e-25	4.21683e-13	59.4002	1.16	1.59	2.55	0	Cross-linked	Inter	XL	28.0422	28.0422	7093	0	0	4	605.811	CD2BP2	KLDPPGGQFYNSK	321	333		SmB	NSKQAER	55	61		[K321-S56;K321-K57]	28.0422
0	Protein state 1 - 1(1)	Data\Lara_231020_P2948_MR_IB_Xlink_BS3_1mM_R1_fr2.raw	Accepted	81.1897	0.0037037	1.08554e-23	1.48481e-33	1.13802e-09	61.6097	1.7	1.66	0.01	0	Cross-linked	Inter	XL	18.989	18.989	3817	0	0	4	583.541	DDX23	TLEEKEQEEAR	329	339		SmB	NSKQAER	55	61		[T329-S56;T329-K57;K333-S56;K333-K57]	18.989
0	Protein state 1 - 1(1)	Data\Lara_231020_P2948_MR_IB_Xlink_BS3_1mM_R1_fr3.raw	Accepted	81.133	0	5.81268e-36	3.16672e-37	3.16672e-37	32	2.16	2.15	2.52	0	Free Peptide	Intra		43.672	43.6864	8874	0	0	4	701.108	40K	LPGHAGSINEVAFHPDEPIIISASSDK	323	349							[]	43.606021722917;43.686430663717;43.72355225305
0	Protein state 1 - 1(1)	Data\Lara_231020_P2948_MR_IB_Xlink_BS3_1mM_R1_fr1.raw	Accepted	81.0323	0	5.96302e-14	1.36606e-18	3.80758e-07	50.3675	9.1	9.09	282.7	0	Cross-linked plus a dead end	Inter	XL(+DE H2O)	40.1733	40.1733	6656	0	0	4	914.947	PRP8	QNTDKGNNPKGYLPSHYER	2240	2258		DDX23	KMLEDPQER	204	212		[T2242-K204;K2244-K204;K2249-K204;Y2251-K204;S2254-K204;Y2256-K204]	40.1733
0	Protein state 1 - 1(1)	Data\Lara_231020_P2948_MR_IB_Xlink_BS3_1mM_R1_fr2.raw	Accepted	80.6761	0.0037037	4.18146e-24	8.12252e-27	1.94853e-09	60.0901	1.42	1.4	1.55	0	Cross-linked	Inter	XL	23.0809	23.0809	5223	0	0	4	533.29	CD2BP2	KGPGQPSSPQR	188	198		PRP6	VFMKSVK	677	683		[K188-K680;K188-S681]	23.0809
0	Protein state 1 - 1(1)	Data\Lara_231020_P2948_MR_IB_Xlink_BS3_1mM_R1_fr2.raw	Rejected	7.76234	0.21374	0.0262842	0.0266038	0.0266038	6.8566	4.8	3.76	4.74	0	Dead end	Intra	DE H2O	53.2824	53.2824	15629	0	0	4	558.276	DECOY_BRR2	FDDVNITGDMNIHKGIER	1601	1618							[]	53.2824
0	Protein state 1 - 1(1)	Data\Lara_231020_P2948_MR_IB_Xlink_BS3_1mM_R1_fr3.raw	Accepted	80.279	0	3.97119e-19	5.74225e-23	5.74225e-23	45.592	0.49	0.08	1.45	0	Self Linked	Intra	XL	32.2161	32.3094	6644	0	0	4	469.511	DDX23	RPAVVYIGSAGKPHER	623	638							[Y628-S631;Y628-K634;S631-K634]	32.122848850917;32.30944691545
0	Protein state 1 - 1(1)	Data\Lara_231020_P2948_MR_IB_Xlink_BS3_1mM_R1_fr2.raw	Accepted	80.1666	0.0037037	2.30805e-22	5.71502e-17	1.00576e-15	62.8061	1.68	0.86	0.71	0	Cross-linked	Inter	XL	41.0098	41.0098	11927	0	0	4	499.033	PRP8	KFGFVDAQK	50	58		PRP6	AILEKSR	764	770		[K50-K768;K50-S769]	41.0098
0	Protein state 1 - 1(1)	Data\Lara_231020_P2948_MR_IB_Xlink_BS3_1mM_R1_fr2.raw	Accepted	80.0793	0.0037037	1.35159e-22	1.7221e-18	1.38799e-13	62.2657	2.35	2.44	3.02	0	Cross-linked	Inter	XL	41.0468	40.9708	11911	0	0	5	721.953	PRP8	FGFVDAQKEDMPPEHVR	51	67		CD2BP2	KLDPPGGQFYNSK	321	333		[K58-K321]	40.970816028517;41.122722239183
0	Protein state 1 - 1(1)	Data\Lara_231020_P2948_MR_IB_Xlink_BS3_1mM_R1_fr2.raw	Accepted	80.0358	0.010582	1.52971e-17	3.66743e-11	2.00591e-18	50.8219	1.79	1.78	0.43	0	Cross-linked	Intra	XL	26.9074	26.9074	6652	0	0	5	540.263	PRP6	AAYFEKNHGTR	580	590		PRP6	AGSVATCQAVMR	516	527		[Y582-S518;Y582-T521;K585-S518;K585-T521;T589-S518]	26.9074
0	Protein state 1 - 1(1)	Data\Lara_231020_P2948_MR_IB_Xlink_BS3_1mM_R1_fr2.raw	Accepted	79.6107	0	1.6841e-28	1.2901e-29	1.2901e-29	38	0.81	1.19	0.54	0	Free Peptide	Intra		41.2985	41.3915	12080	0	0	4	797.384	PRP8	EMEPLGWIHTQPNESPQLSPQDVTTHAK	2171	2198							[]	41.20560301625;41.391495568517
0	Protein state 1 - 1(1)	Data\Lara_231020_P2948_MR_IB_Xlink_BS3_1mM_R1_fr2.raw	Rejected	26.5206	0.166667	7.60948e-06	1.89646e-10	31.5347	23.7577	3.28	3.81	4.44	0	Cross-linked plus a dead end	Intra	XL(+DE H2O)	24.0111	24.0045	5559	0	0	4	713.381	CD2BP2	KLVDPVAGSGGPGSR	26	40		CD2BP2	LSGLADQMVAR	202	212		[K26-S203]	24.004548848517;24.01761393545
0	Protein state 1 - 1(1)	Data\Lara_231020_P2948_MR_IB_Xlink_BS3_1mM_R1_fr2.raw	Accepted	79.4012	0.00740741	4.0785e-16	3.98925e-23	0.000149168	44.754	4.33	9.12	16.01	0	Cross-linked	Inter	XL	38.0039	38.0039	10786	0	0	4	801.139	PRP8	SGMSHEEDQLIPNLYR	1355	1370		DECOY_BRR2	ERRSREER	1757	1764		[]	38.0039	rejected conflict q > qmin (0.00508788159111933) > (0)
0	Protein state 1 - 1(1)	Data\Lara_231020_P2948_MR_IB_Xlink_BS3_1mM_R1_fr2.raw	Accepted	79.3986	0.00740741	1.66154e-19	5.08127e-22	9.06497e-15	66.5907	1.51	1.74	0.84	0	Cross-linked	Inter	XL	41.0662	41.0662	11949	0	0	4	523.286	CD2BP2	GNLGVYQETR	213	222		PRP6	AILEKSR	764	770		[Y218-K768;Y218-S769;T221-K768;T221-S769]	41.0662
0	Protein state 1 - 1(1)	Data\Lara_231020_P2948_MR_IB_Xlink_BS3_1mM_R1_fr3.raw	Accepted	79.3663	0	1.85847e-16	5.42607e-22	5.42607e-22	43.1521	1.32	1.62	1.65	0	Dead end	Intra	DE H2O	40.0154	40.0154	8140	0	0	4	615.079	BRR2	DKERRKEIDLLLGQTDDTR	150	168							[K151-;K155-;T164-;T167-]	40.0154
0	Protein state 1 - 1(1)	Data\Lara_231020_P2948_MR_IB_Xlink_BS3_1mM_R1_fr2.raw	Rejected	30.3633	0.190476	2.5072e-05	6.67232e-10	5.86197e-05	28.4553	0.66	3.6	9.14	0	Cross-linked	Inter	XL	28.2858	28.2858	7192	0	0	6	467.918	CD2BP2	KLVDPVAGSGGPGSR	26	40		CD2BP2	LVDPVAGSGGPGSR	27	40		[]	28.2858
0	Protein state 1 - 1(1)	Data\Lara_231020_P2948_MR_IB_Xlink_BS3_1mM_R1_fr2.raw	Accepted	79.359	0.00740741	7.22865e-23	6.18539e-11	4.72856e-20	60.8173	1.38	1.26	1.26	0	Cross-linked	Inter	XL	26.5808	26.5808	6525	0	0	4	685.35	BRR2	TEAEQCKNLELK	764	775		CD2BP2	KGPGQPSSPQR	188	198		[T764-K188;K770-K188]	26.5808
0	Protein state 1 - 1(1)	Data\Lara_231020_P2948_MR_IB_Xlink_BS3_1mM_R1_fr3.raw	Accepted	78.9969	0	1.55663e-34	8.76047e-36	8.76047e-36	35	0.6	1	0.44	0	Free Peptide	Intra		24.3565	24.3565	4788	0	0	4	590.538	PRP8	YLTEHPDPNNENIVGYNNKK	1113	1132							[]	24.3565
0	Protein state 1 - 1(1)	Data\Lara_231020_P2948_MR_IB_Xlink_BS3_1mM_R1_fr2.raw	Rejected	29.0658	0.133333	1.28807e-06	0.0147444	2.19255e-08	25.7077	7.57	6.1	6.15	0	Cross-linked plus a dead end	Intra	XL(+DE H2O)	30.1493	30.1493	7949	0	0	4	689.349	CD2BP2	LDPPGGQFYNSK	322	333		CD2BP2	KGPGQPSSPQR	188	198		[Y330-K188;S332-K188]	30.1493
0	Protein state 1 - 1(1)	Data\Lara_231020_P2948_MR_IB_Xlink_BS3_1mM_R1_fr3.raw	Accepted	78.8	0	5.99226e-35	3.48919e-36	3.48919e-36	31	1.05	1.34	0.31	0	Free Peptide	Intra		40.6594	40.6594	8267	0	0	4	784.171	40K	QRHELLLGAGSGPGAGQQQATPGALLQAGPPR	20	51							[]	40.6594
0	Protein state 1 - 1(1)	Data\Lara_231020_P2948_MR_IB_Xlink_BS3_1mM_R1_fr2.raw	Accepted	78.409	0.010582	2.90162e-22	7.84823e-25	5.58775e-05	60.7342	2.11	1.78	1.37	0	Cross-linked	Intra	XL	26.3578	26.3578	6440	0	0	5	459.051	PRP6	KALEHVPNSVR	395	405		PRP6	EKEEIEK	124	130		[K395-K125]	26.3578
0	Protein state 1 - 1(1)	Data\Lara_231020_P2948_MR_IB_Xlink_BS3_1mM_R1_fr2.raw	Rejected	55.9461	0.0518519	4.28257e-17	2.40835e-20	1.91251e-07	41.3458	0.98	0.96	0.08	0	Cross-linked	Inter	XL	32.2435	32.2161	8551	0	0	5	659.526	PRP8	KFGFVDAQKEDMPPEHVR	50	67		CD2BP2	GPGQPSSPQR	189	198		[]	32.171447939183;32.216139747183;32.342830070917	rejected conflict q > qmin (0.00555041628122109) > (0)
0	Protein state 1 - 1(1)	Data\Lara_231020_P2948_MR_IB_Xlink_BS3_1mM_R1_fr3.raw	Accepted	78.3924	0	5.48607e-22	1.41351e-26	1.41351e-26	61.2276	1.11	1.11	1.61	0	Dead end	Intra	DE H2O	32.1228	32.1228	6606	0	0	3	469.265	PRP6	KALEHVPNSVR	395	405							[K395-;S403-]	32.1228
0	Protein state 1 - 1(1)	Data\Lara_231020_P2948_MR_IB_Xlink_BS3_1mM_R1_fr2.raw	Rejected	24.5643	0.266667	0.000113311	2.42387e-12	53.2541	22.8224	8.17	8.24	7.26	0	Cross-linked plus a dead end	Inter	XL(+DE H2O)	37.3077	37.279	10507	0	0	4	760.39	CD2BP2	GGGKGRKGPGQPSSPQR	182	198		CD2BP2	GPGQPSSPQR	189	198		[]	37.278984071983;37.33649427945	rejected conflict q > qmin (0.0319148936170213) > (0)
0	Protein state 1 - 1(1)	Data\Lara_231020_P2948_MR_IB_Xlink_BS3_1mM_R1_fr2.raw	Accepted	78.3621	0.00740741	1.34058e-16	7.61053e-06	1.42878e-18	42.9583	2.32	2.2	2.92	0	Cross-linked	Inter	XL	22.8711	22.8711	5142	0	0	5	495.664	PRP8	LMKHDVNLGR	1142	1151		CD2BP2	KGPGQPSSPQR	188	198		[K1144-K188]	22.8711
0	Protein state 1 - 1(1)	Data\Lara_231020_P2948_MR_IB_Xlink_BS3_1mM_R1_fr2.raw	Accepted	78.2802	0.010582	1.37845e-22	2.60741e-21	2.02123e-06	52.052	1.45	1.42	0.51	0	Cross-linked	Intra	XL	28.2284	28.2284	7168	0	0	5	475.634	PRP8	GYLPSHYER	2250	2258		PRP8	QNTDKGNNPK	2240	2249		[]	28.2284	rejected conflict q > qmin (0.00310077519379845) > (0)
0	Protein state 1 - 1(1)	Data\Lara_231020_P2948_MR_IB_Xlink_BS3_1mM_R1_fr2.raw	Accepted	78.1727	0.00740741	4.62359e-22	5.10964e-20	1.34516e-14	60.8082	1.65	1.69	1.92	0	Cross-linked	Inter	XL	28.8862	28.8862	7417	0	0	4	557.563	CD2BP2	KGPGQPSSPQR	188	198		DDX23	GGKIPNPIR	383	391		[K188-K385]	28.8862
0	Protein state 1 - 1(1)	Data\Lara_231020_P2948_MR_IB_Xlink_BS3_1mM_R1_fr2.raw	Accepted	78.043	0	4.16085e-19	1.12584e-22	1.12584e-22	49.7233	0.54	0.7	0.92	0	Self Linked	Intra	XL	51.7979	51.7979	15251	0	0	4	672.131	SNU114	IAVEPVNPSELPKMLDGLRKVNK	590	612							[S598-K602;S598-K609;K602-K609]	51.7979
0	Protein state 1 - 1(1)	Data\Lara_231020_P2948_MR_IB_Xlink_BS3_1mM_R1_fr2.raw	Accepted	77.7752	0.00740741	3.7883e-22	9.70078e-17	4.86194e-16	60.1334	2.02	1.58	3.79	0	Cross-linked	Inter	XL	21.0963	21.0963	4521	0	0	4	635.316	PRP8	EHCPAGQPVKVR	433	444		DDX23	KLDEMTDR	361	368		[K442-K361;K442-T366]	21.0963
0	Protein state 1 - 1(1)	Data\Lara_231020_P2948_MR_IB_Xlink_BS3_1mM_R1_fr2.raw	Accepted	77.4904	0.0111111	5.08989e-16	3.83558e-22	1.04255e-05	43.8596	7.96	7.5	427.68	0	Cross-linked	Inter	XL	27.4661	27.4661	6877	0	0	5	459.649	PRP6	KALEHVPNSVR	395	405		DECOY_DDX23	AFITEER	1	7		[K395-A1;K395-T4]	27.4661
0	Protein state 1 - 1(1)	Data\Lara_231020_P2948_MR_IB_Xlink_BS3_1mM_R1_fr2.raw	Accepted	76.979	0	1.20583e-29	7.22727e-31	7.22727e-31	28	1.58	1.06	0.24	0	Free Peptide	Intra		51.3481	51.3481	15125	0	0	4	754.619	SNU114	VEESGEHVILGTGELYLDCVMHDLRK	621	646							[]	51.3481
0	Protein state 1 - 1(1)	Data\Lara_231020_P2948_MR_IB_Xlink_BS3_1mM_R1_fr2.raw	Rejected	31.0767	0.169312	6.4905e-09	4.32006e-06	0.00730479	24.7049	0.43	0.44	0.23	0	Cross-linked	Intra	XL	51.3502	51.3502	15126	0	0	4	658.334	CD2BP2	KLDPPGGQFYNSK	321	333		CD2BP2	RIDFDLYT	334	341		[]	51.3502
0	Protein state 1 - 1(1)	Data\Lara_231020_P2948_MR_IB_Xlink_BS3_1mM_R1_fr2.raw	Accepted	76.9346	0.0111111	1.82415e-18	1.11809e-11	3.23261e-21	65.1965	1.48	1.28	0.43	0	Cross-linked	Inter	XL	21.8587	21.8587	4771	0	0	4	625.075	BRR2	GTQVYSPEKGR	830	840		CD2BP2	KGPGQPSSPQR	188	198		[T831-K188;Y834-K188;S835-K188;K838-K188]	21.8587
0	Protein state 1 - 1(1)	Data\Lara_231020_P2948_MR_IB_Xlink_BS3_1mM_R1_fr2.raw	Accepted	76.8059	0	3.54463e-13	1.71546e-16	1.71546e-16	38.9694	1.05	1.59	0.68	0	Self Linked	Intra	XL	34.2722	34.2722	9334	0	0	4	469.511	DDX23	RPAVVYIGSAGKPHER	623	638							[Y628-S631;Y628-K634;S631-K634]	34.2722
0	Protein state 1 - 1(1)	Data\Lara_231020_P2948_MR_IB_Xlink_BS3_1mM_R1_fr2.raw	Accepted	76.7682	0	8.53808e-26	5.56936e-27	5.56936e-27	22	1.19	2.01	1.79	0	Free Peptide	Intra		44.1781	44.1781	13074	0	0	4	434.752	SNU114	FKILDAVVAQEPLHR	789	803							[]	44.1781
0	Protein state 1 - 1(1)	Data\Lara_231020_P2948_MR_IB_Xlink_BS3_1mM_R1_fr2.raw	Accepted	76.5029	0.010582	2.92119e-22	5.47634e-22	3.38426e-06	58.2583	2.12	2.02	1.93	0	Cross-linked	Intra	XL	37.2857	37.2857	10509	0	0	4	853.677	BRR2	SLQYEYKANSNLVLQADR	8	25		BRR2	TKPQMQEER	59	67		[S8-T59;S8-K60;Y11-T59;Y11-K60;Y13-T59;Y13-K60;K14-T59;K14-K60;S17-T59;S17-K60]	37.2857
0	Protein state 1 - 1(1)	Data\Lara_231020_P2948_MR_IB_Xlink_BS3_1mM_R1_fr2.raw	Accepted	76.3207	0.0111111	1.04167e-16	7.06297e-20	6.49565e-08	66.8624	3.15	3.2	3.83	0	Cross-linked	Inter	XL	14.5037	14.5037	2399	0	0	4	510.279	CD2BP2	KGPGQPSSPQR	188	198		PRP6	HAPPGKR	48	54		[K188-K53]	14.5037
0	Protein state 1 - 1(1)	Data\Lara_231020_P2948_MR_IB_Xlink_BS3_1mM_R1_fr2.raw	Accepted	75.9372	0.0111111	9.49768e-18	2.64778e-14	1.97817e-14	65.0397	1.45	0.32	1.55	0	Cross-linked	Inter	XL	40.8786	40.8786	11875	0	0	4	725.649	PRP6	LQPGDTAKAVVAQAVR	352	367		CD2BP2	KGPGQPSSPQR	188	198		[T357-K188;K359-K188]	40.8786
0	Protein state 1 - 1(1)	Data\Lara_231020_P2948_MR_IB_Xlink_BS3_1mM_R1_fr3.raw	Accepted	75.4479	0	1.56983e-19	5.13816e-20	8.82367e-10	61.7872	1.55	1.61	403.67	0	Cross-linked	Intra	XL	40.9219	40.9219	8324	0	0	4	605.583	PRP6	NLIMKGTEMCPK	330	341		PRP6	LLLKSVR	296	302		[K334-K299;K334-S300;T336-K299;T336-S300]	40.9219
0	Protein state 1 - 1(1)	Data\Lara_231020_P2948_MR_IB_Xlink_BS3_1mM_R1_fr2.raw	Accepted	75.3241	0.0111111	4.50303e-11	0.0252571	4.904e-19	36.7647	0.42	1.54	0.6	0	Cross-linked	Inter	XL	37.6027	37.6027	10632	0	0	4	940.705	BRR2	MGDKAQRTKPQMQEER	52	67		PRP8	GNNPKGYLPSHYER	2245	2258		[]	37.6027	rejected conflict q > qmin (0.0161887141535615) > (0)
0	Protein state 1 - 1(1)	Data\Lara_231020_P2948_MR_IB_Xlink_BS3_1mM_R1_fr2.raw	Accepted	75.2663	0.010582	5.12804e-23	1.08175e-30	1.10952e-07	55.0527	1.02	1.17	0.43	0	Cross-linked	Intra	XL	27.4909	27.4909	6887	0	0	4	668.858	CD2BP2	KKLVDPVAGSGGPGSR	25	40		CD2BP2	GPGQPSSPQR	189	198		[]	27.4909	rejected conflict q > qmin (0.00155038759689922) > (0)
0	Protein state 1 - 1(1)	Data\Lara_231020_P2948_MR_IB_Xlink_BS3_1mM_R1_fr2.raw	Accepted	75.0538	0.015873	1.69333e-23	1.57298e-37	5.66755e-13	53.7017	2.76	2.82	2.26	0	Cross-linked	Intra	XL	43.1478	43.1478	12679	0	0	4	688.86	PRP8	WSKQTDVGITHFR	1342	1354		DECOY_PRP8	NPIQNLGSR	805	813		[S1343-S812;K1344-S812;T1346-S812;T1351-S812]	43.1478
0	Protein state 1 - 1(1)	Data\Lara_231020_P2948_MR_IB_Xlink_BS3_1mM_R1_fr2.raw	Accepted	75.0364	0.015873	3.67328e-21	4.40607e-19	0.000241076	58.4504	2.47	0.84	2.58	0	Cross-linked	Intra	XL	27.4101	27.4101	6855	0	0	4	734.356	DDX23	MGYNACTLHGGKGQEQR	687	703		DDX23	KGCDVLAK	675	682		[Y689-K675;T693-K675;K698-K675]	27.4101
0	Protein state 1 - 1(1)	Data\Lara_231020_P2948_MR_IB_Xlink_BS3_1mM_R1_fr3.raw	Accepted	74.776	0	3.35124e-33	1.81852e-34	1.81852e-34	30	1.45	1.48	0.48	0	Free Peptide	Intra		30.1406	30.1406	6178	0	0	4	597.999	PRP6	HTWMEDADSCVAHNALECAR	541	560							[]	30.1406
0	Protein state 1 - 1(1)	Data\Lara_231020_P2948_MR_IB_Xlink_BS3_1mM_R1_fr2.raw	Accepted	74.7581	0.015873	1.70171e-22	7.22161e-35	2.21717e-16	55.4638	1.05	1.24	0.76	0	Cross-linked	Intra	XL	34.1965	34.1965	9303	0	0	5	622.526	PRP6	YRMERPKIQQQFSDLK	131	146		PRP6	EKEEIEK	124	130		[]	34.1965	rejected conflict q > qmin (0.00310077519379845) > (0) Rejected by score conflict resolution
0	Protein state 1 - 1(1)	Data\Lara_231020_P2948_MR_IB_Xlink_BS3_1mM_R1_fr2.raw	Rejected	39.6847	0.196296	9.5243e-13	1.16855e-14	0.000672946	28.4378	1.43	2.39	320.11	0	Cross-linked	Inter	XL	19.1916	19.1916	3883	0	0	4	787.337	CD2BP2	HSLDSDEEEDDDDGGSSK	45	62		PRP8	SRLNQSQR	854	861		[S46-S854;S46-S859;S49-S854;S49-S859]	19.1916
0	Protein state 1 - 1(1)	Data\Lara_231020_P2948_MR_IB_Xlink_BS3_1mM_R1_fr2.raw	Accepted	74.6285	0.015873	5.08316e-21	1.14345e-18	6.37384e-13	58.1883	1.54	2.28	0.5	0	Cross-linked	Intra	XL	34.204	34.204	9305	0	0	4	543.052	PRP6	LEEVTGKLQVAR	318	329		PRP6	SSAPTAR	670	676		[T322-S670;T322-S671;T322-T674;K324-S670;K324-S671;K324-T674]	34.204
0	Protein state 1 - 1(1)	Data\Lara_231020_P2948_MR_IB_Xlink_BS3_1mM_R1_fr2.raw	Accepted	74.5655	0.0111111	3.93547e-24	5.53668e-23	5.77958e-19	51.5331	1.91	1.92	1	0	Cross-linked	Inter	XL	39.0814	39.0633	11199	0	0	4	685.11	CD2BP2	KLDPPGGQFYNSK	321	333		PRP8	LYLKAEQER	782	790		[K321-Y783;K321-K785]	39.06332257625;39.09954165945
0	Protein state 1 - 1(1)	Data\Lara_231020_P2948_MR_IB_Xlink_BS3_1mM_R1_fr2.raw	Rejected	22.3603	0.708333	1.45274e-06	2.53159e-12	13	17.8688	8.28	7.69	272.52	0	Cross-linked plus a dead end	Inter	XL(+DE H2O)	40.7308	40.7308	11819	0	0	4	893.934	CD2BP2	KVTFQGVGDEEDEDEIIVPK	5	24		PRP8	FEKMYEK	981	987		[]	40.7308	rejected conflict q > qmin (0.0344827586206897) > (0.018)
0	Protein state 1 - 1(1)	Data\Lara_231020_P2948_MR_IB_Xlink_BS3_1mM_R1_fr2.raw	Rejected	42.6783	0.162963	4.72312e-12	4.83946e-18	0.000731232	33.7838	1.99	1.44	278.8	0	Cross-linked	Inter	XL	40.7308	40.7308	11819	0	0	4	893.939	CD2BP2	RKVTFQGVGDEEDEDEIIVPK	4	24		PRP8	FEKMYEK	981	987		[K5-K983;K5-Y985;T7-K983;T7-Y985]	40.7308
0	Protein state 1 - 1(1)	Data\Lara_231020_P2948_MR_IB_Xlink_BS3_1mM_R1_fr2.raw	Rejected	33.1386	0.318519	1.53118e-06	2.5125e-06	1.30521e-07	30.3132	8.1	7.93	9.26	0	Cross-linked	Inter	XL	23.7863	23.7863	5474	0	0	4	548.523	CD2BP2	LSGLADQMVAR	202	212		PRP8	FTADEAR	1101	1107		[]	23.7863
0	Protein state 1 - 1(1)	Data\Lara_231020_P2948_MR_IB_Xlink_BS3_1mM_R1_fr2.raw	Rejected	25.3693	0.275132	5.074e-07	2.74817e-09	0.000421012	20.8213	4.9	11.49	10.51	0	Cross-linked	Intra	XL	38.4218	38.4218	10959	0	0	5	583.306	PRP8	YAEKRKFGFVDAQK	45	58		PRP8	KCWPRDAR	1132	1139		[]	38.4218	rejected conflict q > qmin (0.0914728682170543) > (0)
0	Protein state 1 - 1(1)	Data\Lara_231020_P2948_MR_IB_Xlink_BS3_1mM_R1_fr2.raw	Accepted	74.5234	0	4.314e-33	2.34638e-34	2.34638e-34	29	5.42	5.4	443.11	0	Free Peptide	Intra		34.939	34.9603	9610	0	0	4	576.29	PRP8	RKFGFVDAQKEDMPPEHVR	49	67							[]	34.91759696905;34.960308365583	Rejected by ms1MIP resolution
0	Protein state 1 - 1(1)	Data\Lara_231020_P2948_MR_IB_Xlink_BS3_1mM_R1_fr2.raw	Accepted	74.3607	0.015873	1.69601e-22	7.25199e-20	7.25199e-20	54.924	0.05	1.05	0.23	0	Cross-linked	Intra	XL	39.2951	39.2951	11276	0	0	4	615.05	DDX23	KMLEDPQER	204	212		DDX23	FYGDLMEKR	319	327		[K204-Y320;K204-K326]	39.2951
0	Protein state 1 - 1(1)	Data\Lara_231020_P2948_MR_IB_Xlink_BS3_1mM_R1_fr3.raw	Accepted	73.9978	0	1.15843e-17	2.78155e-22	2.78155e-22	45.1036	1.73	1.73	1.26	0	Dead end	Intra	DE H2O	31.6097	31.6097	6501	0	0	4	398.726	BRR2	KIEKKNFPFER	1142	1152							[K1142-;K1145-;K1146-]	31.6097
0	Protein state 1 - 1(1)	Data\Lara_231020_P2948_MR_IB_Xlink_BS3_1mM_R1_fr2.raw	Rejected	28.4634	0.375	2.56153e-07	4.79645e-13	14.2191	24.0792	3.28	3.81	356.28	0	Cross-linked plus a dead end	Inter	XL(+DE H2O)	24.0176	24.0176	5563	0	0	4	713.381	CD2BP2	KLVDPVAGSGGPGSR	26	40		PRP8	IGLNSKMPSR	1301	1310		[K26-S1309]	24.0176
0	Protein state 1 - 1(1)	Data\Lara_231020_P2948_MR_IB_Xlink_BS3_1mM_R1_fr2.raw	Accepted	73.9333	0	1.6035e-18	8.31752e-24	8.31752e-24	48.0427	0.9	1.79	3.34	0	Dead end	Intra	DE H2O	33.9549	33.9549	9205	0	0	4	594.291	PRP8	QNTDKGNNPKGYLPSHYER	2240	2258							[T2242-;K2244-;K2249-;Y2251-;S2254-;Y2256-]	33.9549
0	Protein state 1 - 1(1)	Data\Lara_231020_P2948_MR_IB_Xlink_BS3_1mM_R1_fr2.raw	Rejected	33.141	0.318519	1.01336e-10	0.000418815	8.09794e-16	23.8484	5.78	10.58	4.66	0	Cross-linked	Inter	XL	37.9114	37.9114	10749	0	0	4	830.431	CD2BP2	KLDPPGGQFYNSKR	321	334		PRP8	WSKQTDVGITHFR	1342	1354		[]	37.9114
0	Protein state 1 - 1(1)	Data\Lara_231020_P2948_MR_IB_Xlink_BS3_1mM_R1_fr2.raw	Accepted	73.9141	0.0148148	4.8724e-18	6.07109e-27	1.75887e-05	62.2434	2.48	2.67	4.23	0	Cross-linked	Inter	XL	32.8692	32.8692	8796	0	0	4	820.645	DDX23	MGYNACTLHGGKGQEQR	687	703		DECOY_PRP8	LDKCMRIQR	1728	1736		[]	32.8692	Rejected by score conflict resolution
0	Protein state 1 - 1(1)	Data\Lara_231020_P2948_MR_IB_Xlink_BS3_1mM_R1_fr2.raw	Accepted	73.5854	0	3.25534e-15	6.01007e-18	6.01007e-18	27.3918	1.97	1.87	2.09	0	Self Linked	Intra	XL	34.0117	34.0117	9229	0	0	4	706.109	TSSC4	RAPSSVAHTSMSDNGGFKRPLAPSGR	106	131							[S109-S110;S109-T114;S109-S115;S109-S117;S109-K123;S110-T114;S110-S115;S110-S117;S110-K123;T114-S115;T114-S117;T114-K123;T114-S129;S115-S117;S115-K123;S115-S129;S117-K123;S117-S129;K123-S129]	34.0117
0	Protein state 1 - 1(1)	Data\Lara_231020_P2948_MR_IB_Xlink_BS3_1mM_R1_fr2.raw	Rejected	39.7445	0.196296	1.6003e-14	1.06155e-21	5.39914e-24	23.8862	5.5	1.79	3.55	0	Cross-linked	Inter	XL	42.2395	42.2395	12412	0	0	4	680.845	CD2BP2	KLDPPGGQFYNSK	321	333		PRP8	TISSYTAFSR	1926	1935		[S332-S1934]	42.2395
0	Protein state 1 - 1(1)	Data\Lara_231020_P2948_MR_IB_Xlink_BS3_1mM_R1_fr2.raw	Rejected	41.3689	0.0740741	6.87838e-12	1.80823e-08	1.25993e-06	32.4154	1.24	1.05	1.1	0	Cross-linked	Intra	XL	48.7244	48.7244	14459	0	0	4	528.574	PRP8	VEKFGDLILK	1899	1908		PRP8	VILKPDK	1952	1958		[K1901-K1955]	48.7244
0	Protein state 1 - 1(1)	Data\Lara_231020_P2948_MR_IB_Xlink_BS3_1mM_R1_fr2.raw	Accepted	73.1818	0.015873	5.20993e-20	1.17528e-24	7.05747e-08	58.1732	1.41	1.18	0.7	0	Cross-linked	Intra	XL	32.2611	32.2611	8566	0	0	6	504.766	PRP6	MERPKIQQQFSDLKR	133	147		PRP6	EEIEKYR	126	132		[K137-K130;K137-Y131]	32.2611
0	Protein state 1 - 1(1)	Data\Lara_231020_P2948_MR_IB_Xlink_BS3_1mM_R1_fr2.raw	Rejected	41.3891	0.0833333	0.000207685	5.05328e-09	5.05328e-09	40.5112	1.85	6.19	5.43	0	Cross-linked plus a dead end	Intra	XL(+DE H2O)	23.5446	23.5446	5385	0	0	4	726.362	PRP8	EQSQLTATQTR	2035	2045		PRP8	EQSQLTATQTR	2035	2045		[]	23.5446	rejected conflict q > qmin (0.00252312867956266) > (0)
0	Protein state 1 - 1(1)	Data\Lara_231020_P2948_MR_IB_Xlink_BS3_1mM_R1_fr2.raw	Accepted	73.0062	0	7.96432e-14	2.90569e-18	2.90569e-18	38.867	1.28	1.21	1.62	0	Dead end	Intra	DE H2O	33.9319	33.9319	9196	0	0	4	654.611	PRP6	TKSVDALKKCEHDPHVLLAVAK	828	849							[T828-;K829-;S830-;K835-;K836-]	33.9319
0	Protein state 1 - 1(1)	Data\Lara_231020_P2948_MR_IB_Xlink_BS3_1mM_R1_fr2.raw	Accepted	72.9859	0.0148148	2.15356e-21	4.41038e-21	2.62476e-06	55.339	1.28	1.5	1.21	0	Cross-linked	Inter	XL	34.3563	34.3563	9366	0	0	5	558.092	CD2BP2	KLDPPGGQFYNSK	321	333		PRP8	LMKHDVNLGR	1142	1151		[K321-K1144]	34.3563
0	Protein state 1 - 1(1)	Data\Lara_231020_P2948_MR_IB_Xlink_BS3_1mM_R1_fr2.raw	Rejected	26.9305	0.243386	1.02668e-07	6.70274e-09	0.209635	21.5941	3.89	3.54	3.55	0	Cross-linked	Intra	XL	34.5539	34.5539	9447	0	0	4	675.872	PRP8	QTKEQSQLTATQTR	2032	2045		PRP8	LGQLAKWK	1833	1840		[]	34.5539
0	Protein state 1 - 1(1)	Data\Lara_231020_P2948_MR_IB_Xlink_BS3_1mM_R1_fr2.raw	Accepted	72.7418	0	1.93804e-18	9.83976e-23	9.83976e-23	47.9682	3.12	3.13	0.27	0	Self Linked	Intra	XL	48.424	48.424	14373	0	0	4	747.141	DDX23	KDEEDEHGDKKPKAQPLSLEELLAK	126	150							[K126-K135;K126-K136;K126-K138;K126-S143;K135-K136;K135-K138;K135-S143;K136-K138;K136-S143;K138-S143]	48.424
0	Protein state 1 - 1(1)	Data\Lara_231020_P2948_MR_IB_Xlink_BS3_1mM_R1_fr2.raw	Rejected	35.3591	0.10582	1.37976e-09	1.05671e-14	0.00908265	28.8799	8.88	8.88	8.44	0	Cross-linked	Intra	XL	38.7003	38.7003	11063	0	0	4	789.896	PRP8	QTKEQSQLTATQTR	2032	2045		PRP8	QNPFWWTHQR	1450	1459		[T2033-T1456;K2034-T1456;S2037-T1456]	38.7003
0	Protein state 1 - 1(1)	Data\Lara_231020_P2948_MR_IB_Xlink_BS3_1mM_R1_fr3.raw	Accepted	72.6453	0	8.19004e-20	5.70881e-19	5.70881e-19	57.8432	2	1.99	0.55	0	Cross-linked	Intra	XL	24.6113	24.6113	4856	0	0	4	463.254	BRR2	IQSKLYR	484	490		BRR2	MGDKAQR	52	58		[S486-K55;K487-K55;Y489-K55]	24.6113
0	Protein state 1 - 1(1)	Data\Lara_231020_P2948_MR_IB_Xlink_BS3_1mM_R1_fr2.raw	Rejected	25.4505	0.2	6.77745e-06	1.36752e-14	0.167363	22.4961	8.81	8.91	294.37	0	Cross-linked plus a dead end	Intra	XL(+DE H2O)	32.9786	32.9786	8840	0	0	6	584.458	PRP8	GNNPKGYLPSHYER	2245	2258		PRP8	KSRFGNAFHLCR	537	548		[]	32.9786	rejected conflict q > qmin (0.024822695035461) > (0)
0	Protein state 1 - 1(1)	Data\Lara_231020_P2948_MR_IB_Xlink_BS3_1mM_R1_fr2.raw	Accepted	72.4795	0.0148148	3.01889e-21	4.36551e-13	6.83024e-14	54.9615	1.39	1.41	1.23	0	Cross-linked	Inter	XL	33.2611	33.2611	8952	0	0	5	515.087	BRR2	LNNPKFNDPHVK	1879	1890		TSSC4	VLGKVGEPGR	231	240		[K1883-K234]	33.2611
0	Protein state 1 - 1(1)	Data\Lara_231020_P2948_MR_IB_Xlink_BS3_1mM_R1_fr2.raw	Rejected	22.1711	0.75	6.35072e-06	4.42215e-06	0.00139681	18.6641	4.78	5.63	3.99	0	Cross-linked plus a dead end	Inter	XL(+DE H2O)	34.68	34.68	9497	0	0	4	738.113	CD2BP2	KLDPPGGQFYNSK	321	333		PRP8	GYLPSHYER	2250	2258		[]	34.68	rejected conflict q > qmin (0.0361648444070648) > (0.003)
0	Protein state 1 - 1(1)	Data\Lara_231020_P2948_MR_IB_Xlink_BS3_1mM_R1_fr2.raw	Rejected	22.8788	0.333333	8.08237e-08	5.47417	1.06744e-17	16.0231	7.11	6.7	6.15	0	Cross-linked plus a dead end	Intra	XL(+DE H2O)	34.7933	34.7933	9544	0	0	5	612.506	PRP8	WNTALIGLMTYFR	1263	1275		PRP8	GYLPSHYER	2250	2258		[]	34.7933	rejected conflict q > qmin (0.0390070921985816) > (0.031)
0	Protein state 1 - 1(1)	Data\Lara_231020_P2948_MR_IB_Xlink_BS3_1mM_R1_fr2.raw	Rejected	39.1147	0.0899471	1.30952e-05	6.52263e-13	23.9818	26.5902	7.83	6.24	259.42	0	Cross-linked	Intra	XL	35.1231	35.1231	9670	0	0	6	627.806	PRP8	QNTDKGNNPKGYLPSHYER	2240	2258		PRP8	SRFGNAFHLCR	538	548		[]	35.1231	rejected conflict q > qmin (0.0682170542635659) > (0.001)
0	Protein state 1 - 1(1)	Data\Lara_231020_P2948_MR_IB_Xlink_BS3_1mM_R1_fr2.raw	Accepted	72.2508	0.0148148	2.53863e-19	6.5658e-19	1.43069e-09	36.4224	2.87	2.03	1.66	0	Cross-linked	Inter	XL	36.0527	36.0527	10019	0	0	4	690.352	CD2BP2	KLDPPGGQFYNSK	321	333		40K	QNKLTYTMR	224	232		[K321-K226;K321-T228;K321-Y229;K321-T230]	36.0527
0	Protein state 1 - 1(1)	Data\Lara_231020_P2948_MR_IB_Xlink_BS3_1mM_R1_fr3.raw	Accepted	72.0481	0	1.23202e-20	3.46599e-17	1.5545e-11	55.5819	1.54	1.75	1.61	0	Cross-linked	Intra	XL	43.3308	43.3308	8801	0	0	4	572.544	DDX23	FYGDLMEKR	319	327		DDX23	KQFQDLGR	196	203		[K326-K196]	43.3308
0	Protein state 1 - 1(1)	Data\Lara_231020_P2948_MR_IB_Xlink_BS3_1mM_R1_fr2.raw	Rejected	26.0085	0.2	1.19323e-07	0.0163888	2.91348e-15	20.5502	9.11	9.07	9.2	0	Cross-linked plus a dead end	Intra	XL(+DE H2O)	37.8244	37.8244	10715	0	0	4	786.887	PRP8	DGVWNLQNEVTKER	1211	1224		PRP8	GYLPSHYER	2250	2258		[T1221-Y2251;K1222-Y2251]	37.8244
0	Protein state 1 - 1(1)	Data\Lara_231020_P2948_MR_IB_Xlink_BS3_1mM_R1_fr2.raw	Accepted	71.8624	0.0185185	1.18189e-20	2.24663e-13	2.69761e-34	55.3066	3.86	3.85	320.54	0	Cross-linked	Inter	XL	35.961	35.961	9984	0	0	4	788.411	DECOY_SmB	GQPTMVQQSPGGVGR	95	109		DDX23	AGAKDILVATDVAGR	712	726		[T98-K715;S103-K715]	35.961
0	Protein state 1 - 1(1)	Data\Lara_231020_P2948_MR_IB_Xlink_BS3_1mM_R1_fr3.raw	Accepted	71.8152	0	1.85133e-20	4.61465e-27	4.61465e-27	55.6148	1.44	1.33	0	0	Dead end	Intra	DE H2O	42.6326	42.6326	8649	0	0	4	535.036	BRR2	IMEHAGKNQVLVFVHSR	712	728							[K718-;S727-]	42.6326
0	Protein state 1 - 1(1)	Data\Lara_231020_P2948_MR_IB_Xlink_BS3_1mM_R1_fr2.raw	Accepted	71.4086	0	0.00010983	1.11318e-13	1.11318e-13	51.733	7.49	7.4	8.39	0	Cross-linked plus a dead end	Intra	XL(+DE H2O)	37.3077	37.279	10507	0	0	4	760.402	CD2BP2	GRKGPGQPSSPQR	186	198		CD2BP2	GRKGPGQPSSPQR	186	198		[K188-K188]	37.278984071983;37.33649427945
0	Protein state 1 - 1(1)	Data\Lara_231020_P2948_MR_IB_Xlink_BS3_1mM_R1_fr2.raw	Rejected	39.7591	0.196296	1.28642e-07	1.7945e-07	3.75484e-11	36.4561	3.91	3.75	3.33	0	Cross-linked	Inter	XL	28.1949	28.1949	7156	0	0	4	601.583	BRR2	ANSNLVLQADR	15	25		PRP8	AISAANLHLR	2077	2086		[S17-S2079]	28.1949
0	Protein state 1 - 1(1)	Data\Lara_231020_P2948_MR_IB_Xlink_BS3_1mM_R1_fr2.raw	Rejected	43.7871	0.155556	4.51549e-11	4.9906e-18	1.21823e-10	36.7406	2.23	2.1	495.47	0	Cross-linked	Inter	XL	30.972	30.972	8254	0	0	4	503.787	BRR2	SLIDRTRR	26	33		CD2BP2	ETVAGALR	169	176		[T31-T170]	30.972
0	Protein state 1 - 1(1)	Data\Lara_231020_P2948_MR_IB_Xlink_BS3_1mM_R1_fr2.raw	Rejected	51.7091	0.0814815	1.20413e-15	3.20517e-16	7.78526e-22	38.6485	4.62	4.63	468.33	0	Cross-linked	Inter	XL	30.99	30.99	8261	0	0	4	529.548	PRP8	TVCKKNLGR	770	778		BRR2	SLIDRTR	26	32		[]	30.99	rejected conflict q > qmin (0.00925069380203515) > (0.006)
0	Protein state 1 - 1(1)	Data\Lara_231020_P2948_MR_IB_Xlink_BS3_1mM_R1_fr2.raw	Rejected	21.3924	0.770833	0.000732189	286.844	1.01457e-07	20.1374	9.88	10.02	8.59	0	Cross-linked plus a dead end	Inter	XL(+DE H2O)	37.6796	37.6796	10658	0	0	4	768.394	PRP8	KSRFGNAFHLCR	537	548		BRR2	ANSNLVLQADR	15	25		[]	37.6796
0	Protein state 1 - 1(1)	Data\Lara_231020_P2948_MR_IB_Xlink_BS3_1mM_R1_fr2.raw	Rejected	33.7137	0.3	5.78032e-10	7.56436e-05	3.95978e-05	26.1561	2.12	1.97	1.95	0	Cross-linked	Inter	XL	41.5416	41.5416	12142	0	0	5	412.841	PRP8	VSYQKLLK	445	452		BRR2	SLIDRTR	26	32		[]	41.5416
0	Protein state 1 - 1(1)	Data\Lara_231020_P2948_MR_IB_Xlink_BS3_1mM_R1_fr2.raw	Rejected	38.7773	0.203704	5.40286e-14	8.86818e-15	1.22218e-16	23.8835	4.06	4.72	2.67	0	Cross-linked	Inter	XL	41.6139	41.6139	12171	0	0	4	575.053	PRP8	KYVNGSTYQR	218	227		BRR2	SLIDRTR	26	32		[S223-T31]	41.6139
0	Protein state 1 - 1(1)	Data\Lara_231020_P2948_MR_IB_Xlink_BS3_1mM_R1_fr2.raw	Rejected	41.4736	0.0833333	5.56337e-13	1.43489e-25	1.79549	30.3947	6.29	6.53	291.2	0	Cross-linked plus a dead end	Inter	XL(+DE H2O)	30.1613	30.1613	7954	0	0	6	587.123	PRP8	QNTDKGNNPKGYLPSHYER	2240	2258		BRR2	LEGTRMGDK	47	55		[]	30.1613	rejected conflict q > qmin (0.00252312867956266) > (0)
0	Protein state 1 - 1(1)	Data\Lara_231020_P2948_MR_IB_Xlink_BS3_1mM_R1_fr2.raw	Accepted	71.3601	0.0185185	9.32914e-21	1.21017e-22	6.99373e-09	54.4527	1.93	2.01	2.19	0	Cross-linked	Inter	XL	26.8075	26.8075	6613	0	0	5	518.855	PRP8	GNNPKGYLPSHYER	2245	2258		BRR2	MGDKAQR	52	58		[K2249-K55;Y2251-K55;S2254-K55]	26.8075
0	Protein state 1 - 1(1)	Data\Lara_231020_P2948_MR_IB_Xlink_BS3_1mM_R1_fr2.raw	Accepted	71.3576	0.015873	8.91992e-20	6.6108e-21	8.60936e-08	56.2841	2.63	2.31	2.71	0	Cross-linked	Intra	XL	39.5984	39.5984	11387	0	0	4	586.089	PRP6	LEEVTGKLQVAR	318	329		PRP6	TKSVDALK	828	835		[T322-T828;T322-K829;T322-S830;K324-T828;K324-K829;K324-S830]	39.5984
0	Protein state 1 - 1(1)	Data\Lara_231020_P2948_MR_IB_Xlink_BS3_1mM_R1_fr3.raw	Accepted	71.2002	0	8.94708e-10	5.27187e-13	5.27187e-13	29.3249	1.14	1.26	0.02	0	Dead end	Intra	DE H2O	12.7323	12.7323	2011	0	0	4	531.007	BRR2	MGDKAQRTKPQMQEER	52	67							[K55-;T59-;K60-]	12.7323
0	Protein state 1 - 1(1)	Data\Lara_231020_P2948_MR_IB_Xlink_BS3_1mM_R1_fr2.raw	Accepted	70.9907	0	1.47621e-31	8.72175e-33	8.72175e-33	26	1.37	1.36	2.58	0	Free Peptide	Intra		38.4686	38.4686	10976	0	0	4	534.308	BRR2	LLERVPIPVKESIEEPSAK	1040	1058							[]	38.4686
0	Protein state 1 - 1(1)	Data\Lara_231020_P2948_MR_IB_Xlink_BS3_1mM_R1_fr2.raw	Rejected	29.4186	0.374074	1.24544e-06	0.0016554	1.47169e-16	26.0883	5.61	6.47	5.16	0	Cross-linked	Inter	XL	32.2571	32.1714	8534	0	0	5	659.329	BRR2	MGDKAQRTKPQMQEER	52	67		CD2BP2	KGPGQPSSPQR	188	198		[]	32.171447939183;32.342830070917
0	Protein state 1 - 1(1)	Data\Lara_231020_P2948_MR_IB_Xlink_BS3_1mM_R1_fr2.raw	Rejected	32.1723	0.340741	2.97543e-05	1.52062e-05	0.000601437	30.4373	0.28	0.78	0.54	0	Cross-linked	Inter	XL	34.6553	34.6553	9487	0	0	4	505.271	PRP8	TVCKKNLGR	770	778		BRR2	MGDKAQR	52	58		[]	34.6553
0	Protein state 1 - 1(1)	Data\Lara_231020_P2948_MR_IB_Xlink_BS3_1mM_R1_fr3.raw	Accepted	70.642	0	8.40488e-19	2.73241e-10	3.24871e-21	57.0793	2.13	2.13	2.97	0	Cross-linked	Intra	XL	19.0162	19.0162	3577	0	0	4	404.473	PRP6	HAPPGKR	48	54		PRP6	SDIGPAR	32	38		[K53-S32]	19.0162
0	Protein state 1 - 1(1)	Data\Lara_231020_P2948_MR_IB_Xlink_BS3_1mM_R1_fr2.raw	Rejected	25.2633	0.520833	3.33765e-05	6.55408e-08	7.2902	23.0648	9.05	7.89	4.22	0	Cross-linked plus a dead end	Inter	XL(+DE H2O)	37.8353	37.8353	10719	0	0	4	768.895	BRR2	MGDKAQRTKPQMQEER	52	67		PRP8	KLTNAQR	1517	1523		[]	37.8353	rejected conflict q > qmin (0.0235492010092515) > (0)
0	Protein state 1 - 1(1)	Data\Lara_231020_P2948_MR_IB_Xlink_BS3_1mM_R1_fr2.raw	Accepted	70.562	0.0185185	5.59894e-14	1.06729e-09	9.24056e-08	47.0719	1.78	0.09	403.78	0	Cross-linked	Inter	XL	24.8762	24.9663	5905	0	0	4	612.049	DDX23	KMLEDPQER	204	212		BRR2	TKPQMQEER	59	67		[K204-T59;K204-K60]	24.786146649583;24.966292891983
0	Protein state 1 - 1(1)	Data\Lara_231020_P2948_MR_IB_Xlink_BS3_1mM_R1_fr2.raw	Accepted	70.4718	0.021164	1.34493e-06	5.41609e-13	0.00043249	39.8027	8.8	3.39	1.55	0	Cross-linked	Intra	XL	35.378	35.378	9771	0	0	4	568.54	DDX23	KMLEDPQER	204	212		DECOY_DDX23	KSDRDKR	696	702		[]	35.378	rejected conflict q > qmin (0.0186046511627907) > (0)
0	Protein state 1 - 1(1)	Data\Lara_231020_P2948_MR_IB_Xlink_BS3_1mM_R1_fr2.raw	Accepted	70.3419	0.0185185	9.51224e-23	2.20136e-25	2.68495e-13	48.7523	1.9	2.4	2.63	0	Cross-linked	Inter	XL	38.3605	38.3605	10934	0	0	4	671.616	CD2BP2	KLVDPVAGSGGPGSR	26	40		PRP8	LYLKAEQER	782	790		[K26-Y783;K26-K785]	38.3605
0	Protein state 1 - 1(1)	Data\Lara_231020_P2948_MR_IB_Xlink_BS3_1mM_R1_fr2.raw	Accepted	70.2867	0.021164	1.8852e-06	3.12703e-13	4.67728e-15	50.2291	9.4	9.24	9.64	0	Cross-linked	Inter	XL	30.1613	30.1613	7954	0	0	6	586.958	DDX23	KQFQDLGRKMLEDPQER	196	212		DDX23	KMLEDPQER	204	212		[]	30.1613	rejected conflict q > qmin (0.0062015503875969) > (0)
0	Protein state 1 - 1(1)	Data\Lara_231020_P2948_MR_IB_Xlink_BS3_1mM_R1_fr2.raw	Accepted	70.2507	0	3.09399e-31	1.96426e-32	1.96426e-32	25	1.42	1.58	1.23	0	Free Peptide	Intra		50.6144	50.6144	14938	0	0	4	603.818	BRR2	NLELKDLLPYGFAIHHAGMTR	771	791							[]	50.6144
0	Protein state 1 - 1(1)	Data\Lara_231020_P2948_MR_IB_Xlink_BS3_1mM_R1_fr2.raw	Accepted	70.1746	0.0222222	1.09803e-21	9.42643e-38	0.912893	50.9448	0	0	203.25	0	Cross-linked	Inter	XL	52.6283	52.6283	15468	0	0	6	850.095	BRR2	TEAEQCKNLELKDLLPYGFAIHHAGMTR	764	791		DECOY_PRP8	QQSPASIEMGLIIDR	314	328		[]	52.6283	rejected conflict q > qmin (0.00138760407030527) > (0)
0	Protein state 1 - 1(1)	Data\Lara_231020_P2948_MR_IB_Xlink_BS3_1mM_R1_fr2.raw	Rejected	34.1854	0.292593	1.04754e-07	16.7083	6.67685e-10	30.1719	0.86	0.25	4.14	0	Cross-linked	Inter	XL	19.4543	19.4543	3970	0	0	4	617.807	PRP8	LFCRYIDR	1087	1094		BRR2	TKPQMQEER	59	67		[]	19.4543	rejected conflict q > qmin (0.0388529139685476) > (0.005)
0	Protein state 1 - 1(1)	Data\Lara_231020_P2948_MR_IB_Xlink_BS3_1mM_R1_fr2.raw	Rejected	38.6906	0.203704	9.05024e-08	2.21007e-09	0.00303672	35.1275	5.28	6	386.76	0	Cross-linked	Inter	XL	20.2086	20.2086	4216	0	0	4	616.803	BRR2	AQRTKPQMQEER	56	67		PRP8	FTADEAR	1101	1107		[]	20.2086	rejected conflict q > qmin (0.0235892691951896) > (0.003)
0	Protein state 1 - 1(1)	Data\Lara_231020_P2948_MR_IB_Xlink_BS3_1mM_R1_fr2.raw	Rejected	35.4986	0.27037	1.85306e-08	1.16819e-11	21.3411	30.7112	4.79	4.39	401.5	0	Cross-linked	Inter	XL	20.2086	20.2086	4216	0	0	4	616.812	CD2BP2	KGPGQPSSPQR	188	198		BRR2	TKPQMQEER	59	67		[]	20.2086	rejected conflict q > qmin (0.0356151711378353) > (0.003)
0	Protein state 1 - 1(1)	Data\Lara_231020_P2948_MR_IB_Xlink_BS3_1mM_R1_fr3.raw	Accepted	70.1409	0	6.34814e-31	3.46029e-32	3.46029e-32	30	1.81	1.86	2.54	0	Free Peptide	Intra		28.3454	28.3454	5732	0	0	4	533.266	PRP8	FGFVDAQKEDMPPEHVRK	51	68							[]	28.3454
0	Protein state 1 - 1(1)	Data\Lara_231020_P2948_MR_IB_Xlink_BS3_1mM_R1_fr2.raw	Rejected	39.4563	0.2	1.16874e-10	1.25635e-06	5.31217e-07	32.1522	1.35	1.95	0.48	0	Cross-linked	Inter	XL	25.6901	25.6901	6182	0	0	4	637.318	PRP8	EQSQLTATQTR	2035	2045		BRR2	TKPQMQEER	59	67		[S2037-T59;S2037-K60]	25.6901
0	Protein state 1 - 1(1)	Data\Lara_231020_P2948_MR_IB_Xlink_BS3_1mM_R1_fr2.raw	Rejected	39.6675	0.196296	3.47813e-14	4.19462e-12	6.80274e-08	24.7619	1.4	0.99	0.75	0	Cross-linked	Inter	XL	27.9621	27.9387	7055	0	0	5	539.064	PRP8	TNHIYVSSDDIK	2087	2098		BRR2	TKPQMQEER	59	67		[Y2091-T59;Y2091-K60]	27.938701814117;27.98550785625
0	Protein state 1 - 1(1)	Data\Lara_231020_P2948_MR_IB_Xlink_BS3_1mM_R1_fr2.raw	Rejected	28.7386	0.388889	6.19965e-09	6.56543e-08	5.53021e-06	21.6505	3.29	1.56	340.93	0	Cross-linked	Inter	XL	28.0489	28.0489	7095	0	0	5	587.298	CD2BP2	KLDPPGGQFYNSKR	321	334		BRR2	TKPQMQEER	59	67		[]	28.0489
0	Protein state 1 - 1(1)	Data\Lara_231020_P2948_MR_IB_Xlink_BS3_1mM_R1_fr2.raw	Rejected	34.105	0.292593	1.3205e-09	4.70557e-07	9.89857e-10	27.2973	4.55	4.57	4.63	0	Cross-linked	Inter	XL	28.5136	28.5136	7283	0	0	5	563.688	BRR2	AQRTKPQMQEER	56	67		PRP8	YELQLANPK	2294	2302		[]	28.5136
0	Protein state 1 - 1(1)	Data\Lara_231020_P2948_MR_IB_Xlink_BS3_1mM_R1_fr2.raw	Accepted	70.1335	0.021164	1.99766e-13	1.03125e-07	4.57606e-12	35.3181	1.56	1.58	2.06	0	Cross-linked	Intra	XL	18.4737	18.4737	3633	0	0	5	540.86	BRR2	DEDRHDINKMK	75	85		BRR2	TKPQMQEER	59	67		[K83-T59;K83-K60]	18.4737
0	Protein state 1 - 1(1)	Data\Lara_231020_P2948_MR_IB_Xlink_BS3_1mM_R1_fr2.raw	Rejected	52.251	0.0814815	9.22606e-16	4.93782e-12	1.16812e-09	39.1366	0.56	2.28	0.74	0	Cross-linked	Inter	XL	30.3165	30.3165	8021	0	0	4	670.848	CD2BP2	KLVDPVAGSGGPGSR	26	40		BRR2	TKPQMQEER	59	67		[K26-T59;K26-K60]	30.3165
0	Protein state 1 - 1(1)	Data\Lara_231020_P2948_MR_IB_Xlink_BS3_1mM_R1_fr2.raw	Rejected	52.5791	0.0814815	1.26485e-10	1.11017e-06	1.75605e-07	34.1021	1.62	1	1.19	0	Cross-linked	Inter	XL	34.4407	34.4407	9401	0	0	4	708.099	PRP8	HDGKLWNLNNYR	1460	1471		BRR2	TKPQMQEER	59	67		[K1463-T59;K1463-K60]	34.4407
0	Protein state 1 - 1(1)	Data\Lara_231020_P2948_MR_IB_Xlink_BS3_1mM_R1_fr2.raw	Accepted	69.9514	0.0222222	1.29965e-22	1.28394e-19	2.34526e-11	48.5136	1.78	1.43	1.81	0	Cross-linked	Inter	XL	29.8809	29.8809	7831	0	0	4	805.659	PRP8	QTKEQSQLTATQTR	2032	2045		BRR2	TEAEQCKNLELK	764	775		[T2033-K770;K2034-T764;K2034-K770;S2037-K770;T2040-K770;T2042-K770]	29.8809
0	Protein state 1 - 1(1)	Data\Lara_231020_P2948_MR_IB_Xlink_BS3_1mM_R1_fr2.raw	Accepted	69.6914	0.0259259	6.99249e-24	2.30029e-33	3.55071e-35	27.0632	6.74	7.36	9.96	0	Cross-linked	Inter	XL	38.6243	38.6243	11036	0	0	5	651.934	SmB	SSKMLQHIDYRMR	6	18		DECOY_BRR2	KGFSGVMEQVLSR	1580	1592		[S6-S1591;S7-S1591]	38.6243
0	Protein state 1 - 1(1)	Data\Lara_231020_P2948_MR_IB_Xlink_BS3_1mM_R1_fr2.raw	Rejected	23.8064	0.583333	3.75409	2.17302e-05	2.17302e-05	23.7697	6.59	6.56	286.92	0	Cross-linked plus a dead end	Intra	XL(+DE H2O)	37.2857	37.2857	10509	0	0	4	853.92	BRR2	AQRTKPQMQEER	56	67		BRR2	AQRTKPQMQEER	56	67		[]	37.2857	rejected conflict q > qmin (0.0277544154751892) > (0.002)
0	Protein state 1 - 1(1)	Data\Lara_231020_P2948_MR_IB_Xlink_BS3_1mM_R1_fr2.raw	Accepted	69.5768	0	1.38911e-05	1.42508e-12	3.55865e-11	36.214	0	0	0.39	0	Cross-linked plus a dead end	Inter	XL(+DE H2O)	53.2427	53.2427	15619	0	0	7	1339.8	BRR2	FLYQLHETEKEDLIREERSRRERVRQSRMDTDLETMDLDQGGEALAPR	359	406		BRR2	RERVRQSRMDTDLETMDLDQGGEALAPR	379	406		[Y361-S385;Y361-T389;Y361-T393;T366-S385;T366-T389;T366-T393;K368-S385;K368-T389;K368-T393;S377-S385;S377-T389;S377-T393;S385-S385;S385-T389;S385-T393;T389-T389;T389-T393;T393-T393]	53.2427
0	Protein state 1 - 1(1)	Data\Lara_231020_P2948_MR_IB_Xlink_BS3_1mM_R1_fr2.raw	Accepted	69.5615	0.0259259	3.7057e-17	3.85254e-17	4.95972e-08	58.3728	5.73	5.24	423.2	0	Cross-linked	Inter	XL	30.1761	30.1761	7961	0	0	4	576.304	PRP8	QTDVGITHFR	1345	1354		DDX23	KQFQDLGR	196	203		[T1346-K196]	30.1761
0	Protein state 1 - 1(1)	Data\Lara_231020_P2948_MR_IB_Xlink_BS3_1mM_R1_fr3.raw	Accepted	69.4877	0	1.7538e-15	1.11604e-19	1.11604e-19	46.0002	0.55	0.55	2.17	0	Dead end	Intra	DE H2O	19.4021	19.4021	3674	0	0	4	390.731	DDX23	KKRKQFQDLGR	193	203							[K193-;K194-;K196-]	19.4021
0	Protein state 1 - 1(1)	Data\Lara_231020_P2948_MR_IB_Xlink_BS3_1mM_R1_fr2.raw	Accepted	69.4656	0.0259259	2.28947e-23	1.81878e-32	3.00522e-09	45.9109	3.56	4.06	5.5	0	Cross-linked	Inter	XL	41.2021	41.2021	12003	0	0	4	494.296	DDX23	SGVAITFLTK	761	770		SmD2	KSKPVNK	86	92		[S761-K86;S761-S87;S761-K88]	41.2021
0	Protein state 1 - 1(1)	Data\Lara_231020_P2948_MR_IB_Xlink_BS3_1mM_R1_fr2.raw	Accepted	69.283	0.0259259	1.50503e-21	2.63408e-25	3.58453e-12	50.0137	6.39	2.96	0.43	0	Cross-linked	Inter	XL	37.3178	37.3178	10523	0	0	4	662.101	CD2BP2	KLDPPGGQFYNSK	321	333		PRP8	WQQLQAKR	37	44		[K321-K43]	37.3178
0	Protein state 1 - 1(1)	Data\Lara_231020_P2948_MR_IB_Xlink_BS3_1mM_R1_fr2.raw	Accepted	69.2239	0.0208333	1.01961e-10	94.334	3.5364e-31	34.8294	0	0	5.52	0	Cross-linked plus a dead end	Inter	XL(+DE H2O)	52.6283	52.6283	15468	0	0	8	849.426	DECOY_SmB	MGPPPPGRMGPPPPRMGPPPMGMPTGRGPPIGMPPGMPPR	6	45		BRR2	NLELKDLLPYGFAIHHAGMTR	771	791		[]	52.6283	rejected conflict q > qmin (0.00252312867956266) > (0)
0	Protein state 1 - 1(1)	Data\Lara_231020_P2948_MR_IB_Xlink_BS3_1mM_R1_fr2.raw	Accepted	69.1471	0.021164	5.36678e-20	3.84986e-12	1.44948e-05	53.0329	1.21	2.15	0.42	0	Cross-linked	Intra	XL	45.8241	45.8241	13631	0	0	4	612.342	DDX23	GFIAGIDLKQQK	302	313		DDX23	KQFQDLGR	196	203		[K310-K196]	45.8241
0	Protein state 1 - 1(1)	Data\Lara_231020_P2948_MR_IB_Xlink_BS3_1mM_R1_fr2.raw	Rejected	41.2768	0.0740741	1.41465e-08	7.70729e-05	0.00270462	26.9746	1.56	2.26	1.72	0	Cross-linked	Intra	XL	22.4196	22.3935	4968	0	0	4	695.834	BRR2	IMGKMEADPELSK	346	358		BRR2	TKPQMQEER	59	67		[]	22.393464919183;22.445778474917	rejected conflict q > qmin (0.0418604651162791) > (0.011)
0	Protein state 1 - 1(1)	Data\Lara_231020_P2948_MR_IB_Xlink_BS3_1mM_R1_fr2.raw	Rejected	44.0475	0.0634921	1.06783e-13	5.01877e-12	3.15247e-08	32.3741	9	10.23	15.79	0	Cross-linked	Intra	XL	38.0039	38.0039	10786	0	0	4	801.64	BRR2	AQRTKPQMQEER	56	67		BRR2	IMGKMEADPELSK	346	358		[]	38.0039	rejected conflict q > qmin (0.0155038759689922) > (0)
0	Protein state 1 - 1(1)	Data\Lara_231020_P2948_MR_IB_Xlink_BS3_1mM_R1_fr2.raw	Rejected	35.2198	0.27037	2.39916e-08	1.68542e-12	55.1793	30.5383	7.02	10.49	11.29	0	Cross-linked	Inter	XL	39.5165	39.5165	11357	0	0	4	779.14	PRP8	GNNPKGYLPSHYER	2245	2258		BRR2	EDLIREERSR	369	378		[]	39.5165	rejected conflict q > qmin (0.0356151711378353) > (0.017)
0	Protein state 1 - 1(1)	Data\Lara_231020_P2948_MR_IB_Xlink_BS3_1mM_R1_fr2.raw	Rejected	25.393	0.2	0.000195701	0.809254	2.74579e-05	23.9143	0.08	0.68	0.6	0	Cross-linked plus a dead end	Intra	XL(+DE H2O)	52.4093	52.4093	15414	0	0	4	800.659	BRR2	EDLIREERSRRER	369	381		BRR2	TKPQMQEER	59	67		[]	52.4093	rejected conflict q > qmin (0.024822695035461) > (0.006)
0	Protein state 1 - 1(1)	Data\Lara_231020_P2948_MR_IB_Xlink_BS3_1mM_R1_fr2.raw	Accepted	68.9946	0.021164	7.56958e-21	1.64687e-17	1.80923e-22	51.125	1.39	1.23	3.43	0	Cross-linked	Intra	XL	33.5142	33.5142	9050	0	0	5	614.924	PRP6	HLQTGENHTSVDPR	190	203		PRP6	LEEVTGKLQVAR	318	329		[T193-T322;T193-K324;T198-T322;T198-K324;S199-T322;S199-K324]	33.5142
0	Protein state 1 - 1(1)	Data\Lara_231020_P2948_MR_IB_Xlink_BS3_1mM_R1_fr2.raw	Rejected	44.1283	0.0634921	1.17519e-11	4.24697e-12	0.000118077	36.2482	1.83	1.76	2.99	0	Cross-linked	Intra	XL	22.8469	22.8469	5132	0	0	4	552.543	BRR2	TKPQMQEER	59	67		BRR2	IQSKLYR	484	490		[T59-S486;T59-K487;T59-Y489;K60-S486;K60-K487;K60-Y489]	22.8469
0	Protein state 1 - 1(1)	Data\Lara_231020_P2948_MR_IB_Xlink_BS3_1mM_R1_fr3.raw	Accepted	68.6686	0	1.83701e-16	3.58877e-21	3.58877e-21	48.9323	4.75	4.51	4.63	0	Dead end	Intra	DE H2O	28.1267	28.1267	5681	0	0	4	443.511	BRR2	QLAQKVPHKLNNPK	1870	1883							[K1874-;K1878-]	28.1267
0	Protein state 1 - 1(1)	Data\Lara_231020_P2948_MR_IB_Xlink_BS3_1mM_R1_fr2.raw	Rejected	23.794	0.583333	3.43213e-08	0.194269	1.98173e-16	16.4543	4.69	4.28	4.4	0	Cross-linked plus a dead end	Inter	XL(+DE H2O)	34.7809	34.7809	9539	0	0	5	612.505	BRR2	YAQAGFEGFKTLNR	470	483		PRP8	GYLPSHYER	2250	2258		[]	34.7809
0	Protein state 1 - 1(1)	Data\Lara_231020_P2948_MR_IB_Xlink_BS3_1mM_R1_fr2.raw	Accepted	68.0981	0.021164	1.55088e-21	3.97695e-14	7.32952e-20	48.3886	1.65	1.43	1.32	0	Cross-linked	Intra	XL	22.7111	22.7111	5082	0	0	4	571.556	PRP8	GATVDKTVCKK	764	774		PRP8	EAYSVKSR	848	855		[T766-Y850;T766-S851;T766-K853;T766-S854;K769-Y850;K769-S851;K769-K853;K769-S854;T770-Y850;T770-S851;T770-K853;T770-S854;K773-K853;K773-S854]	22.7111
0	Protein state 1 - 1(1)	Data\Lara_231020_P2948_MR_IB_Xlink_BS3_1mM_R1_fr2.raw	Accepted	67.9205	0.0259259	1.64025e-19	2.54155e-08	2.30829e-14	52.3666	1.04	1.68	0.29	0	Cross-linked	Inter	XL	24.0758	24.0758	5585	0	0	4	523.28	DDX23	KQFQDLGR	196	203		SNU114	KAPTSSSQR	359	367		[K196-K359;K196-T362;K196-S363;K196-S364]	24.0758
0	Protein state 1 - 1(1)	Data\Lara_231020_P2948_MR_IB_Xlink_BS3_1mM_R1_fr3.raw	Accepted	67.8322	0	1.98498e-26	1.2121e-27	1.2121e-27	25	1.42	1.42	2.82	0	Free Peptide	Intra		23.0886	23.0886	4501	0	0	4	421.714	PRP6	ETNPHHPPAWIASAR	303	317							[]	23.0886
0	Protein state 1 - 1(1)	Data\Lara_231020_P2948_MR_IB_Xlink_BS3_1mM_R1_fr2.raw	Accepted	67.5493	0	2.15808e-28	5.2703e-28	5.2703e-28	25	1.33	1.28	0.66	0	Free Peptide	Intra		29.1689	29.1689	7535	0	0	4	533.266	PRP8	KFGFVDAQKEDMPPEHVR	50	67							[]	29.1689
0	Protein state 1 - 1(1)	Data\Lara_231020_P2948_MR_IB_Xlink_BS3_1mM_R1_fr2.raw	Accepted	67.3785	0.0259259	1.94671e-20	9.27721e-25	5.256e-09	49.7997	4	9.69	453.82	0	Cross-linked	Inter	XL	15.0919	15.0919	2558	0	0	4	559.066	CD2BP2	KGPGQPSSPQR	188	198		SmG	LSLKLNGGR	17	25		[K188-S18;K188-K20]	15.0919
0	Protein state 1 - 1(1)	Data\Lara_231020_P2948_MR_IB_Xlink_BS3_1mM_R1_fr2.raw	Accepted	67.3598	0.021164	3.62058e-21	1.86085e-17	8.57842e-25	48.1869	1.61	1.74	2.07	0	Cross-linked	Intra	XL	30.3827	30.3827	8049	0	0	4	679.609	PRP8	QQIAEIEKQTK	2024	2034		PRP8	EQSQLTATQTR	2035	2045		[K2031-S2037;K2031-T2040;K2031-T2042;K2031-T2044;T2033-S2037;T2033-T2040;T2033-T2042;T2033-T2044]	30.3827
0	Protein state 1 - 1(1)	Data\Lara_231020_P2948_MR_IB_Xlink_BS3_1mM_R1_fr2.raw	Accepted	67.3103	0	7.5381e-19	1.41032e-22	1.41032e-22	52.8144	1.05	1.91	0.09	0	Self Linked	Intra	XL	51.9723	51.9723	15295	0	0	4	715.117	DDX23	DEEDEHGDKKPKAQPLSLEELLAK	127	150							[K135-K136;K135-K138;K135-S143;K136-K138;K136-S143;K138-S143]	51.9723
0	Protein state 1 - 1(1)	Data\Lara_231020_P2948_MR_IB_Xlink_BS3_1mM_R1_fr2.raw	Rejected	32.8807	0.208333	0.196552	7.10876e-08	7.10876e-08	32.8404	1.88	8.31	8.29	0	Cross-linked plus a dead end	Intra	XL(+DE H2O)	29.8809	29.8809	7831	0	0	4	805.401	BRR2	TEAEQCKNLELK	764	775		BRR2	TEAEQCKNLELK	764	775		[]	29.8809	rejected conflict q > qmin (0.00756938603868797) > (0.001)
0	Protein state 1 - 1(1)	Data\Lara_231020_P2948_MR_IB_Xlink_BS3_1mM_R1_fr2.raw	Rejected	45.1157	0.148148	3.379e-14	7.22187e-07	5.87639e-14	32.7608	5.12	1.12	1.24	0	Cross-linked	Inter	XL	37.4024	37.3809	10548	0	0	4	749.889	BRR2	TEAEQCKNLELK	764	775		CD2BP2	KLVDPVAGSGGPGSR	26	40		[T764-K26;K770-K26]	37.380911031983;37.423860755983
0	Protein state 1 - 1(1)	Data\Lara_231020_P2948_MR_IB_Xlink_BS3_1mM_R1_fr2.raw	Rejected	32.7342	0.318519	6.7337e-10	1.44191e-07	0.12052	25.0105	2.77	3.53	344.91	0	Cross-linked	Inter	XL	41.5131	41.5131	12130	0	0	5	586.305	PRP8	HDPNMKYELQLANPK	2288	2302		BRR2	DTLGLFLR	746	753		[]	41.5131
0	Protein state 1 - 1(1)	Data\Lara_231020_P2948_MR_IB_Xlink_BS3_1mM_R1_fr2.raw	Rejected	33.1892	0.208333	1.81678e-08	1.24207e-20	127	27.9972	0	0	0.46	0	Cross-linked plus a dead end	Inter	XL(+DE H2O)	52.9023	52.9023	15530	0	0	6	845.926	BRR2	TEAEQCKNLELKDLLPYGFAIHHAGMTR	764	791		PRP8	KSRFGNAFHLCR	537	548		[]	52.9023	rejected conflict q > qmin (0.00756938603868797) > (0)
0	Protein state 1 - 1(1)	Data\Lara_231020_P2948_MR_IB_Xlink_BS3_1mM_R1_fr2.raw	Rejected	25.4333	0.2	3.28143e-06	8.14129e-17	2.80894	22.0773	0	0	4.63	0	Cross-linked plus a dead end	Intra	XL(+DE H2O)	52.9023	52.9023	15530	0	0	8	845.554	BRR2	EGSASTEVLRTEAEQCKNLELKDLLPYGFAIHHAGMTR	754	791		BRR2	ETYEVLLSFIQAALGDQPR	111	129		[]	52.9023	rejected conflict q > qmin (0.024822695035461) > (0)
0	Protein state 1 - 1(1)	Data\Lara_231020_P2948_MR_IB_Xlink_BS3_1mM_R1_fr1.raw	Accepted	67.1742	0	4.60916e-21	2.40313e-25	2.40313e-25	48.163	1.57	0.45	1.45	0	Dead end	Intra	DE H2O	46.157	46.157	7876	0	0	4	680.632	SNU114	IAVEPVNPSELPKMLDGLRKVNK	590	612							[S598-;K602-;K609-]	46.157
0	Protein state 1 - 1(1)	Data\Lara_231020_P2948_MR_IB_Xlink_BS3_1mM_R1_fr2.raw	Rejected	34.4623	0.281481	7.06472e-10	0.000812193	9.89265e-17	27.2704	0.64	0.73	0.28	0	Cross-linked	Inter	XL	39.5165	39.5165	11357	0	0	4	779.633	BRR2	DLLPYGFAIHHAGMTR	776	791		PRP8	GYLPSHYER	2250	2258		[]	39.5165	rejected conflict q > qmin (0.0374653098982424) > (0.017)
0	Protein state 1 - 1(1)	Data\Lara_231020_P2948_MR_IB_Xlink_BS3_1mM_R1_fr1.raw	Accepted	67.0287	0	2.37299e-21	7.51504e-09	5.52491e-14	47.3026	1.41	2.05	1.53	0	Cross-linked	Inter	XL	38.2135	38.2135	6289	0	0	4	845.704	BRR2	VPIPVKESIEEPSAK	1044	1058		PRP8	QTKEQSQLTATQTR	2032	2045		[K1049-T2033;K1049-K2034;K1049-S2037;K1049-T2040;K1049-T2042;K1049-T2044;S1051-T2033;S1051-K2034;S1051-S2037;S1051-T2040;S1051-T2042;S1051-T2044;S1056-T2033;S1056-K2034;S1056-S2037;S1056-T2040;S1056-T2042;S1056-T2044]	38.2135
0	Protein state 1 - 1(1)	Data\Lara_231020_P2948_MR_IB_Xlink_BS3_1mM_R1_fr2.raw	Rejected	34.4506	0.10582	9.41086e-09	3.53135e-11	0.104071	29.0738	3.11	2.06	295.67	0	Cross-linked	Intra	XL	52.9023	52.9023	15530	0	0	4	846.176	BRR2	DLLPYGFAIHHAGMTR	776	791		BRR2	LEGTRMGDKAQR	47	58		[]	52.9023	rejected conflict q > qmin (0.0310077519379845) > (0)
0	Protein state 1 - 1(1)	Data\Lara_231020_P2948_MR_IB_Xlink_BS3_1mM_R1_fr2.raw	Rejected	28.8838	0.381481	0.0532165	4.40613e-06	4.40613e-06	28.7345	0	0	0.14	0	Cross-linked	Intra	XL	52.5826	52.5826	15456	0	0	5	714.968	BRR2	DAVNWLGYAYLYIR	915	928		BRR2	DAVNWLGYAYLYIR	915	928		[]	52.5826	rejected conflict q > qmin (0.0545790934320074) > (0) Rejected by score conflict resolution
0	Protein state 1 - 1(1)	Data\Lara_231020_P2948_MR_IB_Xlink_BS3_1mM_R1_fr2.raw	Rejected	28.3189	0.216931	3.82065e-06	5.28887e-11	45.0071	25.4231	5.02	0.65	1.41	0	Cross-linked	Intra	XL	23.5446	23.5446	5385	0	0	4	726.367	BRR2	AQRTKPQMQEER	56	67		BRR2	TGNFQVTELGR	976	986		[]	23.5446	rejected conflict q > qmin (0.0713178294573643) > (0)
0	Protein state 1 - 1(1)	Data\Lara_231020_P2948_MR_IB_Xlink_BS3_1mM_R1_fr2.raw	Accepted	66.9849	0	5.95993e-19	1.72006e-25	1.72006e-25	52.2111	3.6	0.67	1.65	0	Dead end	Intra	DE H2O	41.3279	41.3279	12053	0	0	5	548.289	PRP8	EELGLIEQAYDNPHEALSRIKR	862	883							[Y871-;S879-;K882-]	41.3279
0	Protein state 1 - 1(1)	Data\Lara_231020_P2948_MR_IB_Xlink_BS3_1mM_R1_fr2.raw	Accepted	66.6353	0.0208333	3.14669e-06	1.12897e-18	1.12897e-18	58.5653	2.8	3.37	0.88	0	Cross-linked plus a dead end	Intra	XL(+DE H2O)	41.7495	41.7383	12220	0	0	4	910.942	PRP8	GNNPKGYLPSHYER	2245	2258		PRP8	GNNPKGYLPSHYER	2245	2258		[K2249-K2249;K2249-Y2251;Y2251-Y2251]	41.73830428425;41.76063615465
0	Protein state 1 - 1(1)	Data\Lara_231020_P2948_MR_IB_Xlink_BS3_1mM_R1_fr2.raw	Accepted	66.3779	0.021164	1.94338e-11	3.44412e-10	1.5068e-12	43.3237	1.89	1.64	0.22	0	Cross-linked	Intra	XL	26.1204	26.1204	6348	0	0	4	466.747	PRP6	EMMEKAR	723	729		PRP6	AILEKSR	764	770		[K727-K768;K727-S769]	26.1204
0	Protein state 1 - 1(1)	Data\Lara_231020_P2948_MR_IB_Xlink_BS3_1mM_R1_fr3.raw	Accepted	66.3749	0	1.56673e-22	2.48943e-29	2.48943e-29	43.4143	1.65	1.65	2.24	0	Dead end	Intra	DE H2O	12.8827	12.8827	2046	0	0	4	428.46	DDX23	KDEEDEHGDKKPK	126	138							[K126-;K135-;K136-]	12.8827
0	Protein state 1 - 1(1)	Data\Lara_231020_P2948_MR_IB_Xlink_BS3_1mM_R1_fr2.raw	Accepted	66.3196	0.0296296	5.03132e-20	2.69957e-29	4.35885e-07	49.2313	1.93	0.65	1.6	0	Cross-linked	Inter	XL	44.4202	44.4202	13167	0	0	4	611.855	40K	KGPELPLVPVKR	8	19		DECOY_DDX23	SPSSKRDR	780	787		[]	44.4202	rejected conflict q > qmin (0.00231267345050879) > (0)
0	Protein state 1 - 1(1)	Data\Lara_231020_P2948_MR_IB_Xlink_BS3_1mM_R1_fr2.raw	Rejected	45.0095	0.148148	6.5767e-11	7.07476e-09	0.000238297	38.4212	1.08	0.89	2.47	0	Cross-linked	Inter	XL	43.6301	43.6301	12870	0	0	4	725.403	PRP8	QTKEQSQLTATQTR	2032	2045		BRR2	LELQKLLER	1035	1043		[T2033-K1039;K2034-K1039;S2037-K1039]	43.6301
0	Protein state 1 - 1(1)	Data\Lara_231020_P2948_MR_IB_Xlink_BS3_1mM_R1_fr3.raw	Accepted	66.2836	0	1.11625e-15	1.6055e-19	1.6055e-19	37.898	3.62	3.79	4.39	0	Dead end	Intra	DE H2O	45.9984	45.9984	9331	0	0	4	680.632	SNU114	IAVEPVNPSELPKMLDGLRKVNK	590	612							[S598-;K602-;K609-]	45.9984
0	Protein state 1 - 1(1)	Data\Lara_231020_P2948_MR_IB_Xlink_BS3_1mM_R1_fr2.raw	Rejected	47.3225	0.12963	1.77825e-12	5.43765e-09	9.81668e-05	38.8255	2.95	5.35	4.58	0	Cross-linked	Inter	XL	43.7931	43.7931	12933	0	0	4	755.669	PRP8	SLPVEEQPKQIIVTR	1851	1865		BRR2	EEEKLELQK	1031	1039		[K1859-K1034]	43.7931
0	Protein state 1 - 1(1)	Data\Lara_231020_P2948_MR_IB_Xlink_BS3_1mM_R1_fr2.raw	Rejected	36.5057	0.248148	4.78686e-10	0.331517	2.81178e-11	29.532	5.19	4.6	291.72	0	Cross-linked	Inter	XL	36.6221	36.6221	10245	0	0	4	823.154	BRR2	MIDKRMWQSMCPLR	1117	1130		CD2BP2	LVDPVAGSGGPGSR	27	40		[S1125-S34]	36.6221
0	Protein state 1 - 1(1)	Data\Lara_231020_P2948_MR_IB_Xlink_BS3_1mM_R1_fr2.raw	Accepted	65.7808	0.0296296	3.12709e-16	2.80203e-19	9.55626e-07	55.2497	8.41	8.43	6.86	0	Cross-linked	Inter	XL	21.8025	21.8025	4755	0	0	4	533.517	DDX23	KMLEDPQER	204	212		SmB	NSKQAER	55	61		[K204-S56;K204-K57]	21.8025
0	Protein state 1 - 1(1)	Data\Lara_231020_P2948_MR_IB_Xlink_BS3_1mM_R1_fr2.raw	Accepted	65.5823	0.0296296	3.28861e-19	3.04147e-15	1.49024e-13	49.8979	0.81	1.34	0.18	0	Cross-linked	Inter	XL	26.7634	26.6965	6567	0	0	4	679.337	DDX23	TLEEKEQEEAR	329	339		PRP8	KYVNGSTYQR	218	227		[T329-K218;T329-Y219;K333-K218;K333-Y219]	26.696526943717;26.83023169705
0	Protein state 1 - 1(1)	Data\Lara_231020_P2948_MR_IB_Xlink_BS3_1mM_R1_fr2.raw	Rejected	27.4275	0.133333	9.48441e-06	1.3831e-06	0.0427225	24.8696	7.59	12.75	12.37	0	Cross-linked plus a dead end	Intra	XL(+DE H2O)	32.8919	32.8919	8805	0	0	4	708.855	BRR2	AQRTKPQMQEER	56	67		BRR2	KNFPFER	1146	1152		[T59-K1146;K60-K1146]	32.8919
0	Protein state 1 - 1(1)	Data\Lara_231020_P2948_MR_IB_Xlink_BS3_1mM_R1_fr2.raw	Rejected	38.9709	0.0833333	6.53754e-10	7.36753e-16	0.203275	32.7334	8.16	9.41	14.97	0	Cross-linked plus a dead end	Inter	XL(+DE H2O)	38.0039	38.0039	10786	0	0	4	801.639	PRP8	SGMSHEEDQLIPNLYR	1355	1370		BRR2	KNFPFER	1146	1152		[]	38.0039	rejected conflict q > qmin (0.00420521446593776) > (0)
0	Protein state 1 - 1(1)	Data\Lara_231020_P2948_MR_IB_Xlink_BS3_1mM_R1_fr2.raw	Rejected	51.8449	0.0814815	1.30702e-05	5.5562e-10	5.46336	34.8926	0	0	19.36	0	Cross-linked	Inter	XL	48.7279	48.7279	14461	0	0	8	490.001	BRR2	NFPFERLYDLNHNEIGELIR	1147	1166		PRP8	VESHFDLELR	677	686		[Y1154-S679]	48.7279
0	Protein state 1 - 1(1)	Data\Lara_231020_P2948_MR_IB_Xlink_BS3_1mM_R1_fr2.raw	Rejected	28.6385	0.381481	7.95493e-11	1.69539e-21	1.25084e-21	16.7147	1.28	1.56	1.33	0	Cross-linked	Inter	XL	24.5614	24.5614	5769	0	0	6	460.764	CD2BP2	KLVDPVAGSGGPGSR	26	40		BRR2	KPVIVFVPSR	1557	1566		[]	24.5614	rejected conflict q > qmin (0.0555041628122109) > (0.005)
0	Protein state 1 - 1(1)	Data\Lara_231020_P2948_MR_IB_Xlink_BS3_1mM_R1_fr2.raw	Accepted	65.5781	0.021164	5.54632e-20	5.88278e-15	5.79133e-10	48.3175	1.51	1.71	0.94	0	Cross-linked	Intra	XL	44.3957	44.3957	13158	0	0	6	587.997	SNU114	GNEEAQIFRPLKFNTTSVIK	570	589		SNU114	LIKHAVQER	242	250		[K581-K244;T584-K244;T585-K244;S586-K244]	44.3957
0	Protein state 1 - 1(1)	Data\Lara_231020_P2948_MR_IB_Xlink_BS3_1mM_R1_fr3.raw	Accepted	65.4347	0	3.81994e-29	2.64153e-30	2.64153e-30	35	2.08	2.21	1.1	0	Free Peptide	Intra		41.8306	41.8306	8491	0	0	5	659.713	BRR2	FLYEPLPVESHLDHCMHDHFNAEIVTK	1717	1743							[]	41.8306
0	Protein state 1 - 1(1)	Data\Lara_231020_P2948_MR_IB_Xlink_BS3_1mM_R1_fr2.raw	Rejected	28.7299	0.388889	2.97813e-09	1.13903e-12	4.93087e-08	20.976	0.51	3.33	1.08	0	Cross-linked	Inter	XL	45.9881	45.9559	13668	0	0	4	676.629	PRP8	RFSPIPFPPLSYK	821	833		SNU114	LAVTVCINK	251	259		[]	45.933192879183;45.955885642117;46.07532123305	rejected conflict q > qmin (0.0559666975023127) > (0.027)
0	Protein state 1 - 1(1)	Data\Lara_231020_P2948_MR_IB_Xlink_BS3_1mM_R1_fr2.raw	Rejected	31.2241	0.25	2.09822e-05	48	3.58764e-10	19.2727	2.32	7.33	9.37	0	Cross-linked plus a dead end	Inter	XL(+DE H2O)	19.6015	19.6015	4018	0	0	5	546.082	SNU114	LWGDIYFNPK	343	352		CD2BP2	KGPGQPSSPQR	188	198		[]	19.6015	Rejected by ms1MIP resolution
0	Protein state 1 - 1(1)	Data\Lara_231020_P2948_MR_IB_Xlink_BS3_1mM_R1_fr2.raw	Rejected	38.0597	0.211111	4.90722e-11	2.31502e-13	6.46073	29.75	5.43	6.71	8.68	0	Cross-linked	Inter	XL	32.5746	32.5746	8684	0	0	4	802.666	PRP8	QTKEQSQLTATQTR	2032	2045		SNU114	RLWGDIYFNPK	342	352		[T2033-Y348;K2034-Y348]	32.5746
0	Protein state 1 - 1(1)	Data\Lara_231020_P2948_MR_IB_Xlink_BS3_1mM_R1_fr2.raw	Rejected	53.3313	0.0740741	2.50518e-05	1.92163e-09	1.92163e-09	43.2269	3.55	3.79	458.58	0	Cross-linked	Intra	XL	23.875	23.875	5509	0	0	4	526.276	SNU114	KAPTSSSQR	359	367		SNU114	KAPTSSSQR	359	367		[K359-K359;K359-T362]	23.875
0	Protein state 1 - 1(1)	Data\Lara_231020_P2948_MR_IB_Xlink_BS3_1mM_R1_fr2.raw	Rejected	40.5878	0.192593	3.44905e-11	8.85235e-14	0.34874	32.6653	1.41	1.62	3.88	0	Cross-linked	Inter	XL	23.9989	23.9989	5556	0	0	5	520.87	BRR2	AQRTKPQMQEER	56	67		SNU114	KAPTSSSQR	359	367		[T59-K359;T59-T362;T59-S363;T59-S364;T59-S365;K60-K359]	23.9989
0	Protein state 1 - 1(1)	Data\Lara_231020_P2948_MR_IB_Xlink_BS3_1mM_R1_fr2.raw	Accepted	65.3945	0	3.13412e-15	8.50332e-20	8.50332e-20	34.6213	1.19	2.78	1.38	0	Dead end	Intra	DE H2O	16.2323	16.2323	2912	0	0	5	439.04	CD2BP2	GGGKGRKGPGQPSSPQRLDR	182	201							[K185-;K188-;S194-;S195-]	16.2323
0	Protein state 1 - 1(1)	Data\Lara_231020_P2948_MR_IB_Xlink_BS3_1mM_R1_fr2.raw	Accepted	65.1583	0.0296296	9.94924e-09	5.50715e-10	0.0777312	39.9581	1.72	1.57	452.23	0	Cross-linked	Inter	XL	22.1673	22.1673	4881	0	0	4	551.036	DDX23	KMLEDPQER	204	212		BRR2	SLIDRTR	26	32		[K204-S26;K204-T31]	22.1673
0	Protein state 1 - 1(1)	Data\Lara_231020_P2948_MR_IB_Xlink_BS3_1mM_R1_fr2.raw	Rejected	52.1854	0.0814815	7.3655e-15	1.99178e-08	2.06567e-05	40.7962	1.65	1.58	1.57	0	Cross-linked	Inter	XL	41.4189	41.4189	12091	0	0	5	543.301	SNU114	IAVEPVNPSELPK	590	602		PRP8	LMKHDVNLGR	1142	1151		[S598-K1144]	41.4189
0	Protein state 1 - 1(1)	Data\Lara_231020_P2948_MR_IB_Xlink_BS3_1mM_R1_fr2.raw	Accepted	65.041	0.0296296	2.81993e-20	4.57568e-23	0.00072645	46.9466	1.41	1.16	0.49	0	Cross-linked	Inter	XL	32.4306	32.4306	8629	0	0	4	623.819	CD2BP2	KLDPPGGQFYNSK	321	333		PRP6	EKEEIEK	124	130		[K321-K125]	32.4306
0	Protein state 1 - 1(1)	Data\Lara_231020_P2948_MR_IB_Xlink_BS3_1mM_R1_fr2.raw	Rejected	39.8005	0.196296	2.50646e-08	1.03931e-12	14.2698	35.7458	0	0	15.47	0	Cross-linked	Inter	XL	52.499	52.499	15436	0	0	6	568.805	SNU114	IAVEPVNPSELPKMLDGLR	590	608		CD2BP2	LSGLADQMVAR	202	212		[]	52.499	rejected conflict q > qmin (0.0222016651248844) > (0.006)
0	Protein state 1 - 1(1)	Data\Lara_231020_P2948_MR_IB_Xlink_BS3_1mM_R1_fr2.raw	Rejected	34.5039	0.145833	2.741e-06	1.98979e-13	1.02314	32.039	0	0	5.92	0	Cross-linked plus a dead end	Inter	XL(+DE H2O)	52.499	52.499	15436	0	0	7	569.157	SNU114	IAVEPVNPSELPKMLDGLR	590	608		BRR2	AIRNIEMTQEDVR	635	647		[S598-T642]	52.499
0	Protein state 1 - 1(1)	Data\Lara_231020_P2948_MR_IB_Xlink_BS3_1mM_R1_fr2.raw	Rejected	33.8896	0.10582	2.51223e-09	2.11507e-10	14.2191	27.5024	1.11	2.37	0.02	0	Cross-linked	Intra	XL	46.8437	46.8437	13956	0	0	4	680.632	SNU114	IAVEPVNPSELPK	590	602		SNU114	MLDGLRKVNK	603	612		[]	46.8437	rejected conflict q > qmin (0.0310077519379845) > (0)
0	Protein state 1 - 1(1)	Data\Lara_231020_P2948_MR_IB_Xlink_BS3_1mM_R1_fr2.raw	Rejected	46.3931	0.148148	1.41488e-13	1.22707e-05	1.2975e-12	35.7344	1.4	1.42	1.26	0	Cross-linked	Inter	XL	28.3042	28.3042	7200	0	0	4	605.314	SNU114	KMYSEIDIK	646	654		CD2BP2	KGPGQPSSPQR	188	198		[K646-K188;Y648-K188]	28.3042
0	Protein state 1 - 1(1)	Data\Lara_231020_P2948_MR_IB_Xlink_BS3_1mM_R1_fr2.raw	Accepted	64.9475	0.021164	7.38849e-18	4.0302e-11	4.9173e-22	51.596	0.47	0.9	0.61	0	Cross-linked	Intra	XL	30.2174	30.2174	7978	0	0	4	537.272	PRP6	AAYFEKNHGTR	580	590		PRP6	SDIGPAR	32	38		[Y582-S32;K585-S32;T589-S32]	30.2174
0	Protein state 1 - 1(1)	Data\Lara_231020_P2948_MR_IB_Xlink_BS3_1mM_R1_fr2.raw	Accepted	64.9016	0	1.73295e-13	6.97228e-19	6.97228e-19	32.5788	7.84	8.07	8.89	0	Dead end	Intra	DE H2O	30.4092	30.4092	8061	0	0	4	552.302	SNU114	RGHVTQDAPIPGSPLYTIK	854	872							[T858-;S866-;Y869-;T870-]	30.4092
0	Protein state 1 - 1(1)	Data\Lara_231020_P2948_MR_IB_Xlink_BS3_1mM_R1_fr2.raw	Rejected	53.5262	0.0740741	2.20148e-16	6.26225e-21	6.68615e-10	39.5638	9.11	18.52	18.06	0	Cross-linked	Inter	XL	38.8677	38.8874	11133	0	0	4	759.403	CD2BP2	GGGKGRKGPGQPSSPQR	182	198		SNU114	KGLSEDVSISK	941	951		[K185-S950;K188-S950]	38.84797633145;38.887420323717
0	Protein state 1 - 1(1)	Data\Lara_231020_P2948_MR_IB_Xlink_BS3_1mM_R1_fr2.raw	Rejected	41.0211	0.188889	5.31572e-10	7.04018e-07	7.03537e-15	35.0241	3.48	2.25	333.46	0	Cross-linked	Inter	XL	38.8874	38.8874	11133	0	0	4	760.144	PRP6	GATGFTTRSDIGPAR	24	38		CD2BP2	GRKGPGQPSSPQR	186	198		[]	38.8874	rejected conflict q > qmin (0.0212765957446809) > (0.008)
0	Protein state 1 - 1(1)	Data\Lara_231020_P2948_MR_IB_Xlink_BS3_1mM_R1_fr2.raw	Accepted	64.8103	0	2.01441e-17	4.03735e-21	4.03735e-21	52.1772	1.34	0.79	1.92	0	Self Linked	Intra	XL	39.0589	39.0589	11198	0	0	3	691.028	DDX23	AEEEAEAKPKFLSKAER	153	169							[K160-K162;K160-S165;K160-K166;K162-S165;K162-K166;S165-K166]	39.0589
0	Protein state 1 - 1(1)	Data\Lara_231020_P2948_MR_IB_Xlink_BS3_1mM_R1_fr2.raw	Rejected	35.099	0.27037	7.14891e-10	9.69619e-10	0.000479329	28.0796	0.63	1.1	0.86	0	Cross-linked	Inter	XL	17.9147	17.9147	3446	0	0	4	630.589	PRP8	QTKEQSQLTATQTR	2032	2045		PRP6	HAPPGKR	48	54		[T2033-K53;K2034-K53]	17.9147
0	Protein state 1 - 1(1)	Data\Lara_231020_P2948_MR_IB_Xlink_BS3_1mM_R1_fr2.raw	Rejected	35.9337	0.0952381	2.44869e-06	2.67385e-06	0.0339282	33.5306	2.03	1.86	1.97	0	Cross-linked	Intra	XL	21.4026	21.4026	4622	0	0	5	523.262	PRP6	SDIGPARDANDPVDDR	32	47		PRP6	HAPPGKR	48	54		[]	21.4026	rejected conflict q > qmin (0.027906976744186) > (0.006)
0	Protein state 1 - 1(1)	Data\Lara_231020_P2948_MR_IB_Xlink_BS3_1mM_R1_fr2.raw	Rejected	43.5812	0.0833333	4.30838e-12	5.1136e-21	2.41462	34.8487	4.8	3.95	3.32	0	Cross-linked plus a dead end	Inter	XL(+DE H2O)	23.8567	23.8567	5502	0	0	4	611.819	CD2BP2	GRKGPGQPSSPQR	186	198		PRP6	SDIGPAR	32	38		[]	23.8567	rejected conflict q > qmin (0.00168208578637511) > (0)
0	Protein state 1 - 1(1)	Data\Lara_231020_P2948_MR_IB_Xlink_BS3_1mM_R1_fr2.raw	Rejected	22.1386	0.75	4.08318e-07	6.34742e-12	10	16.5438	6.01	3.92	15.71	0	Cross-linked plus a dead end	Inter	XL(+DE H2O)	26.3501	26.3501	6436	0	0	5	581.09	PRP8	GNNPKGYLPSHYER	2245	2258		PRP6	RTVGDQMK	54	61		[]	26.3501
0	Protein state 1 - 1(1)	Data\Lara_231020_P2948_MR_IB_Xlink_BS3_1mM_R1_fr2.raw	Accepted	64.8029	0.021164	3.41515e-15	5.27246e-25	0.000282904	34.2305	4.38	3.06	311.42	0	Cross-linked	Intra	XL	38.0039	38.0039	10786	0	0	4	802.128	PRP8	SGMSHEEDQLIPNLYR	1355	1370		PRP8	GYLPSHYER	2250	2258		[]	38.0039	rejected conflict q > qmin (0.0108527131782946) > (0)
0	Protein state 1 - 1(1)	Data\Lara_231020_P2948_MR_IB_Xlink_BS3_1mM_R1_fr2.raw	Rejected	50.289	0.0888889	3.70178e-13	1.24207e-20	126.062	41.3474	0	0	5.29	0	Cross-linked	Inter	XL	52.9023	52.9023	15530	0	0	6	845.596	BRR2	TEAEQCKNLELKDLLPYGFAIHHAGMTR	764	791		PRP6	MDERRKERREQR	112	123		[]	52.9023	rejected conflict q > qmin (0.0101757631822387) > (0)
0	Protein state 1 - 1(1)	Data\Lara_231020_P2948_MR_IB_Xlink_BS3_1mM_R1_fr2.raw	Rejected	22.3142	0.708333	3.6981e-06	6.61736e-08	7.43788e-05	18.4792	5.93	3.8	334.33	0	Cross-linked plus a dead end	Inter	XL(+DE H2O)	29.3384	29.3384	7606	0	0	5	593.31	CD2BP2	GRKGPGQPSSPQR	186	198		PRP6	EQREKEEIEK	121	130		[]	29.3384	rejected conflict q > qmin (0.0344827586206897) > (0.012)
0	Protein state 1 - 1(1)	Data\Lara_231020_P2948_MR_IB_Xlink_BS3_1mM_R1_fr2.raw	Rejected	38.4917	0.211111	3.58785e-08	1.54722e-08	0.0156106	34.4633	1.15	1.15	1.38	0	Cross-linked	Inter	XL	15.9998	15.9998	2842	0	0	4	442.743	PRP6	EKEEIEK	124	130		PRP8	HSKGVAK	664	670		[K125-S665;K125-K666]	15.9998
0	Protein state 1 - 1(1)	Data\Lara_231020_P2948_MR_IB_Xlink_BS3_1mM_R1_fr2.raw	Rejected	36.8706	0.0952381	7.5364e-09	1.1245e-05	6.23014e-06	19.1755	1.54	1.5	1.52	0	Cross-linked	Intra	XL	17.8891	17.8891	3437	0	0	4	491.753	PRP6	TVGDQMKK	55	62		PRP6	EKEEIEK	124	130		[]	17.8891	rejected conflict q > qmin (0.0821705426356589) > (0.067)
0	Protein state 1 - 1(1)	Data\Lara_231020_P2948_MR_IB_Xlink_BS3_1mM_R1_fr2.raw	Accepted	64.617	0	1.14945e-25	6.72115e-27	6.72115e-27	26	1.24	1.43	1.26	0	Free Peptide	Intra		36.4123	36.4073	10159	0	0	5	667.947	DDX23	QAILESPVSSCPPELANHPDAQHKPGTILTK	781	811							[]	36.407251819183;36.417415202917
0	Protein state 1 - 1(1)	Data\Lara_231020_P2948_MR_IB_Xlink_BS3_1mM_R1_fr2.raw	Rejected	51.6931	0.0814815	1.21831e-14	0.0621355	2.01938e-18	40.5672	1.18	1.25	2.2	0	Cross-linked	Inter	XL	21.0919	21.0919	4520	0	0	4	625.576	PRP6	EKEEIEKYR	124	132		CD2BP2	KGPGQPSSPQR	188	198		[]	21.0919	rejected conflict q > qmin (0.00925069380203515) > (0.003)
0	Protein state 1 - 1(1)	Data\Lara_231020_P2948_MR_IB_Xlink_BS3_1mM_R1_fr2.raw	Rejected	34.1266	0.292593	2.07895e-08	0.0011606	8.7851e-06	29.1844	0.77	1.72	0.18	0	Cross-linked	Inter	XL	22.2245	22.2245	4905	0	0	4	473.257	PRP6	EKEEIEK	124	130		PRP8	TLTTKER	529	535		[]	22.2245
0	Protein state 1 - 1(1)	Data\Lara_231020_P2948_MR_IB_Xlink_BS3_1mM_R1_fr2.raw	Rejected	21.7747	0.75	3.06022e-05	6.22128e-07	0.453168	19.1336	2.15	2.68	2.44	0	Cross-linked plus a dead end	Inter	XL(+DE H2O)	30.3496	30.3496	8035	0	0	4	572.07	PRP8	GVAKTVTKQR	667	676		PRP6	EKEEIEK	124	130		[]	30.3496
0	Protein state 1 - 1(1)	Data\Lara_231020_P2948_MR_IB_Xlink_BS3_1mM_R1_fr3.raw	Accepted	64.0645	0	8.40743e-18	6.6584e-19	6.6584e-19	19	1.99	1.86	1.28	0	Free Peptide	Intra		39.0264	39.0264	7959	0	0	4	476.976	PRP8	SGMSHEEDQLIPNLYR	1355	1370							[]	39.0264
0	Protein state 1 - 1(1)	Data\Lara_231020_P2948_MR_IB_Xlink_BS3_1mM_R1_fr2.raw	Accepted	64.0105	0.0296296	1.96449e-18	4.44416e-17	9.53226e-22	49.3462	1.2	1.9	1.05	0	Cross-linked	Inter	XL	37.4045	37.4045	10558	0	0	5	514.259	PRP6	AAYFEKNHGTR	580	590		CD2BP2	GNLGVYQETR	213	222		[Y582-Y218;Y582-T221;K585-Y218;K585-T221;T589-Y218;T589-T221]	37.4045
0	Protein state 1 - 1(1)	Data\Lara_231020_P2948_MR_IB_Xlink_BS3_1mM_R1_fr2.raw	Rejected	34.3748	0.285185	2.95809e-07	1.93729e-16	563.525	30.9131	0.45	0.43	1	0	Cross-linked	Inter	XL	27.0363	27.0363	6703	0	0	6	543.126	PRP6	MERPKIQQQFSDLKR	133	147		PRP8	SGLNQIPNRR	1524	1533		[]	27.0363
0	Protein state 1 - 1(1)	Data\Lara_231020_P2948_MR_IB_Xlink_BS3_1mM_R1_fr2.raw	Accepted	64.0052	0.021164	1.86071e-19	4.31863e-21	6.2697e-19	47.2931	1.05	1.49	0.09	0	Cross-linked	Intra	XL	36.8702	36.8702	10343	0	0	5	452.658	PRP6	AAYFEKNHGTR	580	590		PRP6	LLLKSVR	296	302		[Y582-K299;Y582-S300;K585-K299;K585-S300;T589-K299;T589-S300]	36.8702
0	Protein state 1 - 1(1)	Data\Lara_231020_P2948_MR_IB_Xlink_BS3_1mM_R1_fr3.raw	Accepted	63.7925	0	1.97372e-28	1.22046e-29	1.22046e-29	24	0.14	0.31	0.77	0	Free Peptide	Intra		43.0486	43.0486	8742	0	0	4	506.03	PRP8	DLKHLIYYRFNTGPVGK	607	623							[]	43.0486
0	Protein state 1 - 1(1)	Data\Lara_231020_P2948_MR_IB_Xlink_BS3_1mM_R1_fr2.raw	Accepted	63.7065	0.0333333	3.45857e-18	1.56255e-33	9.81219e-05	49.4168	0	0	13.24	0	Cross-linked	Inter	XL	52.5887	52.5887	15458	0	0	6	853.241	BRR2	TEAEQCKNLELKDLLPYGFAIHHAGMTR	764	791		DECOY_SNU114	GFAHFQVGDDTSYMK	479	493		[]	52.5887	rejected conflict q > qmin (0.00277520814061055) > (0)
0	Protein state 1 - 1(1)	Data\Lara_231020_P2948_MR_IB_Xlink_BS3_1mM_R1_fr2.raw	Accepted	63.6837	0.037037	6.36415e-18	2.40617e-22	1.73625e-14	27.7404	8.66	6.7	8.91	0	Cross-linked	Inter	XL	29.3384	29.3384	7606	0	0	5	593.117	PRP6	MERPKIQQQFSDLK	133	146		DECOY_DDX23	RDKSPSSKR	777	785		[K137-S780;K137-S783]	29.3384
0	Protein state 1 - 1(1)	Data\Lara_231020_P2948_MR_IB_Xlink_BS3_1mM_R1_fr2.raw	Accepted	63.3287	0	9.82902e-24	7.20135e-25	7.20135e-25	28	0.4	0.24	1.65	0	Free Peptide	Intra		43.5111	43.5111	12822	0	0	4	730.892	BRR2	GYEEVHVPALKPKPFGSEEQLLPVEK	441	466							[]	43.5111
0	Protein state 1 - 1(1)	Data\Lara_231020_P2948_MR_IB_Xlink_BS3_1mM_R1_fr2.raw	Accepted	63.1756	0.037037	1.05734e-16	7.7236e-12	5.04559e-09	51.3612	0.68	0.6	1.24	0	Cross-linked	Inter	XL	26.4477	26.4477	6474	0	0	4	567.553	CD2BP2	KGPGQPSSPQR	188	198		DDX23	KQFQDLGR	196	203		[K188-K196]	26.4477
0	Protein state 1 - 1(1)	Data\Lara_231020_P2948_MR_IB_Xlink_BS3_1mM_R1_fr3.raw	Accepted	63.134	0	3.81302e-28	2.2181e-29	2.2181e-29	25	2.42	2.42	1.43	0	Free Peptide	Intra		23.3763	23.3763	4563	0	0	4	404.97	PRP6	KCEHDPHVLLAVAK	836	849							[]	23.3763
0	Protein state 1 - 1(1)	Data\Lara_231020_P2948_MR_IB_Xlink_BS3_1mM_R1_fr2.raw	Accepted	63.1096	0	3.90702e-28	2.43412e-29	2.43412e-29	25	1.3	0.99	1.07	0	Free Peptide	Intra		51.7362	51.7362	15231	0	0	4	616.813	BRR2	QVLDLEDLVFTQGSHFMANKR	407	427							[]	51.7362
0	Protein state 1 - 1(1)	Data\Lara_231020_P2948_MR_IB_Xlink_BS3_1mM_R1_fr2.raw	Rejected	39.1719	0.0899471	7.14311e-09	9.89674e-07	1.18803e-05	34.3891	2.57	1.74	2.55	0	Cross-linked	Intra	XL	32.1614	32.1614	8530	0	0	4	576.807	PRP6	IQQQFSDLKR	138	147		PRP6	EKEEIEK	124	130		[S143-K125;K146-K125]	32.1614
0	Protein state 1 - 1(1)	Data\Lara_231020_P2948_MR_IB_Xlink_BS3_1mM_R1_fr1.raw	Accepted	63.0804	0	8.18794e-17	1.4188e-09	1.9266e-14	51.0596	1.36	1.24	0.08	0	Cross-linked	Intra	XL	39.4662	39.4662	6534	0	0	4	874.227	PRP8	SLPVEEQPKQIIVTR	1851	1865		PRP8	QTKEQSQLTATQTR	2032	2045		[S1851-T2033;S1851-K2034;S1851-S2037;S1851-T2040;S1851-T2042;S1851-T2044;K1859-T2033;K1859-K2034;K1859-S2037;K1859-T2040;K1859-T2042;K1859-T2044;T1864-T2033;T1864-K2034;T1864-S2037;T1864-T2040;T1864-T2042;T1864-T2044]	39.4662
0	Protein state 1 - 1(1)	Data\Lara_231020_P2948_MR_IB_Xlink_BS3_1mM_R1_fr2.raw	Rejected	22.3694	0.708333	1.60121e-08	3.10026e-12	4.33687e-06	13.3488	1.82	1.95	1.99	0	Cross-linked plus a dead end	Inter	XL(+DE H2O)	29.9878	29.9878	7879	0	0	6	412.425	PRP8	TLTTKERKKSR	529	539		PRP6	LLLKSVR	296	302		[]	29.9878
0	Protein state 1 - 1(1)	Data\Lara_231020_P2948_MR_IB_Xlink_BS3_1mM_R1_fr2.raw	Accepted	63.0086	0	5.46234e-14	3.45339e-20	3.45339e-20	29.7272	1.18	1.36	0.75	0	Dead end	Intra	DE H2O	29.1006	29.1006	7507	0	0	5	562.679	DDX23	KGCDVLAKSLEKMGYNACTLHGGK	675	698							[K675-;K682-;S683-;K686-;Y689-;T693-]	29.1006
0	Protein state 1 - 1(1)	Data\Lara_231020_P2948_MR_IB_Xlink_BS3_1mM_R1_fr3.raw	Accepted	62.8808	0	1.31194e-17	3.55324e-15	2.81597e-14	49.426	0	0	1.49	0	Cross-linked	Intra	XL	52.4733	52.4733	10492	0	0	4	800.659	BRR2	DEPTGEVLSLVGKLEGTR	34	51		BRR2	TKPQMQEER	59	67		[T37-T59;T37-K60;S42-T59;S42-K60;K46-T59;K46-K60;T50-T59;T50-K60]	52.4733
0	Protein state 1 - 1(1)	Data\Lara_231020_P2948_MR_IB_Xlink_BS3_1mM_R1_fr2.raw	Rejected	43.0954	0.0634921	1.04491e-11	3.09685e-06	2.6195e-10	34.8986	1.84	1.8	1.76	0	Cross-linked	Intra	XL	34.5807	34.5807	9457	0	0	4	468.278	PRP6	EKEEIEK	124	130		PRP6	LLLKSVR	296	302		[K125-K299;K125-S300]	34.5807
0	Protein state 1 - 1(1)	Data\Lara_231020_P2948_MR_IB_Xlink_BS3_1mM_R1_fr2.raw	Accepted	62.6941	0	6.42927e-10	5.03638e-14	5.03638e-14	37.0397	1.3	1.39	1.81	0	Dead end	Intra	DE H2O	29.1601	29.1601	7532	0	0	4	612.318	DDX23	RKQFQDLGRKMLEDPQER	195	212							[K196-;K204-]	29.1601
0	Protein state 1 - 1(1)	Data\Lara_231020_P2948_MR_IB_Xlink_BS3_1mM_R1_fr2.raw	Rejected	33.7909	0.10582	4.53528e-10	2.16282e-07	9.06063e-05	26.0572	1.53	1.75	0.55	0	Cross-linked	Intra	XL	37.9924	37.9924	10781	0	0	6	481.779	PRP6	MERPKIQQQFSDLKR	133	147		PRP6	LLLKSVR	296	302		[K137-K299;K137-S300]	37.9924
0	Protein state 1 - 1(1)	Data\Lara_231020_P2948_MR_IB_Xlink_BS3_1mM_R1_fr3.raw	Accepted	62.4976	0	7.17365e-19	2.88526e-23	2.88526e-23	46.4811	2.02	2	1.82	0	Self Linked	Intra	XL	23.6658	23.6658	4628	0	0	4	491.281	DDX23	IREEKDKSKELHAIK	237	251							[K241-K243;K241-S244;K241-K245;K243-S244;K243-K245;S244-K245]	23.6658
0	Protein state 1 - 1(1)	Data\Lara_231020_P2948_MR_IB_Xlink_BS3_1mM_R1_fr2.raw	Rejected	35.5398	0.100529	6.27002e-09	6.72363e-10	0.111358	30.1054	1.47	1.49	1.55	0	Cross-linked	Intra	XL	30.4447	30.4447	8077	0	0	5	449.259	PRP6	LEEVTGKLQVAR	318	329		PRP6	HAPPGKR	48	54		[T322-K53;K324-K53]	30.4447
0	Protein state 1 - 1(1)	Data\Lara_231020_P2948_MR_IB_Xlink_BS3_1mM_R1_fr2.raw	Rejected	46.3633	0.148148	4.34663e-12	6.93872e-06	5.8657e-08	38.277	0.8	1.55	1.43	0	Cross-linked	Inter	XL	33.0487	33.0487	8868	0	0	4	655.362	PRP6	LEEVTGKLQVAR	318	329		CD2BP2	KGPGQPSSPQR	188	198		[T322-K188;K324-K188]	33.0487
0	Protein state 1 - 1(1)	Data\Lara_231020_P2948_MR_IB_Xlink_BS3_1mM_R1_fr1.raw	Accepted	62.4889	0	7.90542e-19	1.64158e-37	0.0731687	46.5566	0	0	4.76	0	Cross-linked plus a dead end	Inter	XL(+DE H2O)	58.8245	58.8245	9829	0	0	8	784.046	40K	QRHELLLGAGSGPGAGQQQATPGALLQAGPPR	20	51		PRP8	RKFGFVDAQKEDMPPEHVRKIIR	49	71		[S30-K50;S30-K58;S30-K68;T40-K50;T40-K58;T40-K68]	58.8245
0	Protein state 1 - 1(1)	Data\Lara_231020_P2948_MR_IB_Xlink_BS3_1mM_R1_fr2.raw	Accepted	62.4353	0.021164	2.97371e-17	1.8898e-16	7.2658e-09	49.498	1.6	1.51	1.84	0	Cross-linked	Intra	XL	28.7999	28.7999	7383	0	0	5	522.493	BRR2	LNNPKFNDPHVK	1879	1890		BRR2	QLAQKVPHK	1870	1878		[]	28.7999	rejected conflict q > qmin (0.00465116279069767) > (0)
0	Protein state 1 - 1(1)	Data\Lara_231020_P2948_MR_IB_Xlink_BS3_1mM_R1_fr2.raw	Accepted	62.367	0.0208333	1.65229e-19	1.75147e-11	1.17024e-13	44.9371	1.83	1.7	0.75	0	Cross-linked plus a dead end	Inter	XL(+DE H2O)	26.4764	26.4764	6486	0	0	4	715.617	SNU114	CFAETPNKKNK	674	684		DDX23	KAEEEAEAKPK	152	162		[T678-K152;K681-K152;K682-K152]	26.4764
0	Protein state 1 - 1(1)	Data\Lara_231020_P2948_MR_IB_Xlink_BS3_1mM_R1_fr3.raw	Accepted	62.3644	0	3.49668e-23	2.36261e-24	2.36261e-24	22	1.63	1.63	1.39	0	Free Peptide	Intra		51.8157	51.8157	10365	0	0	4	429.493	BRR2	LIILDEIHLLHDDR	611	624							[]	51.8157
0	Protein state 1 - 1(1)	Data\Lara_231020_P2948_MR_IB_Xlink_BS3_1mM_R1_fr2.raw	Accepted	62.3635	0	1.08597e-19	5.14429e-25	5.14429e-25	44.5245	1.46	1.61	1.5	0	Self Linked	Intra	XL	35.5748	35.5748	9853	0	0	4	550.547	DDX23	KAEEEAEAKPKFLSKAER	152	169							[K152-K160;K152-K162;K152-S165;K152-K166;K160-K162;K160-S165;K160-K166;K162-S165;K162-K166;S165-K166]	35.5748
0	Protein state 1 - 1(1)	Data\Lara_231020_P2948_MR_IB_Xlink_BS3_1mM_R1_fr1.raw	Accepted	62.3391	0	1.38723e-21	1.07205e-22	1.07205e-22	15	0	0	2.99	0	Free Peptide	Intra		58.8545	58.8545	9839	0	0	4	434.994	DDX23	RPAVVYIGSAGKPHER	623	638							[]	58.8545
0	Protein state 1 - 1(1)	Data\Lara_231020_P2948_MR_IB_Xlink_BS3_1mM_R1_fr2.raw	Rejected	40.659	0.0793651	3.95502e-09	4.17289e-10	8.93963e-06	35.7603	0.84	1.08	0.05	0	Cross-linked	Intra	XL	41.0577	41.0577	11945	0	0	4	734.134	PRP6	LQVARNLIMKGTEMCPK	325	341		PRP6	LEEVTGK	318	324		[]	41.0577	rejected conflict q > qmin (0.0217054263565891) > (0)
0	Protein state 1 - 1(1)	Data\Lara_231020_P2948_MR_IB_Xlink_BS3_1mM_R1_fr3.raw	Accepted	62.187	0	5.1915e-19	5.07134e-22	5.07134e-22	45.7673	1.77	1.9	1.08	0	Dead end	Intra	DE H2O	19.0304	19.0304	3581	0	0	4	495.784	DDX23	IREEKDKSKELHAIK	237	251							[K241-;K243-;S244-;K245-]	19.0304
0	Protein state 1 - 1(1)	Data\Lara_231020_P2948_MR_IB_Xlink_BS3_1mM_R1_fr1.raw	Accepted	62.1037	0	1.07839e-18	8.09315e-23	8.09315e-23	46.3175	1.74	1.98	0.35	0	Self Linked	Intra	XL	33.6428	33.6428	5461	0	0	5	839.929	SNU114	ETKDLDEMDDDDDDDDVGDHDDDHPGMEVVLHEDK	29	63							[T30-K31]	33.6428
0	Protein state 1 - 1(1)	Data\Lara_231020_P2948_MR_IB_Xlink_BS3_1mM_R1_fr2.raw	Accepted	61.9963	0.037037	1.23282e-19	3.43994e-17	3.59125e-16	44.1342	1.01	0.14	1.8	0	Cross-linked	Inter	XL	34.68	34.68	9497	0	0	4	738.117	CD2BP2	KLDPPGGQFYNSK	321	333		DDX23	TLEEKEQEEAR	329	339		[K321-T329;K321-K333]	34.68
0	Protein state 1 - 1(1)	Data\Lara_231020_P2948_MR_IB_Xlink_BS3_1mM_R1_fr3.raw	Accepted	61.8974	0	4.46435e-19	5.80217e-24	5.80217e-24	45.2324	0.81	0.81	1.4	0	Dead end	Intra	DE H2O	33.5028	33.5028	6896	0	0	4	412.976	BRR2	QLPHFTSEHIKR	1962	1973							[T1967-;S1968-;K1972-]	33.5028
0	Protein state 1 - 1(1)	Data\Lara_231020_P2948_MR_IB_Xlink_BS3_1mM_R1_fr3.raw	Accepted	61.8743	0	2.44108e-17	2.21985e-25	0.00210228	48.6339	0	0	11.84	0	Cross-linked	Inter	XL	34.5705	34.5705	7110	0	0	6	459.237	PRP8	WSKQTDVGITHFR	1342	1354		SmE	MAYRGQGQK	1	9		[S1343-M1;S1343-Y3;K1344-M1;K1344-Y3;T1346-M1;T1346-Y3]	34.5705
0	Protein state 1 - 1(1)	Data\Lara_231020_P2948_MR_IB_Xlink_BS3_1mM_R1_fr2.raw	Rejected	53.0541	0.0777778	3.29452e-14	9.42531e-10	2.41749e-06	43.0234	2.21	2.27	1.18	0	Cross-linked	Inter	XL	22.3356	22.3356	4946	0	0	5	510.669	PRP6	KALEHVPNSVR	395	405		BRR2	TKPQMQEER	59	67		[K395-T59;K395-K60]	22.3356
0	Protein state 1 - 1(1)	Data\Lara_231020_P2948_MR_IB_Xlink_BS3_1mM_R1_fr2.raw	Accepted	61.7164	0.021164	1.70315e-17	9.5727e-19	3.69233e-16	48.1463	1.85	1.78	1.17	0	Cross-linked	Intra	XL	28.113	28.113	7121	0	0	4	432.772	PRP6	LLLKSVR	296	302		PRP6	HAPPGKR	48	54		[K299-K53;S300-K53]	28.113
0	Protein state 1 - 1(1)	Data\Lara_231020_P2948_MR_IB_Xlink_BS3_1mM_R1_fr2.raw	Rejected	40.9134	0.0793651	4.39131e-12	5.31494e-06	1.47185e-14	31.4645	1.63	2.47	0.98	0	Cross-linked	Intra	XL	25.4511	25.4511	6089	0	0	6	497.093	PRP6	HLQTGENHTSVDPR	190	203		PRP6	KALEHVPNSVR	395	405		[T193-K395;T198-K395;S199-K395]	25.4511
0	Protein state 1 - 1(1)	Data\Lara_231020_P2948_MR_IB_Xlink_BS3_1mM_R1_fr3.raw	Accepted	61.6413	0	1.47937e-17	3.8794e-24	3.8794e-24	47.9365	2.06	2.51	1.55	0	Dead end	Intra	DE H2O	29.4753	29.3876	5995	0	0	4	513.014	40K	LKGHTSFVNSCYPARR	147	162							[K148-;T151-;S152-;S156-;Y158-]	29.387611396517;29.56297153705
0	Protein state 1 - 1(1)	Data\Lara_231020_P2948_MR_IB_Xlink_BS3_1mM_R1_fr2.raw	Accepted	61.5987	0.037037	3.91215e-12	3.74836e-15	1.55783e-06	42.4736	1.85	1.46	0.18	0	Cross-linked	Inter	XL	21.6795	21.6795	4713	0	0	4	600.297	DDX23	KMLEDPQER	204	212		PRP8	QNTDKGNNPK	2240	2249		[K204-T2242;K204-K2244]	21.6795
0	Protein state 1 - 1(1)	Data\Lara_231020_P2948_MR_IB_Xlink_BS3_1mM_R1_fr2.raw	Accepted	61.2287	0.037037	7.65807e-18	9.23508e-18	1.8982e-08	46.8588	1.25	1.71	1.88	0	Cross-linked	Inter	XL	20.2086	20.2086	4216	0	0	4	616.563	CD2BP2	KGPGQPSSPQR	188	198		DDX23	KMLEDPQER	204	212		[K188-K204]	20.2086
0	Protein state 1 - 1(1)	Data\Lara_231020_P2948_MR_IB_Xlink_BS3_1mM_R1_fr2.raw	Rejected	38.1083	0.211111	1.0818e-09	8.88966e-06	0.000163396	32.0318	1.79	1.9	1.67	0	Cross-linked	Inter	XL	32.9874	32.9874	8843	0	0	5	507.279	PRP6	KALEHVPNSVR	395	405		BRR2	EEEKLELQK	1031	1039		[K395-K1034]	32.9874
0	Protein state 1 - 1(1)	Data\Lara_231020_P2948_MR_IB_Xlink_BS3_1mM_R1_fr3.raw	Accepted	61.1721	0	1.58151e-24	1.27178e-25	1.27178e-25	19	0.79	0.78	0.58	0	Free Peptide	Intra		54.4037	54.5202	10844	0	0	4	602.804	BRR2	HLSDHLSELVEQTLSDLEQSK	1780	1800							[]	54.287236347717;54.52015694985
0	Protein state 1 - 1(1)	Data\Lara_231020_P2948_MR_IB_Xlink_BS3_1mM_R1_fr2.raw	Rejected	49.6675	0.0888889	4.3586e-14	5.93492e-07	1.97707e-12	38.9927	0.29	1.91	0.08	0	Cross-linked	Inter	XL	34.4259	34.4259	9395	0	0	4	641.597	PRP6	KALEHVPNSVR	395	405		CD2BP2	LSGLADQMVAR	202	212		[K395-S203]	34.4259
0	Protein state 1 - 1(1)	Data\Lara_231020_P2948_MR_IB_Xlink_BS3_1mM_R1_fr1.raw	Accepted	61.1688	0	1.78418e-13	3.55651e-12	3.0378e-07	39.5895	1.05	1.26	1.19	0	Cross-linked	Intra	XL	43.28	43.28	7303	0	0	5	602.942	PRP6	LQPGDTAKAVVAQAVR	352	367		PRP6	KALEHVPNSVR	395	405		[T357-K395;T357-S403;K359-K395;K359-S403]	43.28
0	Protein state 1 - 1(1)	Data\Lara_231020_P2948_MR_IB_Xlink_BS3_1mM_R1_fr2.raw	Accepted	61.1425	0	2.72377e-20	2.19357e-21	2.19357e-21	20	5.06	4.75	306.63	0	Free Peptide	Intra		49.7983	49.7983	14727	0	0	4	804.625	PRP8	ASEMAGPPQMPNDFLSFQDIATEAAHPIR	1058	1086							[]	49.7983
0	Protein state 1 - 1(1)	Data\Lara_231020_P2948_MR_IB_Xlink_BS3_1mM_R1_fr2.raw	Accepted	61.0705	0.0407407	1.21595e-21	4.43468e-31	1.22134e-14	37.5545	8.83	10.44	342.36	0	Cross-linked	Inter	XL	36.0957	36.0957	10038	0	0	4	752.405	CD2BP2	KKLVDPVAGSGGPGSR	25	40		DECOY_DDX23	KREEKSPSADR	800	810		[K25-S805;K25-S807;K26-S805;K26-S807]	36.0957
0	Protein state 1 - 1(1)	Data\Lara_231020_P2948_MR_IB_Xlink_BS3_1mM_R1_fr1.raw	Accepted	60.9039	0	2.12435e-10	2.53662e-12	2.53662e-12	27.108	1.73	1.42	1.43	0	Dead end	Intra	DE H2O	37.2116	37.2116	6111	0	0	4	992.64	SNU114	DLDEMDDDDDDDDVGDHDDDHPGMEVVLHEDKK	32	64							[K63-]	37.2116
0	Protein state 1 - 1(1)	Data\Lara_231020_P2948_MR_IB_Xlink_BS3_1mM_R1_fr2.raw	Rejected	29.4362	0.374074	0.000117158	1.62647e-06	4.93087e-08	28.0098	3.06	5.93	3.71	0	Cross-linked	Inter	XL	45.9445	45.9559	13668	0	0	4	676.631	PRP6	ALEHVPNSVRLWK	396	408		SNU114	LAVTVCINK	251	259		[]	45.933192879183;45.955885642117	rejected conflict q > qmin (0.0536540240518039) > (0.027)
0	Protein state 1 - 1(1)	Data\Lara_231020_P2948_MR_IB_Xlink_BS3_1mM_R1_fr2.raw	Accepted	60.7354	0	4.19697e-27	2.51786e-28	2.51786e-28	29	1.96	0.96	1.54	0	Free Peptide	Intra		42.5891	42.5891	12540	0	0	4	594.055	40K	RGPQLVCTGSDDGTVKLWDIR	162	182							[]	42.5891
0	Protein state 1 - 1(1)	Data\Lara_231020_P2948_MR_IB_Xlink_BS3_1mM_R1_fr2.raw	Accepted	60.5578	0.021164	6.81322e-17	7.77892e-13	3.60694e-07	47.7655	1.32	1.38	0.05	0	Cross-linked	Intra	XL	46.6897	46.6897	13908	0	0	4	551.324	BRR2	KADEVLEILK	285	294		BRR2	IQSKLYR	484	490		[K285-S486;K285-K487;K285-Y489]	46.6897
0	Protein state 1 - 1(1)	Data\Lara_231020_P2948_MR_IB_Xlink_BS3_1mM_R1_fr2.raw	Rejected	35.0319	0.27037	5.18158e-11	8.4294e-08	3.71849e-09	25.8134	2.98	4.2	5.48	0	Cross-linked	Inter	XL	39.3695	39.3695	11304	0	0	4	669.082	PRP6	LEEANGNTQMVEK	473	485		PRP8	ATKFFQSTK	478	486		[T480-K480]	39.3695
0	Protein state 1 - 1(1)	Data\Lara_231020_P2948_MR_IB_Xlink_BS3_1mM_R1_fr2.raw	Rejected	46.2454	0.148148	1.98103e-11	9.02008e-16	1.28823e-05	39.1314	2.62	0.69	0.67	0	Cross-linked	Inter	XL	29.8351	29.8351	7811	0	0	4	582.042	PRP6	AGSVATCQAVMR	516	527		BRR2	KNFPFER	1146	1152		[S518-K1146]	29.8351
0	Protein state 1 - 1(1)	Data\Lara_231020_P2948_MR_IB_Xlink_BS3_1mM_R1_fr2.raw	Accepted	60.4263	0.0407407	8.99885e-13	7.88363e-13	1.04964e-06	36.0288	0.74	0.31	449.96	0	Cross-linked	Inter	XL	29.0478	29.0478	7484	0	0	5	446.236	DDX23	KMLEDPQER	204	212		SmE	SRKQLGR	70	76		[K204-S70;K204-K72]	29.0478
0	Protein state 1 - 1(1)	Data\Lara_231020_P2948_MR_IB_Xlink_BS3_1mM_R1_fr2.raw	Accepted	60.3347	0	2.04104e-17	3.81013e-21	3.81013e-21	46.512	1.41	0.97	1.28	0	Self Linked	Intra	XL	43.2292	43.2292	12707	0	0	4	592.823	PRP6	SVDALKKCEHDPHVLLAVAK	830	849							[S830-K835;S830-K836;K835-K836]	43.2292
0	Protein state 1 - 1(1)	Data\Lara_231020_P2948_MR_IB_Xlink_BS3_1mM_R1_fr2.raw	Accepted	60.2322	0.021164	8.62783e-18	4.10696e-20	9.54648e-31	45.6518	6.6	6.34	6.55	0	Cross-linked	Intra	XL	24.5614	24.5614	5769	0	0	6	460.76	PRP8	LTRLYLKAEQER	779	790		PRP8	IGLNSKMPSR	1301	1310		[T780-S1305;T780-K1306;Y783-S1305;Y783-K1306;Y783-S1309;K785-S1305;K785-K1306;K785-S1309]	24.5614
0	Protein state 1 - 1(1)	Data\Lara_231020_P2948_MR_IB_Xlink_BS3_1mM_R1_fr2.raw	Accepted	60.1321	0	3.26983e-26	1.17334e-25	1.17334e-25	21	1.38	1.38	3.46	0	Free Peptide	Intra		35.4717	35.4717	9809	0	0	3	487.612	SNU114	ILDAVVAQEPLHR	791	803							[]	35.4717
0	Protein state 1 - 1(1)	Data\Lara_231020_P2948_MR_IB_Xlink_BS3_1mM_R1_fr2.raw	Rejected	47.6621	0.122222	3.0937e-13	5.05681e-20	0.00545446	37.9735	7.26	6.55	357.04	0	Cross-linked	Inter	XL	36.5177	36.5177	10202	0	0	4	718.117	PRP8	GNNPKGYLPSHYER	2245	2258		PRP6	ESLEALLQR	591	599		[K2249-S592]	36.5177
0	Protein state 1 - 1(1)	Data\Lara_231020_P2948_MR_IB_Xlink_BS3_1mM_R1_fr2.raw	Accepted	60.1079	0	4.86339e-19	1.15158e-25	1.15158e-25	42.8354	1.11	1.64	0.14	0	Dead end	Intra	DE H2O	35.6766	35.6766	9888	0	0	4	603.834	DDX23	SYLRRPAVVYIGSAGKPHER	619	638							[S619-;Y620-;Y628-;S631-;K634-]	35.6766
0	Protein state 1 - 1(1)	Data\Lara_231020_P2948_MR_IB_Xlink_BS3_1mM_R1_fr2.raw	Rejected	42.3213	0.0687831	4.83234e-11	7.78601e-14	2.82831e-05	35.0269	1.86	0.95	1.04	0	Cross-linked	Intra	XL	36.9579	36.9579	10378	0	0	5	682.14	PRP6	LEEANGNTQMVEKIIDR	473	489		PRP6	AAYFEKNHGTR	580	590		[K485-Y582;K485-K585;K485-T589]	36.9579
0	Protein state 1 - 1(1)	Data\Lara_231020_P2948_MR_IB_Xlink_BS3_1mM_R1_fr2.raw	Accepted	60.0646	0.021164	2.96294e-16	5.6962e-09	1.38639e-09	48.2631	0	0	1.17	0	Cross-linked	Intra	XL	50.9207	50.9207	15018	0	0	4	820.469	PRP8	SLPVEEQPKQIIVTR	1851	1865		PRP8	IMKANPALYVLR	1733	1744		[S1851-K1735;K1859-K1735;K1859-Y1741;T1864-K1735]	50.9207
0	Protein state 1 - 1(1)	Data\Lara_231020_P2948_MR_IB_Xlink_BS3_1mM_R1_fr3.raw	Accepted	59.9679	0	9.04212e-27	5.59243e-28	5.59243e-28	24	4.49	4.79	5.44	0	Free Peptide	Intra		44.1705	44.1705	8967	0	0	4	537.266	SNU114	TCFVDCLIEQTHPEIRK	143	159							[]	44.1705
0	Protein state 1 - 1(1)	Data\Lara_231020_P2948_MR_IB_Xlink_BS3_1mM_R1_fr2.raw	Rejected	38.7087	0.203704	6.0576e-11	1.31021e-05	4.06587e-11	30.7383	2.04	2.02	2.14	0	Cross-linked	Inter	XL	25.7569	25.7569	6206	0	0	4	640.554	PRP6	LESENDEYER	651	660		CD2BP2	KGPGQPSSPQR	188	198		[S653-K188;Y658-K188]	25.7569
0	Protein state 1 - 1(1)	Data\Lara_231020_P2948_MR_IB_Xlink_BS3_1mM_R1_fr2.raw	Accepted	59.8907	0.0407407	3.86385e-15	3.4569e-14	0.00235905	49.8549	1.51	1.48	2.26	0	Cross-linked	Inter	XL	19.0903	19.0903	3852	0	0	4	530.758	DDX23	KMLEDPQER	204	212		BRR2	MGDKAQR	52	58		[K204-K55]	19.0903
0	Protein state 1 - 1(1)	Data\Lara_231020_P2948_MR_IB_Xlink_BS3_1mM_R1_fr2.raw	Accepted	59.8376	0.0444444	2.79154e-19	1.32441e-27	3.27817e-16	41.8966	9.76	10.33	9.78	0	Cross-linked	Inter	XL	42.2744	42.2211	12404	0	0	4	680.605	PRP8	QTKEQSQLTATQTR	2032	2045		DECOY_DDX23	EASKSRSR	752	759		[T2033-S754;T2033-K755;T2033-S756;T2033-S758;K2034-S754;K2034-K755;K2034-S756;K2034-S758;S2037-S754;S2037-K755]	42.221138069583;42.239519095717;42.291089149317;42.34601838585
0	Protein state 1 - 1(1)	Data\Lara_231020_P2948_MR_IB_Xlink_BS3_1mM_R1_fr2.raw	Rejected	31.1219	0.25	0.000319367	2.97646e-07	0.132746	20.4817	9.28	9.06	507.59	0	Cross-linked plus a dead end	Inter	XL(+DE H2O)	16.2411	16.2411	2915	0	0	4	504.511	PRP6	ARSSAPTAR	668	676		BRR2	MADVTAR	1	7		[]	16.2411	Rejected by ms1MIP resolution
0	Protein state 1 - 1(1)	Data\Lara_231020_P2948_MR_IB_Xlink_BS3_1mM_R1_fr1.raw	Accepted	59.8159	0	1.25356e-13	8.43063e-17	8.43063e-17	26.7549	1.83	1.68	1.66	0	Dead end	Intra	DE H2O	39.3593	39.3593	6516	0	0	4	925.138	SNU114	IEHTYTGGVDSDLGEAMSDCDPDGPLMCHTTK	449	480							[T452-;Y453-;T454-;S459-;S466-;T478-;T479-]	39.3593
0	Protein state 1 - 1(1)	Data\Lara_231020_P2948_MR_IB_Xlink_BS3_1mM_R1_fr2.raw	Accepted	59.7761	0	1.29034e-11	1.83928e-19	4.08789e-05	54.2633	1.3	1.49	1.66	0	Cross-linked plus a dead end	Intra	XL(+DE H2O)	40.2446	40.2446	11635	0	0	4	761.405	DDX23	AEEEAEAKPKFLSKAER	153	169		DDX23	EAEALKR	170	176		[K160-K175;K162-K175;S165-K175;K166-K175]	40.2446
0	Protein state 1 - 1(1)	Data\Lara_231020_P2948_MR_IB_Xlink_BS3_1mM_R1_fr2.raw	Accepted	59.7365	0	7.27321e-26	4.64316e-27	4.64316e-27	32	0.75	1.15	0.55	0	Free Peptide	Intra		38.3972	38.3972	10949	0	0	4	605.305	PRP6	GYLTDLNSMIPTHGGDINDIKK	272	293							[]	38.3972
0	Protein state 1 - 1(1)	Data\Lara_231020_P2948_MR_IB_Xlink_BS3_1mM_R1_fr2.raw	Accepted	59.5642	0	8.481e-17	2.32806e-10	1.26019e-15	46.6738	1.34	1.47	1.45	0	Cross-linked plus a dead end	Intra	XL(+DE H2O)	26.7275	26.7275	6580	0	0	5	544.894	DDX23	KKRKQFQDLGR	193	203		DDX23	KLDEMTDR	361	368		[K193-K361;K193-T366;K194-K361;K194-T366;K196-K361]	26.7275
0	Protein state 1 - 1(1)	Data\Lara_231020_P2948_MR_IB_Xlink_BS3_1mM_R1_fr2.raw	Accepted	59.478	0.0416667	9.02402e-13	8.01881e-21	32.6293	41.1218	3.59	3.39	4.65	0	Cross-linked plus a dead end	Inter	XL(+DE H2O)	32.2161	32.2161	8551	0	0	5	659.523	PRP8	FGFVDAQKEDMPPEHVR	51	67		DECOY_SNU114	TKIMFER	36	42		[]	32.2161	rejected conflict q > qmin (0.00168208578637511) > (0)
0	Protein state 1 - 1(1)	Data\Lara_231020_P2948_MR_IB_Xlink_BS3_1mM_R1_fr2.raw	Accepted	59.158	0.021164	1.75343e-18	1.60185e-21	7.51822e-07	42.7561	1.49	1.38	0.12	0	Cross-linked	Intra	XL	32.8078	32.8078	8772	0	0	6	616.644	PRP8	YLTEHPDPNNENIVGYNNKK	1113	1132		PRP8	LMKHDVNLGR	1142	1151		[Y1128-K1144;K1131-K1144]	32.8078
0	Protein state 1 - 1(1)	Data\Lara_231020_P2948_MR_IB_Xlink_BS3_1mM_R1_fr2.raw	Rejected	43.2259	0.162963	7.56348e-12	9.07355e-12	9.07355e-12	34.8241	4.98	4.98	4.79	0	Cross-linked	Inter	XL	30.4323	30.4323	8071	0	0	4	416.502	PRP6	VFMKSVK	677	683		SNU114	ALLGSVK	757	763		[K680-S761]	30.4323
0	Protein state 1 - 1(1)	Data\Lara_231020_P2948_MR_IB_Xlink_BS3_1mM_R1_fr2.raw	Rejected	31.3578	0.340741	9.28604e-06	0.0833778	1.05373e-09	29.1386	8.3	7.7	7.62	0	Cross-linked	Inter	XL	34.3704	34.3704	9372	0	0	4	707.862	PRP6	SVKLEWVQDNIR	681	692		BRR2	TKPQMQEER	59	67		[]	34.3704
0	Protein state 1 - 1(1)	Data\Lara_231020_P2948_MR_IB_Xlink_BS3_1mM_R1_fr2.raw	Rejected	48.319	0.107407	3.77922e-12	8.6572e-16	1.38042e-14	24.6392	9.78	9.78	9.64	0	Cross-linked	Inter	XL	35.4971	35.4971	9819	0	0	5	561.7	PRP6	SVKLEWVQDNIR	681	692		CD2BP2	KGPGQPSSPQR	188	198		[]	35.4971	rejected conflict q > qmin (0.0319148936170213) > (0.015)
0	Protein state 1 - 1(1)	Data\Lara_231020_P2948_MR_IB_Xlink_BS3_1mM_R1_fr2.raw	Rejected	25.4154	0.520833	7.97929e-06	0.00824309	5.8657e-08	22.5421	3.49	2.72	2.86	0	Cross-linked plus a dead end	Inter	XL(+DE H2O)	33.0487	33.0487	8868	0	0	4	655.359	PRP6	LEEKIGQLTR	752	761		CD2BP2	KGPGQPSSPQR	188	198		[]	33.0487	rejected conflict q > qmin (0.0235492010092515) > (0.016)
0	Protein state 1 - 1(1)	Data\Lara_231020_P2948_MR_IB_Xlink_BS3_1mM_R1_fr2.raw	Rejected	29.0507	0.133333	3.55584e-06	0.00106986	1.46489e-06	26.2015	3.63	2.87	4.67	0	Cross-linked plus a dead end	Intra	XL(+DE H2O)	34.204	34.204	9305	0	0	4	543.049	PRP6	LEEKIGQLTR	752	761		PRP6	SSAPTAR	670	676		[]	34.204	rejected conflict q > qmin (0.0177304964539007) > (0.003)
0	Protein state 1 - 1(1)	Data\Lara_231020_P2948_MR_IB_Xlink_BS3_1mM_R1_fr2.raw	Rejected	47.9724	0.118519	7.6246e-12	6.5693e-10	3.95048e-08	40.5711	1.92	1.58	2.08	0	Cross-linked	Inter	XL	22.7277	22.7277	5089	0	0	4	529.782	BRR2	TKPQMQEER	59	67		PRP6	AILEKSR	764	770		[T59-K768;T59-S769;K60-K768;K60-S769]	22.7277
0	Protein state 1 - 1(1)	Data\Lara_231020_P2948_MR_IB_Xlink_BS3_1mM_R1_fr2.raw	Accepted	59.0993	0.021164	1.24111e-18	2.65443e-17	1.2663e-24	42.3411	1.64	1.44	1.75	0	Cross-linked	Intra	XL	38.0284	38.0284	10796	0	0	5	704.152	DDX23	MGYNACTLHGGKGQEQR	687	703		DDX23	AGAKDILVATDVAGR	712	726		[Y689-K715;T693-K715;K698-K715]	38.0284
0	Protein state 1 - 1(1)	Data\Lara_231020_P2948_MR_IB_Xlink_BS3_1mM_R1_fr2.raw	Accepted	59.0343	0	6.16738e-17	1.22292e-15	1.38063e-08	45.7375	1.62	1.83	1.03	0	Cross-linked plus a dead end	Intra	XL(+DE H2O)	37.9653	37.9653	10770	0	0	5	634.945	DDX23	KAEEEAEAKPKFLSKAER	152	169		DDX23	EAEALKR	170	176		[K152-K175;K160-K175;K162-K175;S165-K175;K166-K175]	37.9653
0	Protein state 1 - 1(1)	Data\Lara_231020_P2948_MR_IB_Xlink_BS3_1mM_R1_fr2.raw	Accepted	58.883	0	2.32974e-21	1.80178e-26	1.80178e-26	34.7872	1.84	2.2	2.28	0	Self Linked	Intra	XL	36.1891	36.1891	10074	0	0	4	589.788	PRP8	QNTDKGNNPKGYLPSHYER	2240	2258							[T2242-K2244;T2242-K2249;T2242-Y2251;T2242-S2254;K2244-K2249;K2244-Y2251;K2244-S2254;K2249-Y2251;K2249-S2254;K2249-Y2256;Y2251-S2254;Y2251-Y2256;S2254-Y2256]	36.1891
0	Protein state 1 - 1(1)	Data\Lara_231020_P2948_MR_IB_Xlink_BS3_1mM_R1_fr2.raw	Accepted	58.6658	0.021164	4.80358e-19	8.00089e-26	8.93528e-25	40.7743	1.78	0.83	2.52	0	Cross-linked	Intra	XL	32.1749	32.1749	8536	0	0	5	543.652	PRP6	AAYFEKNHGTR	580	590		PRP6	LESENDEYER	651	660		[Y582-Y658;K585-S653;K585-Y658;T589-S653;T589-Y658]	32.1749
0	Protein state 1 - 1(1)	Data\Lara_231020_P2948_MR_IB_Xlink_BS3_1mM_R1_fr1.raw	Accepted	58.2146	0	8.8872e-19	8.36246e-20	8.36246e-20	18	0.88	1.58	1.36	0	Free Peptide	Intra		23.5186	23.5186	3516	0	0	5	766.297	SNU114	DLDEMDDDDDDDDVGDHDDDHPGMEVVLHEDKK	32	64							[]	23.5186
0	Protein state 1 - 1(1)	Data\Lara_231020_P2948_MR_IB_Xlink_BS3_1mM_R1_fr2.raw	Accepted	58.0909	0.026455	6.15719e-17	2.79816e-27	3.7231e-13	34.4645	1.75	4.7	4.67	0	Cross-linked	Intra	XL	29.8809	29.8809	7831	0	0	4	805.404	PRP8	QTKEQSQLTATQTR	2032	2045		DECOY_PRP8	IDDSSVYIHNTR	239	250		[]	29.8809	rejected conflict q > qmin (0.00775193798449612) > (0.001)
0	Protein state 1 - 1(1)	Data\Lara_231020_P2948_MR_IB_Xlink_BS3_1mM_R1_fr3.raw	Accepted	57.9779	0	1.22068e-15	4.19004e-20	4.19004e-20	46.7145	1.12	1.64	0.33	0	Dead end	Intra	DE H2O	32.2657	32.2657	6636	0	0	4	461.499	PRP8	YAEKRKFGFVDAQK	45	58							[Y45-;K48-;K50-]	32.2657
0	Protein state 1 - 1(1)	Data\Lara_231020_P2948_MR_IB_Xlink_BS3_1mM_R1_fr2.raw	Accepted	57.9301	0.026455	7.30038e-16	7.16461e-16	5.51648e-08	46.2724	1.08	1.84	1.26	0	Cross-linked	Intra	XL	42.1292	42.1292	12367	0	0	4	687.608	DDX23	TLEEKEQEEAR	329	339		DDX23	EFALSNLKAGAK	704	715		[T329-S708;T329-K711;K333-S708;K333-K711]	42.1292
0	Protein state 1 - 1(1)	Data\Lara_231020_P2948_MR_IB_Xlink_BS3_1mM_R1_fr2.raw	Rejected	42.0658	0.0687831	6.04094e-11	3.91261e-07	3.65275e-05	34.8694	2.33	1.81	1.7	0	Cross-linked	Intra	XL	36.6576	36.6576	10258	0	0	4	469.76	PRP6	EAYNQGLK	730	737		PRP6	AILEKSR	764	770		[Y732-K768;Y732-S769]	36.6576
0	Protein state 1 - 1(1)	Data\Lara_231020_P2948_MR_IB_Xlink_BS3_1mM_R1_fr2.raw	Accepted	57.9201	0.0444444	1.72896e-17	2.28095e-15	1.49042e-09	43.1863	1.69	1.53	2.32	0	Cross-linked	Inter	XL	16.2473	16.2473	2918	0	0	4	492.009	CD2BP2	KGPGQPSSPQR	188	198		PRP6	SSAPTAR	670	676		[K188-S670;K188-S671]	16.2473
0	Protein state 1 - 1(1)	Data\Lara_231020_P2948_MR_IB_Xlink_BS3_1mM_R1_fr3.raw	Accepted	57.6482	0	1.17052e-17	5.61997e-24	5.61997e-24	42.4661	1.48	1.44	1.65	0	Dead end	Intra	DE H2O	33.3296	33.3296	6852	0	0	4	594.291	PRP8	QNTDKGNNPKGYLPSHYER	2240	2258							[T2242-;K2244-;K2249-;Y2251-;S2254-;Y2256-]	33.3296
0	Protein state 1 - 1(1)	Data\Lara_231020_P2948_MR_IB_Xlink_BS3_1mM_R1_fr2.raw	Rejected	30.3788	0.355556	0.000113286	0.106428	1.34183e-07	28.9883	0.42	0.26	1.62	0	Cross-linked	Inter	XL	39.4873	39.4873	11348	0	0	4	564.813	BRR2	EDLIREERSR	369	378		PRP6	AILEKSR	764	770		[]	39.4873
0	Protein state 1 - 1(1)	Data\Lara_231020_P2948_MR_IB_Xlink_BS3_1mM_R1_fr2.raw	Accepted	57.6062	0.0444444	6.03153e-16	2.20103e-16	0.00115694	45.7205	1.44	1.64	0.49	0	Cross-linked	Inter	XL	18.5597	18.5597	3665	0	0	4	545.785	CD2BP2	KGPGQPSSPQR	188	198		PRP6	EKEEIEK	124	130		[K188-K125]	18.5597
0	Protein state 1 - 1(1)	Data\Lara_231020_P2948_MR_IB_Xlink_BS3_1mM_R1_fr2.raw	Accepted	57.4741	0	7.73681e-19	6.62618e-20	6.62618e-20	22	1.92	1.75	0.88	0	Free Peptide	Intra		41.5805	41.5805	12158	0	0	6	549.928	BRR2	FLYEPLPVESHLDHCMHDHFNAEIVTK	1717	1743							[]	41.5805
0	Protein state 1 - 1(1)	Data\Lara_231020_P2948_MR_IB_Xlink_BS3_1mM_R1_fr1.raw	Accepted	57.466	0	1.10362e-25	1.05105e-26	1.05105e-26	18	2.81	0.1	1.48	0	Free Peptide	Intra		43.8721	43.8721	7413	0	0	4	701.108	40K	LPGHAGSINEVAFHPDEPIIISASSDK	323	349							[]	43.8721
0	Protein state 1 - 1(1)	Data\Lara_231020_P2948_MR_IB_Xlink_BS3_1mM_R1_fr2.raw	Accepted	57.0996	0.0481481	9.50586e-17	2.57254e-10	1.63534e-23	43.5815	1.79	1.95	1.77	0	Cross-linked	Inter	XL	37.4318	37.4318	10568	0	0	4	753.917	DECOY_PRP8	TVIIQKPQEEVPLSR	472	486		CD2BP2	KGPGQPSSPQR	188	198		[]	37.4318	rejected conflict q > qmin (0.00462534690101758) > (0)
0	Protein state 1 - 1(1)	Data\Lara_231020_P2948_MR_IB_Xlink_BS3_1mM_R1_fr2.raw	Accepted	57.0397	0	1.69029e-25	1.3102e-26	1.3102e-26	17	4.52	4.52	2.89	0	Free Peptide	Intra		35.3284	35.3284	9752	0	0	2	633.37	BRR2	TNLLLQAHLSR	1891	1901							[]	35.3284
0	Protein state 1 - 1(1)	Data\Lara_231020_P2948_MR_IB_Xlink_BS3_1mM_R1_fr2.raw	Rejected	32.9472	0.121693	1.23735e-08	4.36602e-07	0.00428965	27.459	1.29	1.29	1.98	0	Cross-linked	Intra	XL	21.0255	21.0255	4498	0	0	4	441.006	PRP6	TKSVDALK	828	835		PRP6	HAPPGKR	48	54		[T828-K53;K829-K53;S830-K53]	21.0255
0	Protein state 1 - 1(1)	Data\Lara_231020_P2948_MR_IB_Xlink_BS3_1mM_R1_fr2.raw	Accepted	56.8731	0.0481481	2.14384e-22	7.1679e-21	2.26377e-34	27.2967	0	0.37	282.32	0	Cross-linked	Inter	XL	29.2746	29.2746	7580	0	0	6	592.814	PRP6	MERPKIQQQFSDLK	133	146		CD2BP2	GGGKGRKGPGQPSSPQR	182	198		[K137-K185]	29.2746
0	Protein state 1 - 1(1)	Data\Lara_231020_P2948_MR_IB_Xlink_BS3_1mM_R1_fr2.raw	Rejected	26.5229	0.248677	9.9381e-08	0.00382444	3.19089e-07	21.0587	1.26	4.12	1.38	0	Cross-linked	Intra	XL	26.4309	26.4309	6468	0	0	4	478	PRP6	EMMEKAR	723	729		PRP6	TKSVDALK	828	835		[]	26.4309
0	Protein state 1 - 1(1)	Data\Lara_231020_P2948_MR_IB_Xlink_BS3_1mM_R1_fr3.raw	Accepted	56.8181	0	4.25021e-23	2.87106e-24	2.87106e-24	22	0.79	1.95	2.03	0	Free Peptide	Intra		35.0264	35.0264	7202	0	0	4	474.281	SNU114	SIVIRPLEPQPAPHLAR	915	931							[]	35.0264
0	Protein state 1 - 1(1)	Data\Lara_231020_P2948_MR_IB_Xlink_BS3_1mM_R1_fr2.raw	Accepted	56.586	0.0416667	4.78607e-16	1.37838e-18	1.26919e-05	44.2448	1.21	2.56	1.21	0	Cross-linked plus a dead end	Inter	XL(+DE H2O)	51.1763	51.1763	15086	0	0	4	764.186	PRP8	ALNMAIPGGPKFEPLVR	268	284		DDX23	YLGGIKKR	254	261		[K278-K259;K278-K260]	51.1763
0	Protein state 1 - 1(1)	Data\Lara_231020_P2948_MR_IB_Xlink_BS3_1mM_R1_fr2.raw	Rejected	38.9193	0.0899471	3.52526e-12	1.87196e-12	6.01495e-13	28.623	7.42	7.08	7.48	0	Cross-linked	Intra	XL	39.5984	39.5984	11387	0	0	4	586.092	PRP6	LEEKIGQLTR	752	761		PRP6	RTKSVDALK	827	835		[]	39.5984	rejected conflict q > qmin (0.0248062015503876) > (0.003)
0	Protein state 1 - 1(1)	Data\Lara_231020_P2948_MR_IB_Xlink_BS3_1mM_R1_fr2.raw	Accepted	56.5392	0.026455	3.43889e-14	3.93079e-17	1.65116	35.5199	1.46	1.48	0.21	0	Cross-linked	Intra	XL	29.7631	29.7631	7781	0	0	4	714.611	TSSC4	RAPSSVAHTSMSDNGGFK	106	123		TSSC4	RPLAPSGR	124	131		[]	29.7631	rejected conflict q > qmin (0.0124031007751938) > (0)
0	Protein state 1 - 1(1)	Data\Lara_231020_P2948_MR_IB_Xlink_BS3_1mM_R1_fr2.raw	Rejected	44.9178	0.0582011	9.68446e-14	1.59087e-10	1.59087e-10	33.4614	1.12	1.66	0.31	0	Cross-linked	Intra	XL	26.0249	26.0249	6311	0	0	4	545.06	PRP6	EAYNQGLKK	730	738		PRP6	TKSVDALKK	828	836		[Y732-T828;Y732-K829;Y732-S830;K737-T828;K737-K829;K737-S830]	26.0249
0	Protein state 1 - 1(1)	Data\Lara_231020_P2948_MR_IB_Xlink_BS3_1mM_R1_fr2.raw	Accepted	56.5348	0	1.24225e-24	3.0153e-24	3.0153e-24	22	1.8	1.64	1.4	0	Free Peptide	Intra		38.9011	38.9011	11139	0	0	3	723.372	SmB	GENLVSMTVEGPPPKDTGIAR	74	94							[]	38.9011
0	Protein state 1 - 1(1)	Data\Lara_231020_P2948_MR_IB_Xlink_BS3_1mM_R1_fr2.raw	Accepted	55.8297	0.026455	3.22738e-15	4.91104e-18	1.9478e-14	44.7614	0.95	2.75	0.19	0	Cross-linked	Intra	XL	33.7626	33.7626	9139	0	0	5	575.519	PRP6	MERPKIQQQFSDLKR	133	147		PRP6	AILEKSR	764	770		[K137-K768;K137-S769]	33.7626
0	Protein state 1 - 1(1)	Data\Lara_231020_P2948_MR_IB_Xlink_BS3_1mM_R1_fr2.raw	Accepted	55.7437	0.031746	6.48976e-15	3.59349e-16	0.00123041	45.1678	3.38	2.42	5	0	Cross-linked	Intra	XL	45.8241	45.8241	13631	0	0	4	612.339	DDX23	GFIAGIDLKQQK	302	313		DECOY_DDX23	LNSLAFER	111	118		[]	45.8241	rejected conflict q > qmin (0.0062015503875969) > (0.005)
0	Protein state 1 - 1(1)	Data\Lara_231020_P2948_MR_IB_Xlink_BS3_1mM_R1_fr3.raw	Accepted	55.7343	0	4.62774e-16	9.2853e-22	0.0267542	43.1226	1.86	1.91	1.62	0	Cross-linked	Inter	XL	14.493	14.493	2458	0	0	4	498.997	DDX23	KLDEMTDR	361	368		SmB	NSKQAER	55	61		[K361-S56;K361-K57]	14.493
0	Protein state 1 - 1(1)	Data\Lara_231020_P2948_MR_IB_Xlink_BS3_1mM_R1_fr2.raw	Rejected	25.485	0.275132	5.54625e-08	1.28138e-06	1.85465e-05	19.2442	1.66	1.59	2.05	0	Cross-linked	Intra	XL	25.5108	25.5108	6111	0	0	4	570.518	PRP6	AAYFEKNHGTR	580	590		PRP6	CESAEPR	901	907		[]	25.5108
0	Protein state 1 - 1(1)	Data\Lara_231020_P2948_MR_IB_Xlink_BS3_1mM_R1_fr2.raw	Accepted	55.589	0.031746	4.53405e-19	5.59373e-16	4.97235e-09	36.1404	0.84	1.07	0.96	0	Cross-linked	Intra	XL	32.3882	32.3882	8614	0	0	4	626.827	BRR2	GTQVYSPEKGR	830	840		BRR2	EEEKLELQK	1031	1039		[T831-K1034;Y834-K1034;S835-K1034;K838-K1034]	32.3882
0	Protein state 1 - 1(1)	Data\Lara_231020_P2948_MR_IB_Xlink_BS3_1mM_R1_fr2.raw	Rejected	36.5874	0.0952381	1.26042e-10	1.47775e-07	3.56104e-05	28.6191	1.62	1.05	1.33	0	Cross-linked	Intra	XL	29.883	29.883	7832	0	0	4	711.824	PRP6	FELQHGTEEQQEEVR	884	898		PRP6	CESAEPR	901	907		[T890-S903]	29.883
0	Protein state 1 - 1(1)	Data\Lara_231020_P2948_MR_IB_Xlink_BS3_1mM_R1_fr2.raw	Rejected	36.2573	0.251852	3.85196e-10	7.22782e-17	3.91577	29.0635	6.15	6.6	7.14	0	Cross-linked	Inter	XL	34.7933	34.7933	9544	0	0	5	612.498	PRP8	GNNPKGYLPSHYER	2245	2258		DDX23	DRDASPSKEER	10	20		[K2249-S14;K2249-S16;K2249-K17]	34.7933
0	Protein state 1 - 1(1)	Data\Lara_231020_P2948_MR_IB_Xlink_BS3_1mM_R1_fr2.raw	Rejected	40.5762	0.192593	5.35503e-12	0.00014624	2.42887e-19	31.1909	8.23	17.61	16.24	0	Cross-linked	Inter	XL	38.8677	38.848	11120	0	0	4	759.403	DDX23	DASPSKEERKRSR	12	24		CD2BP2	GRKGPGQPSSPQR	186	198		[]	38.84797633145;38.887420323717	rejected conflict q > qmin (0.0217391304347826) > (0.004)
0	Protein state 1 - 1(1)	Data\Lara_231020_P2948_MR_IB_Xlink_BS3_1mM_R1_fr2.raw	Rejected	54.2499	0.0703704	1.9259e-10	6.21036e-08	0.0112807	34.3262	3.1	2.21	0.64	0	Cross-linked	Inter	XL	42.192	42.192	12394	0	0	3	823.419	PRP6	SKWLAGDVPAAR	617	628		DDX23	DASPSKEER	12	20		[S617-S14;S617-S16;S617-K17;K618-S14;K618-S16;K618-K17]	42.192
0	Protein state 1 - 1(1)	Data\Lara_231020_P2948_MR_IB_Xlink_BS3_1mM_R1_fr2.raw	Rejected	35.4324	0.27037	5.90996e-08	9.02955e-10	8.93648	31.2799	0	0	17.26	0	Cross-linked	Inter	XL	46.7075	46.7075	13915	0	0	6	482.276	SNU114	FKILDAVVAQEPLHR	789	803		DDX23	KRSRTPDR	21	28		[]	46.7075	rejected conflict q > qmin (0.0356151711378353) > (0.027)
0	Protein state 1 - 1(1)	Data\Lara_231020_P2948_MR_IB_Xlink_BS3_1mM_R1_fr2.raw	Rejected	29.0012	0.374074	4.99325e-06	3.1271e-09	67.1258	26.3068	3.07	0.71	296.78	0	Cross-linked	Inter	XL	37.2063	37.2063	10476	0	0	6	562.446	PRP8	FGFVDAQKEDMPPEHVR	51	67		DDX23	RSRTPDRER	22	30		[]	37.2063	rejected conflict q > qmin (0.0536540240518039) > (0.051)
0	Protein state 1 - 1(1)	Data\Lara_231020_P2948_MR_IB_Xlink_BS3_1mM_R1_fr2.raw	Rejected	35.191	0.145833	6.7959e-07	1.27662e-10	3.55788e-07	32.1981	8.25	8.44	8.98	0	Cross-linked plus a dead end	Inter	XL(+DE H2O)	13.9353	13.9353	2256	0	0	4	648.594	CD2BP2	GRKGPGQPSSPQR	186	198		DDX23	DRKSSPSK	35	42		[K188-S41]	13.9353
0	Protein state 1 - 1(1)	Data\Lara_231020_P2948_MR_IB_Xlink_BS3_1mM_R1_fr2.raw	Rejected	32.0104	0.340741	2.23029e-06	7.00479e-10	9.49522e-05	29.2458	7.22	7.28	6.36	0	Cross-linked	Inter	XL	16.4841	16.4841	2995	0	0	5	567.705	CD2BP2	GRKGPGQPSSPQR	186	198		DDX23	DRKSSPSKDRK	35	45		[]	16.4841
0	Protein state 1 - 1(1)	Data\Lara_231020_P2948_MR_IB_Xlink_BS3_1mM_R1_fr2.raw	Rejected	24.3599	0.583333	0.027473	6.91327e-06	4.19877e-06	24.0932	8.75	14.29	14.28	0	Cross-linked plus a dead end	Inter	XL(+DE H2O)	21.839	21.839	4766	0	0	5	579.115	DDX23	DRKSSPSKDRKR	35	46		CD2BP2	KGPGQPSSPQR	188	198		[]	21.839
0	Protein state 1 - 1(1)	Data\Lara_231020_P2948_MR_IB_Xlink_BS3_1mM_R1_fr2.raw	Rejected	44.0633	0.155556	4.16162e-08	2.24524e-15	5.19462e-05	40.6541	1.55	1.24	18.44	0	Cross-linked	Inter	XL	24.069	24.069	5583	0	0	4	545.791	CD2BP2	KGPGQPSSPQR	188	198		DDX23	DRKSSPSK	35	42		[]	24.069	rejected conflict q > qmin (0.0161887141535615) > (0)
0	Protein state 1 - 1(1)	Data\Lara_231020_P2948_MR_IB_Xlink_BS3_1mM_R1_fr2.raw	Rejected	27.0514	0.4375	4.05016e-08	1.28437e-14	0.182765	21.0245	1.09	0.86	1.34	0	Cross-linked plus a dead end	Inter	XL(+DE H2O)	29.3384	29.3384	7606	0	0	5	593.113	PRP6	MERPKIQQQFSDLK	133	146		DDX23	DRKSSPSK	35	42		[]	29.3384	rejected conflict q > qmin (0.0168208578637511) > (0.012)
0	Protein state 1 - 1(1)	Data\Lara_231020_P2948_MR_IB_Xlink_BS3_1mM_R1_fr2.raw	Rejected	41.4229	0.181481	0.00397791	1.40001e-06	1.40001e-06	41.0525	4.35	4.61	510.05	0	Cross-linked	Intra	XL	36.2407	36.2407	10094	0	0	3	649.348	DDX23	DRKSSPSK	35	42		DDX23	DRKSSPSK	35	42		[S41-S41]	36.2407
0	Protein state 1 - 1(1)	Data\Lara_231020_P2948_MR_IB_Xlink_BS3_1mM_R1_fr2.raw	Rejected	56.3198	0.0518519	4.01059e-13	4.7936e-19	3.70789e-09	32.4952	3.41	3.25	2.51	0	Cross-linked	Inter	XL	16.1865	16.1865	2897	0	0	4	644.579	PRP8	QTKEQSQLTATQTR	2032	2045		DDX23	SSPSKDR	38	44		[T2033-K42]	16.1865
0	Protein state 1 - 1(1)	Data\Lara_231020_P2948_MR_IB_Xlink_BS3_1mM_R1_fr2.raw	Rejected	21.5127	0.770833	5.02979e-05	1.03663e-06	0.0764432	19.1007	1.2	4.72	0.37	0	Cross-linked plus a dead end	Inter	XL(+DE H2O)	24.6152	24.6152	5789	0	0	5	492.063	CD2BP2	KGPGQPSSPQR	188	198		DDX23	RHRSRDR	46	52		[]	24.6152	rejected conflict q > qmin (0.0370058873002523) > (0.007)
0	Protein state 1 - 1(1)	Data\Lara_231020_P2948_MR_IB_Xlink_BS3_1mM_R1_fr2.raw	Rejected	27.864	0.232804	8.75352e-05	4.28829e-09	6.19643e-10	26.2508	8.6	2.04	442.95	0	Cross-linked	Inter	XL	18.9681	18.9681	3809	0	0	4	577.055	DDX23	SRSRSKSAER	61	70		DDX23	SRSKSAER	63	70		[]	18.9681	rejected conflict q > qmin (0.0775193798449612) > (0.014)
0	Protein state 1 - 1(1)	Data\Lara_231020_P2948_MR_IB_Xlink_BS3_1mM_R1_fr2.raw	Rejected	46.377	0.148148	1.12909e-15	1.32441e-27	5.42272e-11	31.085	9.76	10.33	9.78	0	Cross-linked	Inter	XL	42.2744	42.2211	12404	0	0	4	680.605	PRP8	QTKEQSQLTATQTR	2032	2045		DDX23	SRSKSAER	63	70		[]	42.221138069583;42.239519095717;42.291089149317;42.34601838585	rejected conflict q > qmin (0.0157261794634598) > (0.004)
0	Protein state 1 - 1(1)	Data\Lara_231020_P2948_MR_IB_Xlink_BS3_1mM_R1_fr2.raw	Rejected	35.9778	0.259259	6.32907e-11	4.1786e-17	7.63832e-09	27.2568	9.76	10.33	17.67	0	Cross-linked	Inter	XL	42.2928	42.346	12454	0	0	4	680.605	PRP8	QTKEQSQLTATQTR	2032	2045		DDX23	SKSAERER	65	72		[T2033-S67]	42.239519095717;42.34601838585
0	Protein state 1 - 1(1)	Data\Lara_231020_P2948_MR_IB_Xlink_BS3_1mM_R1_fr2.raw	Rejected	33.8712	0.3	1.15475e-06	2.07e-11	54.1718	30.9894	3.93	0.64	18.91	0	Cross-linked	Inter	XL	27.1378	27.1378	6744	0	0	4	636.093	CD2BP2	GRKGPGQPSSPQR	186	198		DDX23	RHKERER	73	79		[]	27.1378	rejected conflict q > qmin (0.0402405180388529) > (0.002)
0	Protein state 1 - 1(1)	Data\Lara_231020_P2948_MR_IB_Xlink_BS3_1mM_R1_fr2.raw	Rejected	22.3787	0.366667	1.62382e-05	0.000194098	6.32658e-07	19.4727	7.93	12.41	12.92	0	Cross-linked plus a dead end	Intra	XL(+DE H2O)	26.1	26.1	6340	0	0	4	593.306	DDX23	ERDRNKKDR	82	90		DDX23	SSPSKDR	38	44		[K87-S38;K87-S39;K88-S38;K88-S39]	26.1
0	Protein state 1 - 1(1)	Data\Lara_231020_P2948_MR_IB_Xlink_BS3_1mM_R1_fr2.raw	Rejected	48.6357	0.1	7.62633e-16	3.3437e-30	0.0266235	33.9663	0	0	201.51	0	Cross-linked	Inter	XL	52.5887	52.5887	15458	0	0	6	854.093	BRR2	TEAEQCKNLELKDLLPYGFAIHHAGMTR	764	791		DDX23	NKKDRDRDKDGHR	86	98		[]	52.5887	rejected conflict q > qmin (0.0106382978723404) > (0)
0	Protein state 1 - 1(1)	Data\Lara_231020_P2948_MR_IB_Xlink_BS3_1mM_R1_fr2.raw	Rejected	44.4439	0.151852	4.48411e-15	4.38128e-17	5.33003e-15	29.7276	4.02	4.01	3.79	0	Cross-linked	Inter	XL	28.0903	28.0903	7111	0	0	4	602.069	CD2BP2	KGPGQPSSPQRLDR	188	201		DDX23	SSLSPGR	106	112		[K188-S109]	28.0903
0	Protein state 1 - 1(1)	Data\Lara_231020_P2948_MR_IB_Xlink_BS3_1mM_R1_fr2.raw	Rejected	29.3336	0.37037	6.57994e-09	5.67683e-10	5.68774e-13	22.4844	1.22	6.71	5.83	0	Cross-linked	Inter	XL	26.713	26.713	6574	0	0	5	412.838	PRP6	ARAILEKSR	762	770		DDX23	GKDFKSR	113	119		[]	26.713
0	Protein state 1 - 1(1)	Data\Lara_231020_P2948_MR_IB_Xlink_BS3_1mM_R1_fr2.raw	Rejected	39.5672	0.196296	5.16581e-12	6.61518e-13	4.34078e-05	29.8352	6.08	5.67	4.98	0	Cross-linked	Inter	XL	38.0248	38.0248	10794	0	0	5	632.116	PRP6	GYLTDLNSMIPTHGGDINDIK	272	292		DDX23	SSLSPGR	106	112		[]	38.0248	rejected conflict q > qmin (0.0222016651248844) > (0.014)
0	Protein state 1 - 1(1)	Data\Lara_231020_P2948_MR_IB_Xlink_BS3_1mM_R1_fr3.raw	Accepted	55.5677	0	7.36666e-25	4.65455e-26	4.65455e-26	28	1	1.23	0.92	0	Free Peptide	Intra		24.4543	24.4543	4815	0	0	4	604.291	SmD3	VLHEAEGHIVTCETNTGEVYR	9	29							[]	24.4543
0	Protein state 1 - 1(1)	Data\Lara_231020_P2948_MR_IB_Xlink_BS3_1mM_R1_fr2.raw	Rejected	25.7158	0.275132	8.32483e-07	0.0307881	0.000276916	21.5716	0.6	0.85	0.41	0	Cross-linked	Intra	XL	50.109	50.109	14813	0	0	4	719.62	DDX23	DEEDEHGDKKPK	127	138		DDX23	AQPLSLEELLAK	139	150		[]	50.109	rejected conflict q > qmin (0.0914728682170543) > (0)
0	Protein state 1 - 1(1)	Data\Lara_231020_P2948_MR_IB_Xlink_BS3_1mM_R1_fr2.raw	Accepted	55.4651	0.031746	8.10034e-14	1.46551e-13	7.85996e-05	46.5586	2.54	0.65	0.89	0	Cross-linked	Intra	XL	42.4701	42.4701	12502	0	0	4	525.792	BRR2	LELQKLLER	1035	1043		BRR2	MGDKAQR	52	58		[K1039-K55]	42.4701
0	Protein state 1 - 1(1)	Data\Lara_231020_P2948_MR_IB_Xlink_BS3_1mM_R1_fr2.raw	Rejected	47.1742	0.12963	1.03076e-11	1.51417e-11	4.87957e-12	39.8172	8.19	8.16	15.63	0	Cross-linked	Inter	XL	29.4144	29.4144	7638	0	0	4	585.555	DDX23	AEEEAEAKPK	153	162		PRP6	ESLEALLQR	591	599		[K160-S592]	29.4144
0	Protein state 1 - 1(1)	Data\Lara_231020_P2948_MR_IB_Xlink_BS3_1mM_R1_fr2.raw	Rejected	27.3465	0.238095	7.08272e-06	5.31501e-08	5.31501e-08	24.6419	2.23	2.35	489.18	0	Cross-linked	Intra	XL	14.9905	14.9905	2533	0	0	4	510.783	DDX23	RHKERER	73	79		DDX23	FLSKAER	163	169		[]	14.9905
0	Protein state 1 - 1(1)	Data\Lara_231020_P2948_MR_IB_Xlink_BS3_1mM_R1_fr2.raw	Accepted	55.439	0	1.37607e-18	1.09141e-19	1.09141e-19	22	2.03	1.74	2.28	0	Free Peptide	Intra		31.0665	31.0665	8283	0	0	4	516.253	BRR2	EIGKHINMDGTINVDDFK	520	537							[]	31.0665
0	Protein state 1 - 1(1)	Data\Lara_231020_P2948_MR_IB_Xlink_BS3_1mM_R1_fr2.raw	Accepted	55.2505	0.031746	0.000112299	2.70817e-10	8.536e-11	54.4969	6.42	6.55	6.82	0	Cross-linked	Inter	XL	36.0295	36.0295	10011	0	0	4	569.812	DDX23	RKQFQDLGR	195	203		DDX23	KQFQDLGR	196	203		[K196-K196]	36.0295
0	Protein state 1 - 1(1)	Data\Lara_231020_P2948_MR_IB_Xlink_BS3_1mM_R1_fr2.raw	Rejected	30.5016	0.355556	4.25483e-06	3.1271e-09	79.8685	27.8818	0.9	4.5	300.9	0	Cross-linked	Inter	XL	37.2063	37.2063	10476	0	0	6	562.448	PRP8	FGFVDAQKEDMPPEHVR	51	67		DDX23	AEREAEALKR	167	176		[]	37.2063
0	Protein state 1 - 1(1)	Data\Lara_231020_P2948_MR_IB_Xlink_BS3_1mM_R1_fr3.raw	Accepted	55.1696	0	7.47823e-15	1.48578e-17	1.48578e-17	44.5611	1.66	1.66	771.75	0	Dead end	Intra	DE H2O	33.3239	33.3239	6849	0	0	2	637.842	PRP8	IGLNSKMPSR	1301	1310							[S1305-;K1306-;S1309-]	33.3239
0	Protein state 1 - 1(1)	Data\Lara_231020_P2948_MR_IB_Xlink_BS3_1mM_R1_fr2.raw	Rejected	28.3706	0.133333	6.14399e-06	6.19967e-10	0.4119	25.7078	1.3	1.49	1.66	0	Cross-linked plus a dead end	Intra	XL(+DE H2O)	40.2446	40.2446	11635	0	0	4	761.405	DDX23	AEEEAEAKPKFLSK	153	166		DDX23	AEREAEALKR	167	176		[]	40.2446	rejected conflict q > qmin (0.0177304964539007) > (0) Rejected by score conflict resolution
0	Protein state 1 - 1(1)	Data\Lara_231020_P2948_MR_IB_Xlink_BS3_1mM_R1_fr3.raw	Accepted	54.9854	0	1.31867e-24	1.33801e-25	1.33801e-25	15	0.52	1.2	1.09	0	Free Peptide	Intra		53.4803	53.4803	10672	0	0	2	1041.03	SNU114	VADPVVTFCETVVETSSLK	655	673							[]	53.4803
0	Protein state 1 - 1(1)	Data\Lara_231020_P2948_MR_IB_Xlink_BS3_1mM_R1_fr3.raw	Accepted	54.9514	0.0416667	1.53421e-15	4.54687e-22	0.502198	43.0826	0	0	0.64	0	Cross-linked	Inter	XL	43.8413	43.8413	8905	0	0	8	450.105	BRR2	NLELKDLLPYGFAIHHAGMTR	771	791		DECOY_PRP8	EYMKEFR	1350	1356		[]	43.8413	rejected conflict q > qmin (0.00195694716242661) > (0)
0	Protein state 1 - 1(1)	Data\Lara_231020_P2948_MR_IB_Xlink_BS3_1mM_R1_fr2.raw	Accepted	54.8942	0	2.89889e-16	1.02528e-21	1.02528e-21	41.6338	1.09	2.38	1.42	0	Dead end	Intra	DE H2O	44.4202	44.4202	13167	0	0	4	611.857	40K	MIEQQKRKGPELPLVPVKR	1	19							[M1-;K6-;K8-;K18-]	44.4202
0	Protein state 1 - 1(1)	Data\Lara_231020_P2948_MR_IB_Xlink_BS3_1mM_R1_fr3.raw	Accepted	54.6722	0	1.12199e-14	6.50214e-19	6.50214e-19	44.2413	0.91	0.91	2.17	0	Dead end	Intra	DE H2O	18.8959	18.8959	3549	0	0	4	390.731	DDX23	KRKQFQDLGRK	194	204							[K194-;K196-]	18.8959
0	Protein state 1 - 1(1)	Data\Lara_231020_P2948_MR_IB_Xlink_BS3_1mM_R1_fr2.raw	Rejected	33.3686	0.318519	4.63113e-07	3.71389e-06	0.00102808	30.0122	8.72	10.2	15.6	0	Cross-linked	Inter	XL	24.038	24.038	5571	0	0	4	491.76	CD2BP2	GPGQPSSPQR	189	198		DDX23	EAEALKR	170	176		[]	24.038
0	Protein state 1 - 1(1)	Data\Lara_231020_P2948_MR_IB_Xlink_BS3_1mM_R1_fr2.raw	Accepted	54.605	0	1.92914e-24	1.28913e-25	1.28913e-25	22	0.81	1.59	439.85	0	Free Peptide	Intra		32.8342	32.8342	8783	0	0	4	571.052	PRP6	YRMERPKIQQQFSDLKR	131	147							[]	32.8342
0	Protein state 1 - 1(1)	Data\Lara_231020_P2948_MR_IB_Xlink_BS3_1mM_R1_fr2.raw	Rejected	28.9669	0.377778	3.50613e-05	8.98373e-05	1.68946e-06	27.0896	4.89	4.82	6.6	0	Cross-linked	Inter	XL	29.8065	29.8065	7799	0	0	4	513.033	DDX23	EAEALKRR	170	177		PRP8	EAYSVKSR	848	855		[]	29.8065
0	Protein state 1 - 1(1)	Data\Lara_231020_P2948_MR_IB_Xlink_BS3_1mM_R1_fr3.raw	Accepted	54.2126	0	2.85595e-24	1.98244e-25	1.98244e-25	23	2.04	1.76	2.21	0	Free Peptide	Intra		23.3887	23.3887	4567	0	0	5	452.053	DDX23	SYLRRPAVVYIGSAGKPHER	619	638							[]	23.3887
0	Protein state 1 - 1(1)	Data\Lara_231020_P2948_MR_IB_Xlink_BS3_1mM_R1_fr2.raw	Accepted	54.1907	0	2.91918e-24	1.9655e-25	1.9655e-25	22	1.71	1.81	2.44	0	Free Peptide	Intra		39.1342	39.1342	11224	0	0	4	474.257	SNU114	GHVTQDAPIPGSPLYTIK	855	872							[]	39.1342
0	Protein state 1 - 1(1)	Data\Lara_231020_P2948_MR_IB_Xlink_BS3_1mM_R1_fr2.raw	Accepted	54.1181	0	1.33472e-14	3.33896e-19	3.33896e-19	29.2308	0.55	0.56	0.54	0	Self Linked	Intra	XL	37.8553	37.8553	10728	0	0	4	544.555	BRR2	LLSMAKPVYHAITKHSPK	1539	1556							[S1541-K1544;S1541-Y1547;S1541-T1551;S1541-K1552;S1541-S1554;K1544-Y1547;K1544-T1551;K1544-K1552;K1544-S1554;Y1547-T1551;Y1547-K1552;Y1547-S1554;T1551-K1552;T1551-S1554;K1552-S1554]	37.8553
0	Protein state 1 - 1(1)	Data\Lara_231020_P2948_MR_IB_Xlink_BS3_1mM_R1_fr2.raw	Accepted	53.9452	0	3.73147e-24	2.61778e-25	2.61778e-25	21	1.81	1.84	0.97	0	Free Peptide	Intra		34.7248	34.7248	9516	0	0	4	528.044	SmD1	NREPVQLETLSIRGNNIR	49	66							[]	34.7248
0	Protein state 1 - 1(1)	Data\Lara_231020_P2948_MR_IB_Xlink_BS3_1mM_R1_fr2.raw	Accepted	53.6465	0.031746	0.000208093	4.85162e-05	1.44948e-05	36.9744	4.48	3.56	6.1	0	Cross-linked	Inter	XL	45.8241	45.8241	13631	0	0	4	612.338	DDX23	KRKQFQDLGR	194	203		DDX23	KQFQDLGR	196	203		[]	45.8241	rejected conflict q > qmin (0.0263565891472868) > (0.005)
0	Protein state 1 - 1(1)	Data\Lara_231020_P2948_MR_IB_Xlink_BS3_1mM_R1_fr2.raw	Accepted	53.6198	0	5.16696e-24	3.50719e-25	3.50719e-25	20	1.71	1.71	8.1	0	Free Peptide	Intra		27.8362	27.8362	7023	0	0	3	496.926	PRP6	CEHDPHVLLAVAK	837	849							[]	27.8362
0	Protein state 1 - 1(1)	Data\Lara_231020_P2948_MR_IB_Xlink_BS3_1mM_R1_fr2.raw	Rejected	33.0047	0.314815	2.13448e-10	0.000114927	9.56378e-17	24.3611	1.92	2.14	2.51	0	Cross-linked	Inter	XL	29.2746	29.2746	7580	0	0	6	592.648	DDX23	MLEEERKKRKQFQDLGR	187	203		CD2BP2	KGPGQPSSPQR	188	198		[]	29.2746	rejected conflict q > qmin (0.0430157261794635) > (0.005)
0	Protein state 1 - 1(1)	Data\Lara_231020_P2948_MR_IB_Xlink_BS3_1mM_R1_fr2.raw	Accepted	53.5908	0.031746	4.97602e-09	5.51625e-11	3.37647e-06	50.0644	9.4	9.48	378.78	0	Cross-linked	Intra	XL	41.6213	41.6077	12168	0	0	4	672.366	DDX23	AEEEAEAKPKFLSK	153	166		DDX23	EAEALKRR	170	177		[K160-K175;K162-K175;S165-K175]	41.60769331305;41.634857268517
0	Protein state 1 - 1(1)	Data\Lara_231020_P2948_MR_IB_Xlink_BS3_1mM_R1_fr2.raw	Rejected	43.2419	0.162963	4.4776e-10	0.000232481	1.0259e-14	37.5028	0.39	0.32	354.52	0	Cross-linked	Inter	XL	36.1037	36.1037	10041	0	0	4	707.134	SNU114	VVYSAFLMATPR	815	826		DDX23	KRKQFQDLGR	194	203		[S818-K194;T824-K194;T824-K196]	36.1037
0	Protein state 1 - 1(1)	Data\Lara_231020_P2948_MR_IB_Xlink_BS3_1mM_R1_fr2.raw	Rejected	42.4367	0.17037	5.94875e-12	8.90936e-11	7.686e-07	33.6565	8.91	8.97	395.23	0	Cross-linked	Inter	XL	29.2076	29.2076	7551	0	0	5	497.687	DDX23	RKQFQDLGR	195	203		PRP6	IIDRAITSLR	486	495		[K196-T492;K196-S493]	29.2076
0	Protein state 1 - 1(1)	Data\Lara_231020_P2948_MR_IB_Xlink_BS3_1mM_R1_fr2.raw	Rejected	30.4398	0.355556	5.28459e-07	2.02558	1.26215e-06	26.7896	8.2	8.15	355.63	0	Cross-linked	Inter	XL	30.007	30.007	7887	0	0	4	688.106	BRR2	IMGKMEADPELSK	346	358		DDX23	RKQFQDLGR	195	203		[]	30.007	rejected conflict q > qmin (0.0513413506012951) > (0.006)
0	Protein state 1 - 1(1)	Data\Lara_231020_P2948_MR_IB_Xlink_BS3_1mM_R1_fr2.raw	Rejected	50.1272	0.0888889	2.88634e-11	7.45778e-17	6.69223e-06	43.8609	8.2	15.55	14.43	0	Cross-linked	Inter	XL	30.5171	30.5171	8108	0	0	4	591.559	DDX23	RKQFQDLGR	195	203		BRR2	MLLQSSEGR	1367	1375		[K196-S1371;K196-S1372]	30.5171
0	Protein state 1 - 1(1)	Data\Lara_231020_P2948_MR_IB_Xlink_BS3_1mM_R1_fr2.raw	Rejected	45.4521	0.148148	5.94201e-08	0.000192269	1.10084e-08	27.4973	4.08	4.92	3.83	0	Cross-linked	Inter	XL	31.7365	31.7365	8427	0	0	4	702.367	BRR2	TARAIRDMCLEK	734	745		DDX23	RKQFQDLGR	195	203		[]	31.7365	rejected conflict q > qmin (0.047641073080481) > (0.003)
0	Protein state 1 - 1(1)	Data\Lara_231020_P2948_MR_IB_Xlink_BS3_1mM_R1_fr2.raw	Rejected	32.9277	0.318519	3.19013e-07	6.06597e-09	2.73339	29.3341	1.52	2.19	446	0	Cross-linked	Inter	XL	32.167	32.167	8533	0	0	4	557.065	DDX23	RKQFQDLGR	195	203		PRP8	GITPLLER	643	650		[]	32.167	rejected conflict q > qmin (0.0434782608695652) > (0.037)
0	Protein state 1 - 1(1)	Data\Lara_231020_P2948_MR_IB_Xlink_BS3_1mM_R1_fr2.raw	Rejected	47.91	0.118519	6.74489e-09	2.92201e-13	0.000576471	44.0611	1.9	1.56	409.47	0	Cross-linked	Inter	XL	32.3961	32.3961	8617	0	0	4	608.568	DDX23	RKQFQDLGR	195	203		BRR2	TKPQMQEER	59	67		[]	32.3961	rejected conflict q > qmin (0.0129509713228492) > (0.005)
0	Protein state 1 - 1(1)	Data\Lara_231020_P2948_MR_IB_Xlink_BS3_1mM_R1_fr2.raw	Rejected	23.2089	0.604167	0.000101283	0.00218235	0.0613067	21.3086	4.56	7.94	13.87	0	Cross-linked plus a dead end	Inter	XL(+DE H2O)	37.4443	37.4443	10573	0	0	4	609.818	DDX23	RKQFQDLGR	195	203		PRP6	LETYENAR	443	450		[]	37.4443
0	Protein state 1 - 1(1)	Data\Lara_231020_P2948_MR_IB_Xlink_BS3_1mM_R1_fr2.raw	Rejected	40.73	0.192593	1.0131e-11	1.24222e-10	0.851057	31.9071	0	0	7.55	0	Cross-linked	Inter	XL	51.9803	51.9803	15298	0	0	4	680.625	SNU114	IAVEPVNPSELPK	590	602		DDX23	RKQFQDLGR	195	203		[]	51.9803	rejected conflict q > qmin (0.0217391304347826) > (0)
0	Protein state 1 - 1(1)	Data\Lara_231020_P2948_MR_IB_Xlink_BS3_1mM_R1_fr2.raw	Accepted	53.4054	0.031746	6.13844e-14	3.934e-18	7.8315e-07	43.8937	1.75	1.81	1.66	0	Cross-linked	Intra	XL	36.2219	36.2219	10087	0	0	4	748.154	PRP8	SLPVEEQPKQIIVTR	1851	1865		PRP8	QNTDKGNNPK	2240	2249		[K1859-T2242;K1859-K2244;T1864-T2242;T1864-K2244]	36.2219
0	Protein state 1 - 1(1)	Data\Lara_231020_P2948_MR_IB_Xlink_BS3_1mM_R1_fr2.raw	Accepted	53.0783	0.031746	2.49212e-18	1.50089e-12	5.69408e-17	34.2688	2.42	2.42	2.61	0	Cross-linked	Intra	XL	22.3619	22.3619	4957	0	0	4	448.016	PRP8	TLTTKER	529	535		PRP8	GVAKTVTK	667	674		[T531-K670;T531-T671;T531-T673;T532-K670;T532-T671;T532-T673;K533-K670;K533-T671;K533-T673]	22.3619
0	Protein state 1 - 1(1)	Data\Lara_231020_P2948_MR_IB_Xlink_BS3_1mM_R1_fr2.raw	Rejected	32.1525	0.340741	1.41303e-07	1.98035	8.01583e-10	28.0181	2.01	1.56	405.89	0	Cross-linked	Inter	XL	29.485	29.485	7666	0	0	5	490.255	BRR2	TKPQMQEERR	59	68		DDX23	KQFQDLGR	196	203		[]	29.485	rejected conflict q > qmin (0.047641073080481) > (0.014)
0	Protein state 1 - 1(1)	Data\Lara_231020_P2948_MR_IB_Xlink_BS3_1mM_R1_fr2.raw	Accepted	53.0762	0	1.92412e-10	4.23426e-09	9.58048e-05	31.7703	0.43	1.86	1.54	0	Cross-linked plus a dead end	Intra	XL(+DE H2O)	29.8789	29.8789	7830	0	0	4	538.793	DDX23	ELHAIKER	246	253		DDX23	EEKDKSK	239	245		[K251-K241;K251-K243;K251-S244]	29.8789
0	Protein state 1 - 1(1)	Data\Lara_231020_P2948_MR_IB_Xlink_BS3_1mM_R1_fr2.raw	Rejected	55.0678	0.0592593	2.73744e-14	4.30489e-09	3.55651e-11	45.3564	2.53	2.64	1.89	0	Cross-linked	Inter	XL	30.007	30.007	7887	0	0	4	687.862	PRP8	QTKEQSQLTATQTR	2032	2045		DDX23	KQFQDLGR	196	203		[T2033-K196;K2034-K196;S2037-K196]	30.007
0	Protein state 1 - 1(1)	Data\Lara_231020_P2948_MR_IB_Xlink_BS3_1mM_R1_fr2.raw	Accepted	53.0123	0.031746	9.29699e-15	4.48308e-11	1.63524e-09	42.0289	0.92	1.54	0.24	0	Cross-linked	Intra	XL	52.4093	52.4093	15414	0	0	4	800.659	BRR2	DEPTGEVLSLVGKLEGTR	34	51		BRR2	TKPQMQEER	59	67		[T37-T59;T37-K60;S42-T59;S42-K60;K46-T59;K46-K60;T50-T59;T50-K60]	52.4093
0	Protein state 1 - 1(1)	Data\Lara_231020_P2948_MR_IB_Xlink_BS3_1mM_R1_fr2.raw	Rejected	32.927	0.318519	8.58852e-08	0.00112229	3.70322e-11	28.6263	7.97	9.41	9.77	0	Cross-linked	Inter	XL	30.236	30.236	7986	0	0	4	539.54	PRP8	SLPVEEQPK	1851	1859		DDX23	KQFQDLGR	196	203		[]	30.236
0	Protein state 1 - 1(1)	Data\Lara_231020_P2948_MR_IB_Xlink_BS3_1mM_R1_fr2.raw	Rejected	45.5028	0.148148	2.06922e-12	0.173177	4.45708e-13	36.6973	3.12	2.51	440.76	0	Cross-linked	Inter	XL	32.6874	32.6874	8728	0	0	4	561.79	PRP8	QNTDKGNNPK	2240	2249		DDX23	KQFQDLGR	196	203		[T2242-K196;K2244-K196]	32.6874
0	Protein state 1 - 1(1)	Data\Lara_231020_P2948_MR_IB_Xlink_BS3_1mM_R1_fr2.raw	Rejected	43.0028	0.162963	3.16963e-07	1.36403e-05	0.000475684	40.3151	1.6	1.57	1.22	0	Cross-linked	Inter	XL	32.9089	32.9089	8811	0	0	5	466.252	PRP8	LMKHDVNLGR	1142	1151		DDX23	KQFQDLGR	196	203		[K1144-K196]	32.9089
0	Protein state 1 - 1(1)	Data\Lara_231020_P2948_MR_IB_Xlink_BS3_1mM_R1_fr2.raw	Rejected	28.5763	0.385185	4.25927e-09	0.000430755	7.05748e-11	21.0976	8.4	8.63	389.67	0	Cross-linked	Inter	XL	34.5259	34.5259	9435	0	0	4	656.843	BRR2	SLVQEMVGSFGKR	546	558		DDX23	KQFQDLGR	196	203		[]	34.5259
0	Protein state 1 - 1(1)	Data\Lara_231020_P2948_MR_IB_Xlink_BS3_1mM_R1_fr2.raw	Rejected	30.9154	0.169312	1.28754e-07	1.02857e-07	1.37708e-09	26.534	6.6	9.99	8.77	0	Cross-linked	Intra	XL	34.822	34.822	9556	0	0	4	534.032	DDX23	SKSAERER	65	72		DDX23	KQFQDLGR	196	203		[]	34.822
0	Protein state 1 - 1(1)	Data\Lara_231020_P2948_MR_IB_Xlink_BS3_1mM_R1_fr2.raw	Rejected	25.2613	0.280423	6.71156e-05	6.91431e-06	0.000413155	23.3624	6.6	9.99	8.77	0	Cross-linked	Intra	XL	34.822	34.822	9556	0	0	4	534.032	DDX23	KQFQDLGR	196	203		DDX23	SKSAERER	65	72		[]	34.822	rejected conflict q > qmin (0.0930232558139535) > (0.056)
0	Protein state 1 - 1(1)	Data\Lara_231020_P2948_MR_IB_Xlink_BS3_1mM_R1_fr2.raw	Accepted	52.9874	0	2.89543e-16	3.70238e-18	3.70238e-18	34.3919	2.22	1.67	0.48	0	Dead end	Intra	DE H2O	33.3894	33.376	8996	0	0	5	843.531	SNU114	ETKDLDEMDDDDDDDDVGDHDDDHPGMEVVLHEDK	29	63							[T30-;K31-]	33.376039738117;33.40267807545
0	Protein state 1 - 1(1)	Data\Lara_231020_P2948_MR_IB_Xlink_BS3_1mM_R1_fr1.raw	Accepted	52.7965	0	2.32031e-23	1.81713e-24	1.81713e-24	21	1.64	1.58	2.07	0	Free Peptide	Intra		36.7035	36.7035	6019	0	0	4	834.682	DDX23	QAILESPVSSCPPELANHPDAQHKPGTILTK	781	811							[]	36.7035
0	Protein state 1 - 1(1)	Data\Lara_231020_P2948_MR_IB_Xlink_BS3_1mM_R1_fr2.raw	Accepted	52.6376	0.031746	1.01207e-14	4.47035e-15	0.0916989	41.6212	4.25	3.66	9.02	0	Cross-linked	Intra	XL	38.9291	38.9291	11150	0	0	5	588.695	PRP8	HDPNMKYELQLANPK	2288	2302		PRP8	QFEGRHSK	659	666		[K2293-S665;Y2294-S665]	38.9291
0	Protein state 1 - 1(1)	Data\Lara_231020_P2948_MR_IB_Xlink_BS3_1mM_R1_fr2.raw	Rejected	41.4663	0.181481	3.32861e-11	6.52123e-17	1.26223e-10	33.7253	5.53	10.52	9.86	0	Cross-linked	Inter	XL	41.7495	41.7606	12229	0	0	4	910.428	DDX23	KQFQDLGRKMLEDPQER	196	212		PRP6	LESENDEYER	651	660		[K196-Y658;K204-Y658]	41.73830428425;41.76063615465
0	Protein state 1 - 1(1)	Data\Lara_231020_P2948_MR_IB_Xlink_BS3_1mM_R1_fr2.raw	Accepted	52.0895	0	9.21493e-12	4.05824e-16	4.05824e-16	28.2689	6.84	6.85	6.52	0	Dead end	Intra	DE H2O	29.4273	29.4273	7643	0	0	5	412.452	PRP6	KRVLRKALEHVPNSVR	390	405							[K390-;K395-;S403-]	29.4273
0	Protein state 1 - 1(1)	Data\Lara_231020_P2948_MR_IB_Xlink_BS3_1mM_R1_fr1.raw	Accepted	52.007	0	1.21904e-15	2.84811e-12	7.66142e-08	39.0569	1.07	1.15	0.48	0	Cross-linked	Inter	XL	43.6913	43.6913	7380	0	0	4	834.948	PRP8	SLPVEEQPKQIIVTR	1851	1865		BRR2	TEAEQCKNLELK	764	775		[S1851-T764;S1851-K770;K1859-T764;K1859-K770;T1864-T764;T1864-K770]	43.6913
0	Protein state 1 - 1(1)	Data\Lara_231020_P2948_MR_IB_Xlink_BS3_1mM_R1_fr2.raw	Accepted	51.7551	0	3.12471e-17	2.38027e-22	2.38027e-22	35.1318	1.7	1.74	2.23	0	Dead end	Intra	DE H2O	28.3749	28.3749	7228	0	0	5	431.422	BRR2	QLPHFTSEHIKRCTDK	1962	1977							[T1967-;S1968-;K1972-;T1975-]	28.3749
0	Protein state 1 - 1(1)	Data\Lara_231020_P2948_MR_IB_Xlink_BS3_1mM_R1_fr2.raw	Accepted	51.1456	0	3.88071e-15	1.71278e-18	1.71278e-18	38.9201	2.04	1.89	1.82	0	Self Linked	Intra	XL	24.243	24.243	5649	0	0	4	491.281	DDX23	IREEKDKSKELHAIK	237	251							[K241-K243;K241-S244;K241-K245;K243-S244;K243-K245;S244-K245]	24.243
0	Protein state 1 - 1(1)	Data\Lara_231020_P2948_MR_IB_Xlink_BS3_1mM_R1_fr2.raw	Accepted	51.0634	0	5.24138e-11	2.93727e-17	2.93727e-17	29.6817	1.24	1.48	1.03	0	Dead end	Intra	DE H2O	29.8575	29.8575	7822	0	0	5	656.946	PRP6	EKEEIEKYRMERPKIQQQFSDLKR	124	147							[K125-;K130-;Y131-;K137-;S143-;K146-]	29.8575
0	Protein state 1 - 1(1)	Data\Lara_231020_P2948_MR_IB_Xlink_BS3_1mM_R1_fr2.raw	Rejected	35.1761	0.27037	4.04023e-10	0.000250554	1.64277e-06	27.7403	1.67	1.63	0.66	0	Cross-linked	Inter	XL	18.6175	18.6175	3683	0	0	4	565.786	DDX23	KMLEDPQER	204	212		SNU114	KAPTSSSQR	359	367		[]	18.6175	rejected conflict q > qmin (0.0356151711378353) > (0.013)
0	Protein state 1 - 1(1)	Data\Lara_231020_P2948_MR_IB_Xlink_BS3_1mM_R1_fr2.raw	Accepted	50.9967	0.0333333	2.41282e-07	1.23341e-17	0.315438	34.5459	7.48	12.3	19.06	0	Cross-linked plus a dead end	Intra	XL(+DE H2O)	38.0039	38.0039	10786	0	0	4	801.141	PRP8	SGMSHEEDQLIPNLYR	1355	1370		DECOY_PRP8	DSLLMQVR	71	78		[]	38.0039	rejected conflict q > qmin (0.00354609929078014) > (0)
0	Protein state 1 - 1(1)	Data\Lara_231020_P2948_MR_IB_Xlink_BS3_1mM_R1_fr2.raw	Accepted	50.9653	0.031746	5.98479e-10	7.75644e-13	1.524e-07	33.3332	6.35	6.71	11.56	0	Cross-linked	Inter	XL	15.2384	15.2161	2600	0	0	4	582.798	CD2BP2	KGPGQPSSPQR	188	198		CD2BP2	GPGQPSSPQR	189	198		[K188-S194;K188-S195]	15.216079619983;15.260758447183
0	Protein state 1 - 1(1)	Data\Lara_231020_P2948_MR_IB_Xlink_BS3_1mM_R1_fr2.raw	Accepted	50.9506	0	7.45501e-23	5.87905e-24	5.87905e-24	18	1.75	1.75	2.14	0	Free Peptide	Intra		23.9475	23.9475	5535	0	0	4	404.97	PRP6	KCEHDPHVLLAVAK	836	849							[]	23.9475
0	Protein state 1 - 1(1)	Data\Lara_231020_P2948_MR_IB_Xlink_BS3_1mM_R1_fr2.raw	Accepted	50.9133	0	3.35735e-10	2.62184e-13	2.62184e-13	30.5609	1.89	1.89	1.47	0	Dead end	Intra	DE H2O	13.3807	13.3807	2104	0	0	4	452.495	CD2BP2	GGGKGRKGPGQPSSPQR	182	198							[K185-;K188-;S194-;S195-]	13.3807
0	Protein state 1 - 1(1)	Data\Lara_231020_P2948_MR_IB_Xlink_BS3_1mM_R1_fr2.raw	Rejected	27.771	0.133333	4.81756e-06	4.22719e-05	3.25397e-07	24.9265	1.37	1.26	377.55	0	Cross-linked plus a dead end	Intra	XL(+DE H2O)	21.4673	21.4673	4644	0	0	5	529.673	DDX23	SRSRSKSAER	61	70		DDX23	KMLEDPQER	204	212		[]	21.4673	Rejected by ms1MIP resolution
0	Protein state 1 - 1(1)	Data\Lara_231020_P2948_MR_IB_Xlink_BS3_1mM_R1_fr2.raw	Rejected	29.4076	0.133333	1.76205e-06	3.25397e-07	4.22719e-05	26.2539	1.37	1.26	377.55	0	Cross-linked plus a dead end	Intra	XL(+DE H2O)	21.4673	21.4673	4644	0	0	5	529.673	DDX23	KMLEDPQER	204	212		DDX23	SRSRSKSAER	61	70		[]	21.4673	Rejected by ms1MIP resolution
0	Protein state 1 - 1(1)	Data\Lara_231020_P2948_MR_IB_Xlink_BS3_1mM_R1_fr2.raw	Accepted	50.8196	0.031746	3.47122e-16	1.291e-14	1.50582e-06	36.2698	6.21	6.48	5.32	0	Cross-linked	Intra	XL	19.6223	19.6223	4026	0	0	4	561.516	DDX23	KDEEDEHGDK	126	135		DDX23	KSSPSKDR	37	44		[K126-K37;K126-S38;K126-S39;K126-S41;K126-K42]	19.6223
0	Protein state 1 - 1(1)	Data\Lara_231020_P2948_MR_IB_Xlink_BS3_1mM_R1_fr2.raw	Rejected	33.9189	0.3	5.58661e-08	9.42531e-10	1.01557	29.5227	8	5.19	4.17	0	Cross-linked	Inter	XL	22.3356	22.3356	4946	0	0	5	510.47	PRP6	KALEHVPNSVR	395	405		DDX23	KMLEDPQER	204	212		[]	22.3356	rejected conflict q > qmin (0.0402405180388529) > (0.009)
0	Protein state 1 - 1(1)	Data\Lara_231020_P2948_MR_IB_Xlink_BS3_1mM_R1_fr1.raw	Accepted	50.8116	0	8.56669e-23	8.2447e-24	8.2447e-24	17	1.11	1.23	1.99	0	Free Peptide	Intra		52.0321	52.0321	8809	0	0	4	722.595	SNU114	VEESGEHVILGTGELYLDCVMHDLR	621	645							[]	52.0321
0	Protein state 1 - 1(1)	Data\Lara_231020_P2948_MR_IB_Xlink_BS3_1mM_R1_fr2.raw	Rejected	39.1745	0.2	1.01211e-09	6.89628e-06	2.0223e-06	33.2518	1.52	1.62	1.84	0	Cross-linked	Inter	XL	23.7951	23.7951	5477	0	0	4	669.836	PRP8	EHCPAGQPVKVR	433	444		DDX23	KMLEDPQER	204	212		[K442-K204]	23.7951
0	Protein state 1 - 1(1)	Data\Lara_231020_P2948_MR_IB_Xlink_BS3_1mM_R1_fr2.raw	Rejected	32.0036	0.340741	9.37068e-08	1.13896e-10	13.0644	27.6105	2.5	2.86	1.31	0	Cross-linked	Inter	XL	24.0176	24.0176	5563	0	0	4	713.126	CD2BP2	KKLVDPVAGSGGPGSR	25	40		DDX23	KMLEDPQER	204	212		[]	24.0176	rejected conflict q > qmin (0.047641073080481) > (0.014)
0	Protein state 1 - 1(1)	Data\Lara_231020_P2948_MR_IB_Xlink_BS3_1mM_R1_fr2.raw	Accepted	50.8018	0	1.56649e-15	1.62381e-18	1.62381e-18	37.6656	1.37	1.37	1.43	0	Self Linked	Intra	XL	19.0059	19.0059	3823	0	0	4	423.985	DDX23	EEKDKSKELHAIK	239	251							[K241-K243;K241-S244;K241-K245;K243-S244;K243-K245;S244-K245]	19.0059
0	Protein state 1 - 1(1)	Data\Lara_231020_P2948_MR_IB_Xlink_BS3_1mM_R1_fr2.raw	Accepted	50.7677	0	8.95075e-23	1.497e-22	1.497e-22	24	0.69	0.25	1.91	0	Free Peptide	Intra		44.769	44.769	13305	0	0	4	573.814	SNU114	GNEEAQIFRPLKFNTTSVIK	570	589							[]	44.769
0	Protein state 1 - 1(1)	Data\Lara_231020_P2948_MR_IB_Xlink_BS3_1mM_R1_fr2.raw	Rejected	46.8977	0.137037	1.0035e-05	4.11514e-09	30.0602	31.3832	0.78	3.44	15.54	0	Cross-linked	Inter	XL	27.0301	27.0301	6700	0	0	4	576.789	DDX23	KMLEDPQER	204	212		BRR2	KNFPFER	1146	1152		[]	27.0301	rejected conflict q > qmin (0.0430157261794635) > (0.018)
0	Protein state 1 - 1(1)	Data\Lara_231020_P2948_MR_IB_Xlink_BS3_1mM_R1_fr2.raw	Rejected	28.5974	0.216931	2.81435e-07	4.93035e-12	0.000796485	24.2961	8.38	7.85	421.69	0	Cross-linked	Intra	XL	29.0377	29.0377	7480	0	0	5	467.237	DDX23	KMLEDPQER	204	212		DDX23	SRKDRDSK	118	125		[]	29.0377	rejected conflict q > qmin (0.0713178294573643) > (0.006) Rejected by ms1MIP resolution
0	Protein state 1 - 1(1)	Data\Lara_231020_P2948_MR_IB_Xlink_BS3_1mM_R1_fr2.raw	Rejected	38.255	0.207407	1.54985e-06	0.000329224	5.62335e-10	35.8399	7.61	6.03	340.82	0	Cross-linked	Inter	XL	29.0599	29.0599	7489	0	0	5	572.903	PRP8	LTRLYLKAEQER	779	790		DDX23	KMLEDPQER	204	212		[T780-K204;Y783-K204;K785-K204]	29.0599
0	Protein state 1 - 1(1)	Data\Lara_231020_P2948_MR_IB_Xlink_BS3_1mM_R1_fr2.raw	Rejected	35.2781	0.27037	4.20069e-07	0.000144241	4.96014e-05	32.0774	3.05	3.67	3.54	0	Cross-linked	Inter	XL	29.0765	29.0765	7496	0	0	4	626.065	CD2BP2	LSGLADQMVAR	202	212		DDX23	KMLEDPQER	204	212		[S203-K204]	29.0765
0	Protein state 1 - 1(1)	Data\Lara_231020_P2948_MR_IB_Xlink_BS3_1mM_R1_fr2.raw	Rejected	35.2781	0.27037	4.20069e-07	4.96014e-05	0.000144241	32.0774	3.05	3.67	3.54	0	Cross-linked	Inter	XL	29.0765	29.0765	7496	0	0	4	626.065	DDX23	KMLEDPQER	204	212		CD2BP2	LSGLADQMVAR	202	212		[K204-S203]	29.0765
0	Protein state 1 - 1(1)	Data\Lara_231020_P2948_MR_IB_Xlink_BS3_1mM_R1_fr1.raw	Accepted	50.6553	0	1.00157e-22	1.10976e-23	1.10976e-23	15	1.98	1.92	1.83	0	Free Peptide	Intra		37.6339	37.6339	6183	0	0	4	484.256	BRR2	FLYQLHETEKEDLIR	359	373							[]	37.6339
0	Protein state 1 - 1(1)	Data\Lara_231020_P2948_MR_IB_Xlink_BS3_1mM_R1_fr2.raw	Accepted	50.6131	0	5.71019e-16	1.92832e-21	1.92832e-21	36.4656	0.95	1.3	1.28	0	Dead end	Intra	DE H2O	37.7858	37.7858	10699	0	0	5	546.102	BRR2	LRDKERRKEIDLLLGQTDDTR	148	168							[K151-;K155-;T164-;T167-]	37.7858
0	Protein state 1 - 1(1)	Data\Lara_231020_P2948_MR_IB_Xlink_BS3_1mM_R1_fr3.raw	Accepted	50.5794	0	7.40207e-14	6.17451e-15	1.98976e-15	40.5482	2.45	8.69	2.34	0	Cross-linked	Intra	XL	27.7127	27.7127	5587	0	0	5	465.828	PRP6	AAYFEKNHGTR	580	590		PRP6	EMMEKAR	723	729		[Y582-K727;K585-K727;T589-K727]	27.7127
0	Protein state 1 - 1(1)	Data\Lara_231020_P2948_MR_IB_Xlink_BS3_1mM_R1_fr2.raw	Rejected	26.8401	0.4375	6.743e-07	4.1387	2.22965e-15	22.7701	2	2.05	348.08	0	Cross-linked plus a dead end	Inter	XL(+DE H2O)	30.6456	30.6456	8165	0	0	5	569.709	BRR2	LELSVHLQPITR	1184	1195		DDX23	KMLEDPQER	204	212		[S1187-K204;T1194-K204]	30.6456
0	Protein state 1 - 1(1)	Data\Lara_231020_P2948_MR_IB_Xlink_BS3_1mM_R1_fr2.raw	Accepted	50.5451	0	1.11822e-22	9.17427e-24	9.17427e-24	18	1.4	1.56	1.72	0	Free Peptide	Intra		43.8678	43.8678	12963	0	0	4	537.266	SNU114	TCFVDCLIEQTHPEIRK	143	159							[]	43.8678
0	Protein state 1 - 1(1)	Data\Lara_231020_P2948_MR_IB_Xlink_BS3_1mM_R1_fr3.raw	Accepted	50.5204	0	6.58118e-22	4.24399e-23	4.24399e-23	23	1.92	1.92	2.98	0	Free Peptide	Intra		25.8493	25.8493	5184	0	0	4	412.979	BRR2	MRYISSQIERPIR	1474	1486							[]	25.8493
0	Protein state 1 - 1(1)	Data\Lara_231020_P2948_MR_IB_Xlink_BS3_1mM_R1_fr2.raw	Rejected	26.7559	0.243386	2.38229e-06	8.59231e-08	0.773999	23.4146	9.37	8.82	436.73	0	Cross-linked	Intra	XL	32.6418	32.6418	8710	0	0	4	562.036	DDX23	KMLEDPQER	204	212		DDX23	SRSKSAER	63	70		[]	32.6418	rejected conflict q > qmin (0.0821705426356589) > (0.026)
0	Protein state 1 - 1(1)	Data\Lara_231020_P2948_MR_IB_Xlink_BS3_1mM_R1_fr2.raw	Rejected	22.0489	0.75	1.03209e-05	0.663466	6.1285e-09	18.8237	9	5.87	1.8	0	Cross-linked plus a dead end	Inter	XL(+DE H2O)	32.9621	32.9621	8833	0	0	5	700.944	BRR2	EIGKHINMDGTINVDDFK	520	537		DDX23	KMLEDPQER	204	212		[]	32.9621	rejected conflict q > qmin (0.0361648444070648) > (0)
0	Protein state 1 - 1(1)	Data\Lara_231020_P2948_MR_IB_Xlink_BS3_1mM_R1_fr2.raw	Rejected	30.623	0.355556	6.27384e-07	0.000338914	1.97341e-10	27.0887	7.63	7.54	350.95	0	Cross-linked	Inter	XL	34.477	34.477	9417	0	0	5	583.893	PRP8	WSKQTDVGITHFR	1342	1354		DDX23	KMLEDPQER	204	212		[]	34.477	rejected conflict q > qmin (0.0513413506012951) > (0)
0	Protein state 1 - 1(1)	Data\Lara_231020_P2948_MR_IB_Xlink_BS3_1mM_R1_fr2.raw	Accepted	50.5134	0	1.15427e-22	1.22106e-23	1.22106e-23	16	1.83	1.83	0.69	0	Free Peptide	Intra		17.8505	17.8505	3427	0	0	4	434.994	DDX23	RPAVVYIGSAGKPHER	623	638							[]	17.8505
0	Protein state 1 - 1(1)	Data\Lara_231020_P2948_MR_IB_Xlink_BS3_1mM_R1_fr2.raw	Rejected	36.1319	0.125	1.15905e-06	6.12593e-11	102.147	24.763	6.22	6.68	436.64	0	Cross-linked plus a dead end	Inter	XL(+DE H2O)	34.903	34.903	9588	0	0	4	565.787	DDX23	KMLEDPQER	204	212		BRR2	LSDSTLK	1604	1610		[]	34.903	rejected conflict q > qmin (0.0142977291841884) > (0)
0	Protein state 1 - 1(1)	Data\Lara_231020_P2948_MR_IB_Xlink_BS3_1mM_R1_fr2.raw	Accepted	50.4857	0.031746	5.5759e-14	1.53332e-16	0.00259709	40.2179	1.66	1.8	1.95	0	Cross-linked	Intra	XL	26.7207	26.7207	6578	0	0	4	559.535	PRP6	KALEHVPNSVR	395	405		PRP6	CESAEPR	901	907		[K395-S903]	26.7207
0	Protein state 1 - 1(1)	Data\Lara_231020_P2948_MR_IB_Xlink_BS3_1mM_R1_fr2.raw	Rejected	45.7276	0.151852	7.15893e-12	1.23341e-17	12.4593	37.8476	3.39	2.15	3.4	0	Cross-linked	Inter	XL	38.0039	38.0039	10786	0	0	4	801.63	PRP8	SGMSHEEDQLIPNLYR	1355	1370		DDX23	KMLEDPQER	204	212		[]	38.0039	rejected conflict q > qmin (0.0161887141535615) > (0)
0	Protein state 1 - 1(1)	Data\Lara_231020_P2948_MR_IB_Xlink_BS3_1mM_R1_fr2.raw	Rejected	29.4493	0.374074	2.7773e-06	70.9641	2.23491e-13	26.5249	0.98	0.57	0.94	0	Cross-linked	Inter	XL	41.7495	41.7383	12220	0	0	4	910.689	BRR2	MIDKRMWQSMCPLRQFR	1117	1133		DDX23	KMLEDPQER	204	212		[]	41.73830428425;41.76063615465	rejected conflict q > qmin (0.0536540240518039) > (0)
0	Protein state 1 - 1(1)	Data\Lara_231020_P2948_MR_IB_Xlink_BS3_1mM_R1_fr2.raw	Rejected	38.2728	0.0899471	5.18834e-07	1.23834e-13	0.181338	35.4313	7.48	7.99	7.31	0	Cross-linked	Intra	XL	41.754	41.754	12227	0	0	4	611.306	DDX23	KMLEDPQER	204	212		DDX23	ERERDKER	76	83		[]	41.754	rejected conflict q > qmin (0.0263565891472868) > (0.005)
0	Protein state 1 - 1(1)	Data\Lara_231020_P2948_MR_IB_Xlink_BS3_1mM_R1_fr2.raw	Rejected	30.1073	0.359259	3.69142e-06	0.034521	4.63813e-12	27.3855	2.16	6.22	1.06	0	Cross-linked	Inter	XL	41.754	41.754	12227	0	0	5	610.902	PRP6	ETNPHHPPAWIASAR	303	317		DDX23	KMLEDPQER	204	212		[]	41.754	rejected conflict q > qmin (0.0518038852913969) > (0.005)
0	Protein state 1 - 1(1)	Data\Lara_231020_P2948_MR_IB_Xlink_BS3_1mM_R1_fr2.raw	Rejected	30.0255	0.190476	0.000232017	148.222	4.88222e-08	28.8357	7.48	7.99	7.31	0	Cross-linked	Intra	XL	41.754	41.754	12227	0	0	4	611.306	DDX23	ERERDKER	76	83		DDX23	KMLEDPQER	204	212		[]	41.754	rejected conflict q > qmin (0.0635658914728682) > (0.005)
0	Protein state 1 - 1(1)	Data\Lara_231020_P2948_MR_IB_Xlink_BS3_1mM_R1_fr2.raw	Rejected	28.8439	0.21164	2.41828e-05	0.704824	4.36574e-05	26.8137	1.8	3.96	0.89	0	Cross-linked	Intra	XL	29.6473	29.6473	7733	0	0	5	515.864	DDX23	KMLEDPQERER	204	214		DDX23	KQFQDLGR	196	203		[]	29.6473
0	Protein state 1 - 1(1)	Data\Lara_231020_P2948_MR_IB_Xlink_BS3_1mM_R1_fr2.raw	Accepted	50.412	0.031746	3.80946e-14	4.05581e-09	7.07087e-14	39.8327	2.12	1.95	1.37	0	Cross-linked	Intra	XL	22.8135	22.8135	5121	0	0	4	683.35	PRP8	EHCPAGQPVKVR	433	444		PRP8	KYVNGSTYQR	218	227		[K442-K218;K442-Y219]	22.8135
0	Protein state 1 - 1(1)	Data\Lara_231020_P2948_MR_IB_Xlink_BS3_1mM_R1_fr2.raw	Accepted	50.2961	0.031746	3.1195e-15	6.29616e-11	4.10705e-12	37.6041	1.48	0.22	1.34	0	Cross-linked	Intra	XL	27.3752	27.3752	6841	0	0	4	528.245	PRP6	LESENDEYER	651	660		PRP6	SSAPTAR	670	676		[S653-S670;S653-S671;Y658-S670;Y658-S671;Y658-T674]	27.3752
0	Protein state 1 - 1(1)	Data\Lara_231020_P2948_MR_IB_Xlink_BS3_1mM_R1_fr2.raw	Rejected	26.5713	0.243386	1.46894e-08	3.93473e-06	7.58008e-05	19.5123	2.69	2.67	466.99	0	Cross-linked	Intra	XL	29.8995	29.8995	7839	0	0	5	431.436	DDX23	DRKRHRSR	43	50		DDX23	EEKDKSK	239	245		[]	29.8995	rejected conflict q > qmin (0.0821705426356589) > (0.004)
0	Protein state 1 - 1(1)	Data\Lara_231020_P2948_MR_IB_Xlink_BS3_1mM_R1_fr2.raw	Rejected	32.2749	0.337037	1.3486e-09	3.35135e-11	0.0524222	24.9904	6.27	5.89	5.27	0	Cross-linked	Inter	XL	38.5979	38.5979	11025	0	0	5	510.493	DDX23	EEKDKSKELHAIK	239	251		PRP6	KIGDILR	925	931		[]	38.5979
0	Protein state 1 - 1(1)	Data\Lara_231020_P2948_MR_IB_Xlink_BS3_1mM_R1_fr2.raw	Accepted	50.2799	0.031746	6.13684e-18	5.71708e-16	1.58152e-21	30.9411	1.5	1.73	1.64	0	Cross-linked	Intra	XL	41.8566	41.8566	12266	0	0	4	681.846	CD2BP2	KLDPPGGQFYNSK	321	333		CD2BP2	GNLGVYQETR	213	222		[K321-Y218;K321-T221]	41.8566
0	Protein state 1 - 1(1)	Data\Lara_231020_P2948_MR_IB_Xlink_BS3_1mM_R1_fr2.raw	Rejected	21.3216	0.770833	0.000306148	2.12108e-05	0.0569173	19.7266	7.93	11.53	11.14	0	Cross-linked plus a dead end	Inter	XL(+DE H2O)	34.1389	34.1389	9281	0	0	4	613.818	PRP8	GYLPSHYER	2250	2258		DDX23	ELHAIKER	246	253		[]	34.1389
0	Protein state 1 - 1(1)	Data\Lara_231020_P2948_MR_IB_Xlink_BS3_1mM_R1_fr2.raw	Accepted	50.1888	0	1.59687e-22	1.26795e-23	1.26795e-23	16	1.46	1.46	0.86	0	Free Peptide	Intra		38.1449	38.1449	10844	0	0	2	536.803	PRP8	TAEEVAALIR	1841	1850							[]	38.1449
0	Protein state 1 - 1(1)	Data\Lara_231020_P2948_MR_IB_Xlink_BS3_1mM_R1_fr2.raw	Rejected	25.794	0.2	1.00694e-07	0.00830041	3.23249e-07	20.1435	1.99	1.63	1.51	0	Cross-linked plus a dead end	Intra	XL(+DE H2O)	37.5489	37.5489	10612	0	0	5	431.46	DDX23	YLGGIKKR	254	261		DDX23	SKELHAIK	244	251		[]	37.5489	rejected conflict q > qmin (0.024822695035461) > (0.017)
0	Protein state 1 - 1(1)	Data\Lara_231020_P2948_MR_IB_Xlink_BS3_1mM_R1_fr2.raw	Rejected	48.5002	0.1	1.73323e-13	9.76178e-15	2.65949e-07	38.5858	8.56	9.88	8.56	0	Cross-linked	Inter	XL	51.1763	51.1763	15086	0	0	4	764.192	PRP8	ALNMAIPGGPKFEPLVR	268	284		DDX23	YLGGIKKRR	254	262		[]	51.1763	rejected conflict q > qmin (0.0111008325624422) > (0)
0	Protein state 1 - 1(1)	Data\Lara_231020_P2948_MR_IB_Xlink_BS3_1mM_R1_fr3.raw	Accepted	50.1847	0	2.59185e-15	2.45157e-19	2.45157e-19	37.2889	1.46	1.67	2.43	0	Dead end	Intra	DE H2O	40.6638	40.6638	8268	0	0	4	437.512	BRR2	HSPKKPVIVFVPSR	1553	1566							[S1554-;K1556-;K1557-;S1565-]	40.6638
0	Protein state 1 - 1(1)	Data\Lara_231020_P2948_MR_IB_Xlink_BS3_1mM_R1_fr2.raw	Rejected	26.6539	0.243386	4.98996e-07	1.62538e-06	8.99049e-07	22.3578	6.79	6.61	6.63	0	Cross-linked	Intra	XL	23.0749	23.0749	5220	0	0	4	517.022	DDX23	SRTPDRER	23	30		DDX23	TRHLNDR	264	270		[]	23.0749
0	Protein state 1 - 1(1)	Data\Lara_231020_P2948_MR_IB_Xlink_BS3_1mM_R1_fr2.raw	Accepted	49.9448	0	6.75577e-14	3.26941e-18	3.26941e-18	39.6841	3.77	4.01	2.86	0	Dead end	Intra	DE H2O	40.6955	40.6955	11805	0	0	4	729.623	CD2BP2	MPKRKVTFQGVGDEEDEDEIIVPK	1	24							[M1-;K3-;K5-;T7-]	40.6955
0	Protein state 1 - 1(1)	Data\Lara_231020_P2948_MR_IB_Xlink_BS3_1mM_R1_fr2.raw	Accepted	49.9296	0.031746	3.74833e-14	1.70198e-16	6.24367e-07	39.2075	2.79	1.18	0.54	0	Cross-linked	Intra	XL	24.5161	24.5334	5757	0	0	5	564.708	PRP6	MERPKIQQQFSDLKR	133	147		PRP6	HAPPGKR	48	54		[K137-K53]	24.498769306667;24.533355200533
0	Protein state 1 - 1(1)	Data\Lara_231020_P2948_MR_IB_Xlink_BS3_1mM_R1_fr2.raw	Accepted	49.8244	0	3.83495e-11	3.0786e-14	3.0786e-14	34.8065	1.95	3.05	1.22	0	Dead end	Intra	DE H2O	42.4928	42.4928	12511	0	0	4	513.301	SNU114	SIVIRPLEPQPAPHLAR	915	931							[S915-]	42.4928
0	Protein state 1 - 1(1)	Data\Lara_231020_P2948_MR_IB_Xlink_BS3_1mM_R1_fr2.raw	Accepted	49.5607	0.031746	2.15813e-15	2.81654e-09	1.01268e-05	36.2751	1.73	2.44	2.51	0	Cross-linked	Intra	XL	21.8128	21.8128	4759	0	0	4	610.545	BRR2	IMGKMEADPELSK	346	358		BRR2	MGDKAQR	52	58		[K349-K55]	21.8128
0	Protein state 1 - 1(1)	Data\Lara_231020_P2948_MR_IB_Xlink_BS3_1mM_R1_fr2.raw	Rejected	45.4441	0.0582011	2.67442e-11	1.14865e-08	8.61213e-11	38.3732	8.59	9.07	9.23	0	Cross-linked	Intra	XL	29.3017	29.279	7581	0	0	6	510.613	DDX23	RTLEEKEQEEAR	328	339		DDX23	KKRKQFQDLGR	193	203		[]	29.279031114133;29.324388394117	rejected conflict q > qmin (0.0155038759689922) > (0)
0	Protein state 1 - 1(1)	Data\Lara_231020_P2948_MR_IB_Xlink_BS3_1mM_R1_fr2.raw	Rejected	30.0899	0.359259	8.73088e-05	5.1277e-09	9.30361e-05	28.6016	9.64	9.55	352.96	0	Cross-linked	Inter	XL	34.477	34.477	9417	0	0	5	583.894	DDX23	RTLEEKEQEEAR	328	339		CD2BP2	LSGLADQMVAR	202	212		[]	34.477	rejected conflict q > qmin (0.0518038852913969) > (0)
0	Protein state 1 - 1(1)	Data\Lara_231020_P2948_MR_IB_Xlink_BS3_1mM_R1_fr2.raw	Rejected	53.51	0.0740741	1.68517e-14	1.0166e-08	7.8297e-07	43.0989	2.03	2.21	1.84	0	Cross-linked	Inter	XL	26.0125	26.0125	6306	0	0	4	662.073	DDX23	TLEEKEQEEAR	329	339		BRR2	TKPQMQEER	59	67		[T329-T59;T329-K60;K333-T59;K333-K60]	26.0125
0	Protein state 1 - 1(1)	Data\Lara_231020_P2948_MR_IB_Xlink_BS3_1mM_R1_fr3.raw	Accepted	49.5458	0	3.03762e-22	2.43871e-23	2.43871e-23	18	1.65	1.7	1.69	0	Free Peptide	Intra		47.9735	47.9735	9680	0	0	4	527.035	PRP8	NLNYLHLDYNFNLKPVK	512	528							[]	47.9735
0	Protein state 1 - 1(1)	Data\Lara_231020_P2948_MR_IB_Xlink_BS3_1mM_R1_fr3.raw	Accepted	49.4428	0.0232558	3.15476e-12	0.491495	1.92875e-17	41.7527	3.11	3.18	3.62	0	Cross-linked	Intra	XL	34.3735	34.3735	7075	0	0	4	569.295	DECOY_DDX23	DREKDRER	737	744		DDX23	KQFQDLGR	196	203		[]	34.3735	rejected conflict q > qmin (0.00769230769230769) > (0) Rejected by score conflict resolution
0	Protein state 1 - 1(1)	Data\Lara_231020_P2948_MR_IB_Xlink_BS3_1mM_R1_fr2.raw	Accepted	49.2656	0	4.01978e-22	3.47016e-23	3.47016e-23	13	1.12	1.12	0.23	0	Free Peptide	Intra		32.7514	32.7514	8752	0	0	2	670.811	DDX23	CTYVVLDEADR	543	553							[]	32.7514
0	Protein state 1 - 1(1)	Data\Lara_231020_P2948_MR_IB_Xlink_BS3_1mM_R1_fr2.raw	Accepted	49.2451	0.037037	2.92819e-16	9.15672e-24	0.000152268	33.8498	0	0	375.98	0	Cross-linked	Intra	XL	42.5746	42.5746	12535	0	0	4	696.369	PRP8	WSKQTDVGITHFR	1342	1354		DECOY_PRP8	KDHRFKR	2251	2257		[S1343-K2251;S1343-K2256;K1344-K2251;K1344-K2256;T1346-K2251;T1346-K2256]	42.5746
0	Protein state 1 - 1(1)	Data\Lara_231020_P2948_MR_IB_Xlink_BS3_1mM_R1_fr2.raw	Rejected	51.1716	0.0814815	2.01036e-11	2.96176e-17	3.75183e-05	44.8541	0.62	0.41	0.76	0	Cross-linked	Inter	XL	28.8389	28.8389	7398	0	0	4	579.549	DDX23	TLEEKEQEEAR	329	339		CD2BP2	ETVAGALR	169	176		[K333-T170]	28.8389
0	Protein state 1 - 1(1)	Data\Lara_231020_P2948_MR_IB_Xlink_BS3_1mM_R1_fr1.raw	Accepted	49.1826	0	2.29189e-13	0.00112993	3.89825e-06	39.6468	0.73	1.67	0.05	0	Cross-linked	Intra	XL	41.453	41.453	6953	0	0	4	734.134	PRP6	NLIMKGTEMCPK	330	341		PRP6	LEEVTGKLQVAR	318	329		[]	41.453	Rejected by ms1MIP resolution
0	Protein state 1 - 1(1)	Data\Lara_231020_P2948_MR_IB_Xlink_BS3_1mM_R1_fr3.raw	Accepted	49.1825	0	4.36818e-22	2.90181e-23	2.90181e-23	23	1.56	1.68	0.29	0	Free Peptide	Intra		17.3843	17.3843	3146	0	0	4	473.994	40K	LKGHTSFVNSCYPARR	147	162							[]	17.3843
0	Protein state 1 - 1(1)	Data\Lara_231020_P2948_MR_IB_Xlink_BS3_1mM_R1_fr1.raw	Accepted	49.0612	0	4.93142e-22	4.97833e-23	4.97833e-23	16	1.88	1.88	1.39	0	Free Peptide	Intra		51.9164	51.9164	8793	0	0	4	429.493	BRR2	LIILDEIHLLHDDR	611	624							[]	51.9164
0	Protein state 1 - 1(1)	Data\Lara_231020_P2948_MR_IB_Xlink_BS3_1mM_R1_fr2.raw	Accepted	48.8446	0	5.39672e-15	1.49124e-19	1.49124e-19	36.1452	1.97	1.95	2.43	0	Dead end	Intra	DE H2O	40.9752	40.9752	11913	0	0	4	437.512	BRR2	HSPKKPVIVFVPSR	1553	1566							[S1554-;K1556-;K1557-;S1565-]	40.9752
0	Protein state 1 - 1(1)	Data\Lara_231020_P2948_MR_IB_Xlink_BS3_1mM_R1_fr2.raw	Rejected	30.3828	0.355556	2.28349e-08	5.40256e-07	2.17906e-06	24.7695	6.87	7.21	7.33	0	Cross-linked	Inter	XL	41.4616	41.4616	12110	0	0	5	660.129	PRP6	LWKAAVELEEPEDAR	406	420		DDX23	TLEEKEQEEAR	329	339		[]	41.4616
0	Protein state 1 - 1(1)	Data\Lara_231020_P2948_MR_IB_Xlink_BS3_1mM_R1_fr2.raw	Rejected	30.5404	0.270833	3.10358e-06	0.294644	2.30627e-14	27.7823	7.36	6.26	341.38	0	Cross-linked plus a dead end	Inter	XL(+DE H2O)	43.5853	43.5853	12852	0	0	4	750.146	DDX23	TLEEKEQEEAR	329	339		PRP6	LEEVTGKLQVAR	318	329		[K333-T322]	43.5853
0	Protein state 1 - 1(1)	Data\Lara_231020_P2948_MR_IB_Xlink_BS3_1mM_R1_fr2.raw	Rejected	31.8713	0.340741	4.96414e-10	1.02693e-06	6.58415e-07	23.5968	0	0	8.79	0	Cross-linked	Inter	XL	44.52	44.52	13206	0	0	4	492.328	DDX23	KLRKKEAK	342	349		PRP6	LLLKSVR	296	302		[]	44.52	rejected conflict q > qmin (0.047641073080481) > (0)
0	Protein state 1 - 1(1)	Data\Lara_231020_P2948_MR_IB_Xlink_BS3_1mM_R1_fr2.raw	Rejected	31.8129	0.229167	7.40954e-11	3.47762e-35	62.1912	21.6328	0	0	1.42	0	Cross-linked plus a dead end	Inter	XL(+DE H2O)	51.9905	51.9905	15302	0	0	8	721.97	SNU114	VEESGEHVILGTGELYLDCVMHDLR	621	645		DDX23	QRWDDRHWSQKKLDEMTDR	350	368		[]	51.9905	rejected conflict q > qmin (0.00925147182506308) > (0)
0	Protein state 1 - 1(1)	Data\Lara_231020_P2948_MR_IB_Xlink_BS3_1mM_R1_fr2.raw	Accepted	48.7826	0	2.22774e-11	2.1213e-17	2.1213e-17	26.0334	1.05	1.24	0.76	0	Dead end	Intra	DE H2O	34.1965	34.1965	9303	0	0	5	622.526	PRP6	EKEEIEKYRMERPKIQQQFSDLK	124	146							[K125-;K130-;Y131-;K137-;S143-]	34.1965
0	Protein state 1 - 1(1)	Data\Lara_231020_P2948_MR_IB_Xlink_BS3_1mM_R1_fr2.raw	Rejected	22.8678	0.604167	7.1583e-06	4.16913	7.80499e-09	19.5597	3.56	3.64	3.4	0	Cross-linked plus a dead end	Inter	XL(+DE H2O)	22.5521	22.5521	5027	0	0	4	675.827	PRP8	QNPFWWTHQR	1450	1459		DDX23	KLDEMTDR	361	368		[]	22.5521
0	Protein state 1 - 1(1)	Data\Lara_231020_P2948_MR_IB_Xlink_BS3_1mM_R1_fr2.raw	Rejected	22.3794	0.708333	7.36512e-07	0.00688335	5.36195e-07	17.3616	5.42	0.43	17.16	0	Cross-linked plus a dead end	Inter	XL(+DE H2O)	24.4579	24.4579	5728	0	0	4	591.542	BRR2	MLLQSSEGR	1367	1375		DDX23	KLDEMTDR	361	368		[]	24.4579
0	Protein state 1 - 1(1)	Data\Lara_231020_P2948_MR_IB_Xlink_BS3_1mM_R1_fr2.raw	Accepted	48.7656	0	1.19046e-14	1.5749e-18	1.5749e-18	36.744	0.71	1.3	0.64	0	Dead end	Intra	DE H2O	28.3708	28.3319	7212	0	0	4	674.317	DDX23	ILEHMPVSNQKPDTDEAEDPEK	566	587							[S573-;K576-;T579-]	28.331850281317;28.4097679504
0	Protein state 1 - 1(1)	Data\Lara_231020_P2948_MR_IB_Xlink_BS3_1mM_R1_fr2.raw	Accepted	48.6304	0	2.7924e-06	4.14858e-06	4.14858e-06	16.1172	4.73	4.39	2.94	0	Self Linked	Intra	XL	19.7966	19.7966	4082	0	0	4	526.504	BRR2	MGDKAQRTKPQMQEER	52	67							[]	19.7966	Rejected by ms1MIP resolution
0	Protein state 1 - 1(1)	Data\Lara_231020_P2948_MR_IB_Xlink_BS3_1mM_R1_fr3.raw	Accepted	48.6147	0	7.70749e-22	5.019e-23	5.019e-23	23	1.7	1.7	2.16	0	Free Peptide	Intra		34.1806	34.1806	7039	0	0	4	443.993	BRR2	RKEIDLLLGQTDDTR	154	168							[]	34.1806
0	Protein state 1 - 1(1)	Data\Lara_231020_P2948_MR_IB_Xlink_BS3_1mM_R1_fr2.raw	Rejected	41.2158	0.188889	3.10878e-15	7.09435e-15	2.7996e-12	24.1429	0.3	0.34	2.86	0	Cross-linked	Inter	XL	32.5172	32.5111	8659	0	0	4	653.573	CD2BP2	KLDPPGGQFYNSK	321	333		DDX23	KLDEMTDR	361	368		[K321-K361;K321-T366]	32.511054246917;32.52337449065
0	Protein state 1 - 1(1)	Data\Lara_231020_P2948_MR_IB_Xlink_BS3_1mM_R1_fr2.raw	Rejected	28.5566	0.222222	0.000129547	0.000118215	7.85209e-05	27.1174	0	0	2.52	0	Cross-linked	Intra	XL	53.5565	53.5565	15685	0	0	4	718.594	DDX23	DKDGHRRDKDR	93	103		DDX23	LDEMTDRDWR	362	371		[]	53.5565	rejected conflict q > qmin (0.0728682170542636) > (0)
0	Protein state 1 - 1(1)	Data\Lara_231020_P2948_MR_IB_Xlink_BS3_1mM_R1_fr3.raw	Accepted	48.3796	0	4.23552e-15	1.70737e-19	1.70737e-19	35.2886	1.34	1.34	1.43	0	Self Linked	Intra	XL	24.2756	24.2756	4765	0	0	4	423.985	DDX23	EEKDKSKELHAIK	239	251							[K241-K243;K241-S244;K241-K245;K243-S244;K243-K245;S244-K245]	24.2756
0	Protein state 1 - 1(1)	Data\Lara_231020_P2948_MR_IB_Xlink_BS3_1mM_R1_fr2.raw	Rejected	31.2895	0.340741	1.87613e-08	1.06637e-05	2.0644e-09	25.739	7.42	11.36	12.21	0	Cross-linked	Inter	XL	37.948	37.948	10764	0	0	4	574.808	PRP8	LTPSGYEWGR	2230	2239		DDX23	GGKIPNPIR	383	391		[]	37.948
0	Protein state 1 - 1(1)	Data\Lara_231020_P2948_MR_IB_Xlink_BS3_1mM_R1_fr2.raw	Rejected	34.3248	0.285185	8.17305e-09	0.00123911	1.8471e-14	28.834	9.02	9.46	8.74	0	Cross-linked	Inter	XL	39.3881	39.3881	11310	0	0	4	520.318	PRP8	ISLIQIFR	1571	1578		DDX23	GGKIPNPIR	383	391		[]	39.3881
0	Protein state 1 - 1(1)	Data\Lara_231020_P2948_MR_IB_Xlink_BS3_1mM_R1_fr2.raw	Rejected	30.0373	0.359259	1.67629e-09	1.47738e-16	1.0378e-11	22.2245	4.97	4.1	3.24	0	Cross-linked	Inter	XL	42.346	42.346	12454	0	0	4	680.595	SNU114	DSIVQGFQWGTR	764	775		DDX23	DIIGVAETGSGK	430	441		[]	42.346	rejected conflict q > qmin (0.0518038852913969) > (0.033)
0	Protein state 1 - 1(1)	Data\Lara_231020_P2948_MR_IB_Xlink_BS3_1mM_R1_fr2.raw	Rejected	42.3764	0.0833333	1.20586e-12	2.41557e-24	0.0469095	32.2893	7.99	0.16	396.63	0	Cross-linked plus a dead end	Inter	XL(+DE H2O)	35.3284	35.3284	9752	0	0	4	633.619	BRR2	TNLLLQAHLSR	1891	1901		DDX23	TVAVIGGISR	499	508		[]	35.3284	rejected conflict q > qmin (0.00168208578637511) > (0)
0	Protein state 1 - 1(1)	Data\Lara_231020_P2948_MR_IB_Xlink_BS3_1mM_R1_fr2.raw	Rejected	35.7193	0.100529	1.59e-13	1.42855e-19	1.08495e-16	20.184	1.86	1.97	307.93	0	Cross-linked	Intra	XL	34.9456	34.9456	9605	0	0	6	543.609	DDX23	QTVMFTATMPPAVER	601	615		DDX23	HKERERDKER	74	83		[T606-K75]	34.9456
0	Protein state 1 - 1(1)	Data\Lara_231020_P2948_MR_IB_Xlink_BS3_1mM_R1_fr3.raw	Accepted	48.213	0	4.7752e-18	4.01273e-19	4.01273e-19	15	1.41	1.41	1.07	0	Free Peptide	Intra		28.5819	28.5819	5794	0	0	2	542.795	PRP8	ALNMAIPGGPK	268	278							[]	28.5819
0	Protein state 1 - 1(1)	Data\Lara_231020_P2948_MR_IB_Xlink_BS3_1mM_R1_fr2.raw	Accepted	48.2039	0	1.27802e-19	1.0938e-20	1.0938e-20	26	2.07	1.04	1.75	0	Free Peptide	Intra		38.2826	38.2826	10904	0	0	4	647.614	SmE	SRKQLGRIMLKGDNITLLQSVSN	70	92							[]	38.2826
0	Protein state 1 - 1(1)	Data\Lara_231020_P2948_MR_IB_Xlink_BS3_1mM_R1_fr3.raw	Accepted	48.1612	0	1.21296e-21	4.60129e-21	4.60129e-21	18	2.4	2	0.42	0	Free Peptide	Intra		50.7145	50.7145	10152	0	0	4	603.818	BRR2	NLELKDLLPYGFAIHHAGMTR	771	791							[]	50.7145
0	Protein state 1 - 1(1)	Data\Lara_231020_P2948_MR_IB_Xlink_BS3_1mM_R1_fr2.raw	Accepted	48.1532	0.037037	7.65574e-13	1.3622e-08	8.72583e-05	39.2483	2.48	2.32	426.17	0	Cross-linked	Intra	XL	29.8892	29.8892	7835	0	0	4	608.061	BRR2	TKPQMQEER	59	67		BRR2	EEEKLELQK	1031	1039		[T59-K1034;K60-K1034]	29.8892
0	Protein state 1 - 1(1)	Data\Lara_231020_P2948_MR_IB_Xlink_BS3_1mM_R1_fr2.raw	Rejected	54.6339	0.062963	2.8245e-17	3.18382e-24	0.00117032	39.1514	7.53	7.48	5.34	0	Cross-linked	Inter	XL	33.269	33.269	8955	0	0	5	559.484	DDX23	SLEKMGYNACTLHGGK	683	698		PRP8	TLTTKER	529	535		[]	33.269	rejected conflict q > qmin (0.00693802035152636) > (0) Rejected by score conflict resolution
0	Protein state 1 - 1(1)	Data\Lara_231020_P2948_MR_IB_Xlink_BS3_1mM_R1_fr2.raw	Accepted	48.0156	0	1.4031e-21	1.23711e-22	1.23711e-22	17	1.34	1.34	1.39	0	Free Peptide	Intra		51.905	51.905	15277	0	0	4	429.493	BRR2	LIILDEIHLLHDDR	611	624							[]	51.905
0	Protein state 1 - 1(1)	Data\Lara_231020_P2948_MR_IB_Xlink_BS3_1mM_R1_fr1.raw	Accepted	47.9939	0	1.43381e-21	2.17811e-22	2.17811e-22	12	0.92	0.92	0.83	0	Free Peptide	Intra		45.3563	45.3563	7738	0	0	2	744.881	BRR2	EIDLLLGQTDDTR	156	168							[]	45.3563
0	Protein state 1 - 1(1)	Data\Lara_231020_P2948_MR_IB_Xlink_BS3_1mM_R1_fr1.raw	Accepted	47.6284	0	4.84169e-14	1.15572e-16	1.15572e-16	34.2528	1.31	1.46	0.51	0	Dead end	Intra	DE H2O	47.1203	47.1203	8037	0	0	4	823.19	40K	QRHELLLGAGSGPGAGQQQATPGALLQAGPPR	20	51							[S30-;T40-]	47.1203
0	Protein state 1 - 1(1)	Data\Lara_231020_P2948_MR_IB_Xlink_BS3_1mM_R1_fr2.raw	Accepted	47.3713	0	2.67248e-21	2.00325e-22	2.00325e-22	25	2.75	2.37	1.99	0	Free Peptide	Intra		44.2719	44.2719	13109	0	0	5	695.773	40K	ILYKLPGHAGSINEVAFHPDEPIIISASSDKR	319	350							[]	44.2719
0	Protein state 1 - 1(1)	Data\Lara_231020_P2948_MR_IB_Xlink_BS3_1mM_R1_fr2.raw	Rejected	50.4308	0.0888889	3.01165e-14	1.92261e-12	2.31915e-14	39.6731	2.14	2.38	371.14	0	Cross-linked	Inter	XL	39.0589	39.0589	11198	0	0	4	691.621	PRP8	EHCPAGQPVKVR	433	444		DDX23	EFALSNLKAGAK	704	715		[]	39.0589	rejected conflict q > qmin (0.0101757631822387) > (0)
0	Protein state 1 - 1(1)	Data\Lara_231020_P2948_MR_IB_Xlink_BS3_1mM_R1_fr2.raw	Accepted	47.3371	0.037037	5.84255e-08	1.17493e-11	1.10415e-05	44.3102	8.68	8.85	9.04	0	Cross-linked	Intra	XL	40.2446	40.2446	11635	0	0	4	761.411	DDX23	AEEEAEAKPKFLSK	153	166		DDX23	AEREAEALKRR	167	177		[]	40.2446	rejected conflict q > qmin (0.0108527131782946) > (0) Rejected by score conflict resolution
0	Protein state 1 - 1(1)	Data\Lara_231020_P2948_MR_IB_Xlink_BS3_1mM_R1_fr2.raw	Accepted	47.3162	0.042328	6.95214e-16	1.67699e-05	2.66683e-17	31.9476	1.18	1.13	1	0	Cross-linked	Intra	XL	33.269	33.269	8955	0	0	5	559.48	DECOY_DDX23	ELSKALVDCGKK	136	147		DDX23	MGYNACTLHGGK	687	698		[]	33.269	rejected conflict q > qmin (0.0124031007751938) > (0) Rejected by score conflict resolution
0	Protein state 1 - 1(1)	Data\Lara_231020_P2948_MR_IB_Xlink_BS3_1mM_R1_fr2.raw	Rejected	46.7668	0.140741	7.24199e-15	1.37017e-24	14.5761	33.5716	0.37	0.37	0.52	0	Cross-linked	Inter	XL	35.4971	35.4971	9819	0	0	5	561.705	DDX23	AGAKDILVATDVAGR	712	726		PRP6	SSAPTARVFMK	670	680		[K715-S670;K715-S671;K715-T674]	35.4971
0	Protein state 1 - 1(1)	Data\Lara_231020_P2948_MR_IB_Xlink_BS3_1mM_R1_fr2.raw	Accepted	47.0307	0.042328	8.78731e-12	6.6003e-05	9.7961e-13	39.5448	0	0	0.73	0	Cross-linked	Intra	XL	52.5826	52.5826	15456	0	0	4	715.37	BRR2	LEGTRMGDKAQR	47	58		BRR2	DEPTGEVLSLVGK	34	46		[]	52.5826	rejected conflict q > qmin (0.0124031007751938) > (0) Rejected by score conflict resolution
0	Protein state 1 - 1(1)	Data\Lara_231020_P2948_MR_IB_Xlink_BS3_1mM_R1_fr2.raw	Rejected	38.0458	0.0899471	1.55599e-09	5.01831e-08	0.575146	32.1894	0.96	0.94	0.11	0	Cross-linked	Intra	XL	47.6096	47.6096	14163	0	0	4	704.132	DDX23	AGAKDILVATDVAGR	712	726		DDX23	GCDVLAKSLEK	676	686		[K715-K682;K715-S683;T721-K682]	47.6096
0	Protein state 1 - 1(1)	Data\Lara_231020_P2948_MR_IB_Xlink_BS3_1mM_R1_fr2.raw	Rejected	39.324	0.203704	0.000368835	0.0017804	0.000150982	38.5212	1.54	2.28	0.5	0	Cross-linked	Inter	XL	34.204	34.204	9305	0	0	4	543.052	DDX23	DILVATDVAGR	716	726		BRR2	SLIDRTR	26	32		[]	34.204	rejected conflict q > qmin (0.0231267345050879) > (0.003)
0	Protein state 1 - 1(1)	Data\Lara_231020_P2948_MR_IB_Xlink_BS3_1mM_R1_fr2.raw	Rejected	40.6134	0.0793651	1.84066e-05	0.0250852	1.14877e-10	27.9845	8.01	11.1	8.04	0	Cross-linked	Intra	XL	28.467	28.467	7264	0	0	6	474.261	DDX23	NIEDYIHRIGR	744	754		DDX23	KRKQFQDLGR	194	203		[]	28.467	rejected conflict q > qmin (0.0635658914728682) > (0.061)
0	Protein state 1 - 1(1)	Data\Lara_231020_P2948_MR_IB_Xlink_BS3_1mM_R1_fr2.raw	Rejected	21.6372	0.75	0.000109595	1.02127	2.74579e-05	19.6219	0	0	2.56	0	Cross-linked plus a dead end	Inter	XL(+DE H2O)	52.4093	52.4093	15414	0	0	4	800.156	DDX23	NIEDYIHRIGRTGR	744	757		BRR2	TKPQMQEER	59	67		[]	52.4093	rejected conflict q > qmin (0.0361648444070648) > (0.006)
0	Protein state 1 - 1(1)	Data\Lara_231020_P2948_MR_IB_Xlink_BS3_1mM_R1_fr2.raw	Rejected	38.8734	0.203704	1.13334e-12	3.32474e-06	4.3703e-15	27.4695	1.2	1.4	2.35	0	Cross-linked	Inter	XL	37.9588	37.9588	10767	0	0	5	497.081	BRR2	IEKKNFPFER	1143	1152		DDX23	SGVAITFLTK	761	770		[K1145-S761;K1146-S761]	37.9588
0	Protein state 1 - 1(1)	Data\Lara_231020_P2948_MR_IB_Xlink_BS3_1mM_R1_fr3.raw	Accepted	47.0227	0	1.52524e-13	1.54491e-16	1.54491e-16	36.6089	6.05	4.8	7.17	0	Dead end	Intra	DE H2O	40.9347	40.9347	8327	0	0	4	740.128	40K	LPGHAGSINEVAFHPDEPIIISASSDK	323	349							[]	40.9347	Rejected by ms1MIP resolution
0	Protein state 1 - 1(1)	Data\Lara_231020_P2948_MR_IB_Xlink_BS3_1mM_R1_fr2.raw	Rejected	44.1809	0.155556	9.46472e-13	1.8712e-10	0.000194644	34.4301	4.09	6.76	6.14	0	Cross-linked	Inter	XL	34.8888	34.8888	9583	0	0	4	573.036	DDX23	KMLEDPQER	204	212		40K	MIEQQKR	1	7		[]	34.8888	rejected conflict q > qmin (0.0161887141535615) > (0) Rejected by ms1MIP resolution Rejected by score conflict resolution
0	Protein state 1 - 1(1)	Data\Lara_231020_P2948_MR_IB_Xlink_BS3_1mM_R1_fr2.raw	Rejected	53.9268	0.0740741	5.33634e-16	1.5268e-17	6.62994e-08	40.8826	1.34	0.8	0.38	0	Cross-linked	Inter	XL	38.6671	38.6671	11052	0	0	4	594.345	40K	KGPELPLVPVKR	8	19		PRP6	EKEEIEK	124	130		[K18-K125]	38.6671
0	Protein state 1 - 1(1)	Data\Lara_231020_P2948_MR_IB_Xlink_BS3_1mM_R1_fr2.raw	Rejected	30.2773	0.359259	6.77385e-08	3.11231e-13	3.0505	25.3813	3.25	11.38	11.28	0	Cross-linked	Inter	XL	35.2739	35.3263	9751	0	0	4	833.413	PRP8	WSKQTDVGITHFR	1342	1354		40K	FHPNGSTLASAGFDR	74	88		[]	35.22142495625;35.326339422917	rejected conflict q > qmin (0.0518038852913969) > (0.039)
0	Protein state 1 - 1(1)	Data\Lara_231020_P2948_MR_IB_Xlink_BS3_1mM_R1_fr2.raw	Rejected	32.6127	0.318519	6.77385e-08	50.668	3.11231e-13	28.1262	3.26	11.38	11.28	0	Cross-linked	Inter	XL	35.3263	35.3263	9751	0	0	4	833.413	40K	FHPNGSTLASAGFDR	74	88		PRP8	WSKQTDVGITHFR	1342	1354		[]	35.3263	rejected conflict q > qmin (0.043940795559667) > (0.039)
0	Protein state 1 - 1(1)	Data\Lara_231020_P2948_MR_IB_Xlink_BS3_1mM_R1_fr2.raw	Rejected	42.9994	0.162963	1.44132e-10	7.66693e-19	0.000355986	36.5439	6.91	6.92	371.8	0	Cross-linked	Inter	XL	34.9319	34.9319	9599	0	0	4	686.59	40K	TVAVWDSETGER	132	143		DDX23	RSRTPDRER	22	30		[]	34.9319	rejected conflict q > qmin (0.017113783533765) > (0.013)
0	Protein state 1 - 1(1)	Data\Lara_231020_P2948_MR_IB_Xlink_BS3_1mM_R1_fr2.raw	Rejected	28.7037	0.354167	1.45891e-05	3.65905e-15	204.719	26.4558	1.27	1.24	363.63	0	Cross-linked plus a dead end	Inter	XL(+DE H2O)	34.9319	34.9319	9599	0	0	4	686.585	40K	TVAVWDSETGER	132	143		DDX23	SRTPDRER	23	30		[T132-T25]	34.9319
0	Protein state 1 - 1(1)	Data\Lara_231020_P2948_MR_IB_Xlink_BS3_1mM_R1_fr2.raw	Rejected	38.468	0.0833333	2.29103e-11	1.28761e-17	0.000238237	29.6574	1.29	1.71	1.32	0	Cross-linked plus a dead end	Inter	XL(+DE H2O)	40.5791	40.5791	11760	0	0	4	717.103	40K	TVAVWDSETGER	132	143		CD2BP2	KGPGQPSSPQR	188	198		[T132-S195]	40.5791
0	Protein state 1 - 1(1)	Data\Lara_231020_P2948_MR_IB_Xlink_BS3_1mM_R1_fr2.raw	Accepted	46.9333	0.0333333	7.13812e-11	9.53431	2.27326e-18	28.8925	0.43	8.99	7.62	0	Cross-linked plus a dead end	Intra	XL(+DE H2O)	38.8677	38.848	11120	0	0	4	759.396	CD2BP2	LDRLSGLADQMVAR	199	212		CD2BP2	KGPGQPSSPQR	188	198		[S203-K188;S203-S194]	38.84797633145;38.887420323717
0	Protein state 1 - 1(1)	Data\Lara_231020_P2948_MR_IB_Xlink_BS3_1mM_R1_fr3.raw	Accepted	46.7228	0	2.28501e-12	1.84645e-16	1.84645e-16	38.2692	1.52	1.52	2	0	Dead end	Intra	DE H2O	25.2428	25.2428	5009	0	0	4	438.974	DDX23	MLANFESGKHKYR	588	600							[S594-;K596-;K598-;Y599-]	25.2428
0	Protein state 1 - 1(1)	Data\Lara_231020_P2948_MR_IB_Xlink_BS3_1mM_R1_fr2.raw	Rejected	48.3151	0.107407	5.01538e-15	2.88807e-16	4.35965e-10	35.3582	4.44	4.02	4.17	0	Cross-linked	Inter	XL	37.134	37.134	10449	0	0	5	764.164	PRP8	EELGLIEQAYDNPHEALSR	862	880		40K	GHTSFVNSCYPAR	149	161		[Y871-T151;Y871-S152;Y871-S156;Y871-Y158]	37.134
0	Protein state 1 - 1(1)	Data\Lara_231020_P2948_MR_IB_Xlink_BS3_1mM_R1_fr2.raw	Rejected	39.2543	0.2	1.71444e-10	2.70411e-13	0.000150412	32.1752	5.21	5.15	10.76	0	Cross-linked	Inter	XL	38.4139	38.4139	10955	0	0	4	728.628	40K	LKGHTSFVNSCYPAR	147	161		DDX23	ELHAIKER	246	253		[]	38.4139	rejected conflict q > qmin (0.0226641998149861) > (0)
0	Protein state 1 - 1(1)	Data\Lara_231020_P2948_MR_IB_Xlink_BS3_1mM_R1_fr2.raw	Accepted	46.7027	0.047619	2.48653e-16	6.97894e-19	2.98283e-20	29.8353	8.6	2.04	442.95	0	Cross-linked	Intra	XL	18.9681	18.9681	3809	0	0	4	577.055	DDX23	SRSKSAERER	63	72		DECOY_DDX23	EASKSRSR	752	759		[S63-K755;S65-S754;S65-K755;K66-S754;K66-K755;S67-S754;S67-K755]	18.9681
0	Protein state 1 - 1(1)	Data\Lara_231020_P2948_MR_IB_Xlink_BS3_1mM_R1_fr2.raw	Accepted	46.6236	0	1.92802e-11	7.38079e-14	7.38079e-14	36.1985	3.26	3.26	4.83	0	Dead end	Intra	DE H2O	40.8722	40.8722	11872	0	0	2	797.388	PRP6	NLIMKGTEMCPK	330	341							[K334-;T336-]	40.8722
0	Protein state 1 - 1(1)	Data\Lara_231020_P2948_MR_IB_Xlink_BS3_1mM_R1_fr2.raw	Rejected	35.0348	0.27037	4.71448e-10	9.48541e-08	0.0376759	27.6813	0.9	1.18	1.04	0	Cross-linked	Inter	XL	27.2598	27.2598	6793	0	0	4	553.785	40K	QNKLTYTMR	224	232		PRP6	EKEEIEK	124	130		[K226-K125]	27.2598
0	Protein state 1 - 1(1)	Data\Lara_231020_P2948_MR_IB_Xlink_BS3_1mM_R1_fr2.raw	Rejected	34.4283	0.281481	6.32645e-05	1.4914e-09	1.4914e-09	33.0429	2.45	4.26	4.21	0	Cross-linked	Intra	XL	28.3121	28.3284	7210	0	0	4	620.317	40K	QNKLTYTMR	224	232		40K	QNKLTYTMR	224	232		[]	28.295919777583;28.328379993317
0	Protein state 1 - 1(1)	Data\Lara_231020_P2948_MR_IB_Xlink_BS3_1mM_R1_fr2.raw	Accepted	46.4461	0.047619	4.17678e-08	3.39726e-09	3.68529e-09	28.1056	5.9	6.48	441	0	Cross-linked	Intra	XL	41.7785	41.7785	12236	0	0	4	575.054	BRR2	TNVALMCMLR	510	519		BRR2	KKDLHPR	255	261		[]	41.7785	rejected conflict q > qmin (0.0387596899224806) > (0.006)
0	Protein state 1 - 1(1)	Data\Lara_231020_P2948_MR_IB_Xlink_BS3_1mM_R1_fr2.raw	Rejected	42.8536	0.162963	3.12066e-11	1.0944e-11	4.3911	35.3732	6.64	11.86	14.57	0	Cross-linked	Inter	XL	46.2183	46.2183	13758	0	0	4	701.115	40K	CVKIFQGNVHNFEK	273	286		BRR2	SLIDRTR	26	32		[K275-S26;K275-T31]	46.2183
0	Protein state 1 - 1(1)	Data\Lara_231020_P2948_MR_IB_Xlink_BS3_1mM_R1_fr2.raw	Rejected	40.2596	0.192593	6.22925e-08	0.0047643	1.56075e-12	36.6818	4.08	3.97	2.53	0	Cross-linked	Inter	XL	30.4923	30.4923	8097	0	0	4	711.383	40K	FVYVWDTTSRR	308	318		DDX23	KRKQFQDLGR	194	203		[]	30.4923	rejected conflict q > qmin (0.0217391304347826) > (0.013)
0	Protein state 1 - 1(1)	Data\Lara_231020_P2948_MR_IB_Xlink_BS3_1mM_R1_fr2.raw	Accepted	46.4019	0	2.05179e-17	3.99798e-17	3.99798e-17	18	8.99	8.48	8.71	0	Free Peptide	Intra		27.5741	27.5637	6916	0	0	6	513.768	PRP8	RYAEKRKFGFVDAQKEDMPPEHVRK	44	68							[]	27.56374086025;27.584515338383
0	Protein state 1 - 1(1)	Data\Lara_231020_P2948_MR_IB_Xlink_BS3_1mM_R1_fr2.raw	Accepted	46.3917	0.047619	4.84773e-11	1.01989e-12	0.000586491	39.8513	5.4	5.74	416.76	0	Cross-linked	Intra	XL	32.3961	32.3961	8617	0	0	4	608.573	DDX23	KRKQFQDLGR	194	203		DDX23	DASPSKEER	12	20		[]	32.3961	rejected conflict q > qmin (0.013953488372093) > (0.005)
0	Protein state 1 - 1(1)	Data\Lara_231020_P2948_MR_IB_Xlink_BS3_1mM_R1_fr2.raw	Rejected	54.3345	0.0666667	6.67594e-15	1.77286e-13	7.72334e-05	43.4379	6.32	12.88	13.98	0	Cross-linked	Inter	XL	23.0149	23.0149	5198	0	0	4	491.256	CD2BP2	GPGQPSSPQR	189	198		TSSC4	SPVEGLGR	132	139		[S194-S132;S195-S132]	23.0149
0	Protein state 1 - 1(1)	Data\Lara_231020_P2948_MR_IB_Xlink_BS3_1mM_R1_fr3.raw	Accepted	46.2516	0	7.20035e-07	1.28612e-10	1.28612e-10	25.5289	2.08	1.6	1.45	0	Dead end	Intra	DE H2O	34.429	34.429	7085	0	0	4	573.293	DDX23	KQFQDLGRKMLEDPQER	196	212							[K196-;K204-]	34.429
0	Protein state 1 - 1(1)	Data\Lara_231020_P2948_MR_IB_Xlink_BS3_1mM_R1_fr2.raw	Rejected	29.2942	0.37037	1.18891e-06	2.09785e-08	3.16041e-05	25.9237	4.23	1.82	3.42	0	Cross-linked	Inter	XL	30.0732	30.0732	7916	0	0	5	520.074	CD2BP2	LDRLSGLADQMVAR	199	212		TSSC4	SPVEGLGR	132	139		[]	30.0732
0	Protein state 1 - 1(1)	Data\Lara_231020_P2948_MR_IB_Xlink_BS3_1mM_R1_fr2.raw	Rejected	39.164	0.2	2.23502e-05	1.05982e-11	0.00441144	37.6715	8.13	8.13	5.53	0	Cross-linked	Inter	XL	44.7567	44.7567	13300	0	0	4	944.739	BRR2	MLRSPTLYGISHDDLKGDPLLDQR	929	952		TSSC4	SPVEGLGR	132	139		[S932-S132]	44.7567
0	Protein state 1 - 1(1)	Data\Lara_231020_P2948_MR_IB_Xlink_BS3_1mM_R1_fr2.raw	Rejected	29.8126	0.359259	7.63908e-06	4.38987e-10	0.0545804	27.3856	4.91	14.68	11.63	0	Cross-linked	Inter	XL	30.4944	30.4944	8098	0	0	4	576.544	DDX23	KMLEDPQER	204	212		TSSC4	AHRSPASPR	140	148		[]	30.4944	rejected conflict q > qmin (0.0518038852913969) > (0.034)
0	Protein state 1 - 1(1)	Data\Lara_231020_P2948_MR_IB_Xlink_BS3_1mM_R1_fr2.raw	Rejected	52.3548	0.0814815	2.9417e-14	1.12328e-06	2.06518e-06	42.0744	4.85	1.13	3.12	0	Cross-linked	Inter	XL	28.2205	28.2205	7165	0	0	5	449.266	SNU114	LIKHAVQER	242	250		TSSC4	VLGKVGEPGR	231	240		[K244-K234]	28.2205
0	Protein state 1 - 1(1)	Data\Lara_231020_P2948_MR_IB_Xlink_BS3_1mM_R1_fr2.raw	Rejected	28.6644	0.385185	4.20562e-08	1.56055	6.43559e-14	23.0907	7.79	8.13	11.26	0	Cross-linked	Inter	XL	29.1379	29.1379	7522	0	0	5	625.922	TSSC4	VGEPGRGGLGNPATDR	235	250		CD2BP2	GRKGPGQPSSPQR	186	198		[]	29.1379
0	Protein state 1 - 1(1)	Data\Lara_231020_P2948_MR_IB_Xlink_BS3_1mM_R1_fr3.raw	Accepted	46.1494	0	9.06891e-21	5.92598e-22	5.92598e-22	23	0.39	2.39	1.79	0	Free Peptide	Intra		44.4173	44.4173	9016	0	0	4	434.752	SNU114	FKILDAVVAQEPLHR	789	803							[]	44.4173
0	Protein state 1 - 1(1)	Data\Lara_231020_P2948_MR_IB_Xlink_BS3_1mM_R1_fr2.raw	Accepted	45.3496	0	1.40109e-12	6.03064e-18	6.03064e-18	36.2166	0.73	0.68	0.03	0	Dead end	Intra	DE H2O	37.4622	37.4622	10581	0	0	4	620.834	BRR2	NNLVKYDKKTGNFQVTELGR	967	986							[K971-;Y972-;K974-;K975-;T976-;T982-]	37.4622
0	Protein state 1 - 1(1)	Data\Lara_231020_P2948_MR_IB_Xlink_BS3_1mM_R1_fr2.raw	Rejected	38.2614	0.207407	4.82216e-16	3.74761e-24	1.96879e-22	14.8356	4.43	10.01	9.89	0	Cross-linked	Inter	XL	38.6425	38.6425	11043	0	0	5	655.133	SmB	SSKMLQHIDYRMR	6	18		BRR2	SLVQEMVGSFGKR	546	558		[S6-K557;S7-K557]	38.6425
0	Protein state 1 - 1(1)	Data\Lara_231020_P2948_MR_IB_Xlink_BS3_1mM_R1_fr2.raw	Rejected	28.6121	0.385185	2.84326e-06	3.64428e-09	6.05732	25.604	5.99	5.11	327.55	0	Cross-linked	Inter	XL	51.1973	51.1973	15093	0	0	4	754.64	BRR2	RDEPTGEVLSLVGK	33	46		SmB	MLQHIDYRMR	9	18		[]	51.1973	rejected conflict q > qmin (0.0559666975023127) > (0)
0	Protein state 1 - 1(1)	Data\Lara_231020_P2948_MR_IB_Xlink_BS3_1mM_R1_fr2.raw	Rejected	45.1332	0.151852	9.51124e-10	1.76932e-07	0.00170321	40.0684	1.94	2.19	0.96	0	Cross-linked	Inter	XL	13.9058	13.9058	2247	0	0	4	527.777	CD2BP2	KGPGQPSSPQR	188	198		SmB	NSKQAER	55	61		[K188-S56;K188-K57]	13.9058
0	Protein state 1 - 1(1)	Data\Lara_231020_P2948_MR_IB_Xlink_BS3_1mM_R1_fr2.raw	Accepted	45.1609	0	1.15763e-11	2.65465e-14	2.65465e-14	37.4883	1.62	1.67	1.32	0	Dead end	Intra	DE H2O	34.6758	34.6758	9495	0	0	4	447.513	PRP6	AVVAQAVRHLPQSVR	360	374							[S372-]	34.6758
0	Protein state 1 - 1(1)	Data\Lara_231020_P2948_MR_IB_Xlink_BS3_1mM_R1_fr3.raw	Accepted	45.1545	0	2.45264e-20	2.09209e-21	2.09209e-21	16	1.85	1.85	0.64	0	Free Peptide	Intra		25.5789	25.5789	5099	0	0	4	372.99	40K	RKGPELPLVPVKR	7	19							[]	25.5789
0	Protein state 1 - 1(1)	Data\Lara_231020_P2948_MR_IB_Xlink_BS3_1mM_R1_fr3.raw	Accepted	44.7372	0	4.84412e-13	7.28811e-17	7.28811e-17	34.6029	1.83	1.32	0.85	0	Dead end	Intra	DE H2O	29.2914	29.2914	5971	0	0	4	500.524	PRP8	RYAEKRKFGFVDAQK	44	58							[Y45-;K48-;K50-]	29.2914
0	Protein state 1 - 1(1)	Data\Lara_231020_P2948_MR_IB_Xlink_BS3_1mM_R1_fr2.raw	Rejected	40.0537	0.196296	5.42151e-10	9.03523e-15	0.690446	33.8983	2.56	1.8	3.11	0	Cross-linked	Inter	XL	32.3026	32.3026	8581	0	0	4	691.837	DDX23	QTVMFTATMPPAVER	601	615		SmB	NSKQAER	55	61		[T602-S56;T602-K57]	32.3026
0	Protein state 1 - 1(1)	Data\Lara_231020_P2948_MR_IB_Xlink_BS3_1mM_R1_fr2.raw	Rejected	25.9334	0.479167	0.000137857	1.34234e-06	3.06906	24.3623	4.78	3.28	1.05	0	Cross-linked plus a dead end	Inter	XL(+DE H2O)	36.0295	36.0295	10011	0	0	4	569.055	DDX23	RKQFQDLGR	195	203		SmB	NSKQAER	55	61		[]	36.0295	rejected conflict q > qmin (0.0201850294365013) > (0.006)
0	Protein state 1 - 1(1)	Data\Lara_231020_P2948_MR_IB_Xlink_BS3_1mM_R1_fr3.raw	Accepted	44.4504	0	4.95939e-20	3.44248e-21	3.44248e-21	21	1.75	1.75	0.32	0	Free Peptide	Intra		25.0033	25.0033	4951	0	0	4	390.224	PRP8	LTKLVVDSHVQYR	553	565							[]	25.0033
0	Protein state 1 - 1(1)	Data\Lara_231020_P2948_MR_IB_Xlink_BS3_1mM_R1_fr1.raw	Accepted	44.394	0.0357143	3.48524e-13	0.00411368	7.48805e-17	33.8821	1.36	1.24	0.08	0	Cross-linked	Intra	XL	39.4662	39.4662	6534	0	0	4	874.227	DECOY_PRP8	TVIIQKPQEEVPLSR	472	486		PRP8	QTKEQSQLTATQTR	2032	2045		[]	39.4662	rejected conflict q > qmin (0.0277777777777778) > (0)
0	Protein state 1 - 1(1)	Data\Lara_231020_P2948_MR_IB_Xlink_BS3_1mM_R1_fr2.raw	Rejected	31.4147	0.340741	8.30672e-07	0.0133568	1.33856e-14	28.1221	5.52	5.3	337.89	0	Cross-linked	Inter	XL	33.3408	33.3408	8983	0	0	5	565.481	SmB	GVGGPSQQVMTPQGR	133	147		DDX23	KMLEDPQER	204	212		[]	33.3408
0	Protein state 1 - 1(1)	Data\Lara_231020_P2948_MR_IB_Xlink_BS3_1mM_R1_fr2.raw	Rejected	30.2814	0.359259	2.19859e-08	2.4594e-11	0.00480807	24.618	3.76	2.34	500.17	0	Cross-linked	Inter	XL	22.632	22.632	5055	0	0	4	497.028	SNU114	KAPTSSSQR	359	367		SmD1	KREAVAGR	91	98		[]	22.632
0	Protein state 1 - 1(1)	Data\Lara_231020_P2948_MR_IB_Xlink_BS3_1mM_R1_fr2.raw	Rejected	54.6636	0.062963	1.23168e-19	6.16175e-10	5.13934e-25	33.0501	4.43	4.09	3.85	0	Cross-linked	Inter	XL	35.5974	35.6343	9873	0	0	4	673.325	SmD2	SEMTPEELQKR	9	19		PRP8	GYLPSHYER	2250	2258		[S9-Y2251;T12-Y2251;K18-Y2251]	35.560490066117;35.63426949385
0	Protein state 1 - 1(1)	Data\Lara_231020_P2948_MR_IB_Xlink_BS3_1mM_R1_fr2.raw	Rejected	31.3489	0.25	6.18054e-12	9.29106	4.934e-29	17.7938	0	0	10.39	0	Cross-linked plus a dead end	Inter	XL(+DE H2O)	50.5052	50.5052	14909	0	0	5	1079.75	PRP6	HIWITAAKLEEANGNTQMVEKIIDR	465	489		SmD2	REEEEFNTGPLSVLTQSVK	19	37		[K485-S35]	50.5052
0	Protein state 1 - 1(1)	Data\Lara_231020_P2948_MR_IB_Xlink_BS3_1mM_R1_fr2.raw	Rejected	31.902	0.340741	4.31398e-05	2.10691e-10	8.28042	30.2773	3	2.7	461.46	0	Cross-linked	Inter	XL	29.2813	29.2813	7582	0	0	4	539.555	DDX23	KQFQDLGR	196	203		SmD2	NNKKLLGR	48	55		[]	29.2813
0	Protein state 1 - 1(1)	Data\Lara_231020_P2948_MR_IB_Xlink_BS3_1mM_R1_fr2.raw	Rejected	28.7836	0.385185	2.31034e-08	7.99636e-10	2.16648e-07	22.7887	5.26	5.78	362.56	0	Cross-linked	Inter	XL	33.3693	33.3693	8994	0	0	5	558.897	DDX23	MGYNACTLHGGK	687	698		SmD2	KLLGRVKAFDR	51	61		[]	33.3693	rejected conflict q > qmin (0.0555041628122109) > (0)
0	Protein state 1 - 1(1)	Data\Lara_231020_P2948_MR_IB_Xlink_BS3_1mM_R1_fr3.raw	Accepted	44.3378	0	1.02027e-12	5.24039e-12	5.24039e-12	13	5.37	5.37	0.18	0	Free Peptide	Intra		18.9191	18.9191	3554	0	0	3	458.235	SNU114	NVTLCGHLHHGK	131	142							[]	18.9191
0	Protein state 1 - 1(1)	Data\Lara_231020_P2948_MR_IB_Xlink_BS3_1mM_R1_fr2.raw	Rejected	28.0727	0.375	3.1984e-09	4.20346e-08	4.20346e-08	20.136	5.43	5.47	0.9	0	Cross-linked plus a dead end	Inter	XL(+DE H2O)	26.7331	26.7331	6583	0	0	5	447.253	DDX23	ELHAIKER	246	253		SmD2	SKPVNKDR	87	94		[]	26.7331	rejected conflict q > qmin (0.0142977291841884) > (0)
0	Protein state 1 - 1(1)	Data\Lara_231020_P2948_MR_IB_Xlink_BS3_1mM_R1_fr2.raw	Rejected	28.4178	0.375	2.81674e-08	1.73631e-05	0.000986141	22.4795	8.84	14.71	10.4	0	Cross-linked plus a dead end	Inter	XL(+DE H2O)	34.2539	34.2539	9325	0	0	4	568.309	DDX23	KQFQDLGR	196	203		SmD2	SKPVNKDR	87	94		[]	34.2539	rejected conflict q > qmin (0.0142977291841884) > (0)
0	Protein state 1 - 1(1)	Data\Lara_231020_P2948_MR_IB_Xlink_BS3_1mM_R1_fr2.raw	Rejected	39.1667	0.2	2.54965e-14	1.25266e-20	1.96301e-06	23.5442	1.22	5.79	6.68	0	Cross-linked	Inter	XL	37.1527	37.1527	10454	0	0	4	631.333	PRP6	KALEHVPNSVR	395	405		SmD3	NAPMLKSMK	79	87		[]	37.1527	rejected conflict q > qmin (0.0231267345050879) > (0)
0	Protein state 1 - 1(1)	Data\Lara_231020_P2948_MR_IB_Xlink_BS3_1mM_R1_fr2.raw	Rejected	30.8287	0.355556	0.00102072	2.30508e-07	287.769	30.0495	6.22	8.86	541.41	0	Cross-linked	Inter	XL	27.1931	27.1931	6766	0	0	3	625.654	DDX23	KQFQDLGR	196	203		SmD3	NQGSGAGR	90	97		[]	27.1931
0	Protein state 1 - 1(1)	Data\Lara_231020_P2948_MR_IB_Xlink_BS3_1mM_R1_fr2.raw	Rejected	36.6492	0.237037	7.56274e-08	5.08772e-13	1.90699e-05	32.7763	5.82	8.46	9.3	0	Cross-linked	Inter	XL	37.87	37.87	10733	0	0	4	593.57	DDX23	KKRKQFQDLGR	193	203		SmD3	NQGSGAGR	90	97		[]	37.87	rejected conflict q > qmin (0.0291396854764107) > (0)
0	Protein state 1 - 1(1)	Data\Lara_231020_P2948_MR_IB_Xlink_BS3_1mM_R1_fr2.raw	Rejected	41.1978	0.188889	5.14361e-10	3.4099e-09	0.00622959	35.2109	2.45	1.91	439.9	0	Cross-linked	Inter	XL	31.9237	31.9237	8470	0	0	4	566.039	DDX23	KMLEDPQER	204	212		SmE	YLQNRSR	24	30		[K204-S29]	31.9237
0	Protein state 1 - 1(1)	Data\Lara_231020_P2948_MR_IB_Xlink_BS3_1mM_R1_fr2.raw	Rejected	42.3726	0.0833333	2.48223e-06	1.14875e-06	2.65337e-05	26.1785	1.12	8.22	1.06	0	Cross-linked plus a dead end	Inter	XL(+DE H2O)	34.8853	34.8853	9581	0	0	4	593.082	DDX23	RKQFQDLGR	195	203		SmE	SRKQLGR	70	76		[K196-S70;K196-K72]	34.8853
0	Protein state 1 - 1(1)	Data\Lara_231020_P2948_MR_IB_Xlink_BS3_1mM_R1_fr3.raw	Accepted	43.957	0	2.53375e-12	1.35678e-15	1.35678e-15	34.9178	1.33	1.33	3.09	0	Dead end	Intra	DE H2O	22.9442	22.9442	4469	0	0	4	358.707	DDX23	KRKQFQDLGR	194	203							[K194-;K196-]	22.9442
0	Protein state 1 - 1(1)	Data\Lara_231020_P2948_MR_IB_Xlink_BS3_1mM_R1_fr2.raw	Rejected	39.8008	0.196296	2.21229e-05	5.6385e-08	5.6385e-08	38.3303	5.91	7.99	8.13	0	Cross-linked	Inter	XL	36.1641	36.1641	10065	0	0	4	582.838	PRP8	TVCKKNLGR	770	778		SmE	TKSRKQLGR	68	76		[]	36.1641	rejected conflict q > qmin (0.0222016651248844) > (0)
0	Protein state 1 - 1(1)	Data\Lara_231020_P2948_MR_IB_Xlink_BS3_1mM_R1_fr2.raw	Rejected	44.7664	0.148148	3.42633e-10	2.4555e-10	6.85704e-10	39.1029	8.05	5.99	5.83	0	Cross-linked	Inter	XL	36.1641	36.1641	10065	0	0	4	582.83	BRR2	EERSRRER	374	381		SmE	TKSRKQLGR	68	76		[]	36.1641	rejected conflict q > qmin (0.0157261794634598) > (0)
0	Protein state 1 - 1(1)	Data\Lara_231020_P2948_MR_IB_Xlink_BS3_1mM_R1_fr2.raw	Rejected	43.9489	0.155556	2.19555e-12	5.73432e-18	6.81098e-16	34.7976	5.91	7.99	8.13	0	Cross-linked	Inter	XL	36.1641	36.1641	10065	0	0	4	582.838	SmE	TKSRKQLGR	68	76		PRP8	TVCKKNLGR	770	778		[]	36.1641	rejected conflict q > qmin (0.0161887141535615) > (0)
0	Protein state 1 - 1(1)	Data\Lara_231020_P2948_MR_IB_Xlink_BS3_1mM_R1_fr2.raw	Rejected	26.0109	0.479167	9.52676e-07	4.02286e-13	0.2099	22.0081	0	0	12.79	0	Cross-linked plus a dead end	Inter	XL(+DE H2O)	51.3737	51.3737	15133	0	0	4	769.438	PRP6	LQPGDTAKAVVAQAVR	352	367		SmE	TKSRKQLGR	68	76		[T357-T68;T357-K69;T357-S70;T357-K72]	51.3737
0	Protein state 1 - 1(1)	Data\Lara_231020_P2948_MR_IB_Xlink_BS3_1mM_R1_fr2.raw	Accepted	43.8425	0	1.1177e-08	9.15986e-08	9.15986e-08	9	2.15	2.15	7.42	0	Free Peptide	Intra		41.0805	41.0805	11955	0	0	2	901.928	PRP8	AAVMHDILDMMPEGIK	687	702							[]	41.0805
0	Protein state 1 - 1(1)	Data\Lara_231020_P2948_MR_IB_Xlink_BS3_1mM_R1_fr2.raw	Rejected	43.6057	0.159259	4.59948e-14	2.08326e-18	9.9044e-09	30.9571	3.74	4.03	414.78	0	Cross-linked	Inter	XL	30.5502	30.5502	8123	0	0	5	488.289	PRP6	LEEVTGKLQVAR	318	329		SmG	LSLKLNGGR	17	25		[T322-S18;T322-K20;K324-K20]	30.5502
0	Protein state 1 - 1(1)	Data\Lara_231020_P2948_MR_IB_Xlink_BS3_1mM_R1_fr2.raw	Rejected	44.7215	0.151852	3.14937e-06	1.03564e-14	60.5395	29.8495	6.11	5.19	4.62	0	Cross-linked	Inter	XL	27.0363	27.0363	6703	0	0	6	543.123	PRP6	MERPKIQQQFSDLKR	133	147		DECOY_CD2BP2	TYLDFDIRK	1	9		[]	27.0363	rejected conflict q > qmin (0.0453283996299722) > (0.038)
0	Protein state 1 - 1(1)	Data\Lara_231020_P2948_MR_IB_Xlink_BS3_1mM_R1_fr2.raw	Rejected	37.5723	0.218519	5.33785e-12	7.51433e-20	1.5047e-15	27.1653	2.33	0.08	2.1	0	Cross-linked	Inter	XL	30.0105	30.0105	7889	0	0	6	492.249	DECOY_CD2BP2	KSNYFQGGPPDLKR	9	22		BRR2	TKPQMQEER	59	67		[]	30.0105	rejected conflict q > qmin (0.0259019426456984) > (0)
0	Protein state 1 - 1(1)	Data\Lara_231020_P2948_MR_IB_Xlink_BS3_1mM_R1_fr2.raw	Rejected	35.3984	0.10582	1.34278e-09	43.2353	8.27296e-15	28.9088	1.57	1.92	2.47	0	Cross-linked	Intra	XL	39.5247	39.5247	11361	0	0	4	760.387	DECOY_CD2BP2	KSNYFQGGPPDLK	9	21		CD2BP2	KLDPPGGQFYNSK	321	333		[]	39.5247	rejected conflict q > qmin (0.0310077519379845) > (0)
0	Protein state 1 - 1(1)	Data\Lara_231020_P2948_MR_IB_Xlink_BS3_1mM_R1_fr2.raw	Rejected	35.5598	0.27037	2.42827e-08	1.03931e-12	124.354	30.9366	0	0	7.12	0	Cross-linked	Inter	XL	52.499	52.499	15436	0	0	6	569.134	SNU114	IAVEPVNPSELPKMLDGLR	590	608		DECOY_CD2BP2	TEQYVGLNGR	121	130		[]	52.499	rejected conflict q > qmin (0.0351526364477336) > (0.006)
0	Protein state 1 - 1(1)	Data\Lara_231020_P2948_MR_IB_Xlink_BS3_1mM_R1_fr2.raw	Rejected	33.5535	0.314815	4.68833e-07	2.75708e-11	0.000299117	30.2236	7.04	7.1	7.16	0	Cross-linked	Inter	XL	30.972	30.972	8254	0	0	4	503.541	PRP6	LEEKIGQLTR	752	761		DECOY_CD2BP2	RGKGGGR	155	161		[]	30.972	rejected conflict q > qmin (0.0430157261794635) > (0.016)
0	Protein state 1 - 1(1)	Data\Lara_231020_P2948_MR_IB_Xlink_BS3_1mM_R1_fr3.raw	Accepted	43.8335	0	2.10755e-14	1.12496e-15	1.12496e-15	30.4912	1.67	1.67	1.28	0	Dead end	Intra	DE H2O	40.4312	40.4312	8221	0	0	2	774.383	PRP8	TNHIYVSSDDIK	2087	2098							[T2087-;Y2091-;S2093-;S2094-]	40.4312
0	Protein state 1 - 1(1)	Data\Lara_231020_P2948_MR_IB_Xlink_BS3_1mM_R1_fr2.raw	Accepted	43.7217	0.0333333	2.06811e-07	1.52387e-14	1.78821e-07	28.8893	3.89	1.88	1.91	0	Cross-linked plus a dead end	Inter	XL(+DE H2O)	27.1251	27.1251	6739	0	0	4	533.272	SNU114	KAPTSSSQR	359	367		SNU114	APTSSSQR	360	367		[K359-T362;K359-S363;K359-S364;K359-S365;T362-T362;T362-S363]	27.1251
0	Protein state 1 - 1(1)	Data\Lara_231020_P2948_MR_IB_Xlink_BS3_1mM_R1_fr2.raw	Rejected	54.268	0.0703704	7.74173e-19	5.12697e-25	7.31417e-05	34.7263	0	0	291.5	0	Cross-linked	Inter	XL	52.5887	52.5887	15458	0	0	4	854.17	BRR2	DLLPYGFAIHHAGMTR	776	791		DECOY_PRP8	IDDSSVYIHNTR	239	250		[]	52.5887	rejected conflict q > qmin (0.00786308973172988) > (0)
0	Protein state 1 - 1(1)	Data\Lara_231020_P2948_MR_IB_Xlink_BS3_1mM_R1_fr2.raw	Accepted	43.7018	0	1.79638e-16	1.43493e-17	1.43493e-17	16	1.17	1.17	1.14	0	Free Peptide	Intra		30.0149	30.0149	7890	0	0	2	573.804	DDX23	DIIGVAETGSGK	430	441							[]	30.0149
0	Protein state 1 - 1(1)	Data\Lara_231020_P2948_MR_IB_Xlink_BS3_1mM_R1_fr2.raw	Rejected	29.6963	0.201058	6.48896e-08	7.34779e-07	1.09217e-05	24.6566	9.43	9.85	7.36	0	Cross-linked	Intra	XL	33.8376	33.8376	9158	0	0	5	523.894	DECOY_PRP8	IESQTLSAVNVNNK	329	342		PRP8	RVYLGALK	86	93		[]	33.8376	rejected conflict q > qmin (0.0666666666666667) > (0) Rejected by score conflict resolution
0	Protein state 1 - 1(1)	Data\Lara_231020_P2948_MR_IB_Xlink_BS3_1mM_R1_fr2.raw	Rejected	42.3018	0.174074	4.14e-12	3.52205e-13	7.25955e-12	33.2033	1.32	1.24	2.25	0	Cross-linked	Inter	XL	35.0316	35.0316	9640	0	0	4	659.877	DECOY_PRP8	TVIIQKPQEEVPLSR	472	486		PRP6	HAPPGKR	48	54		[]	35.0316	rejected conflict q > qmin (0.0189639222941721) > (0)
0	Protein state 1 - 1(1)	Data\Lara_231020_P2948_MR_IB_Xlink_BS3_1mM_R1_fr2.raw	Accepted	43.2793	0.0333333	3.165e-11	3.56886e-09	0.209321	22.7727	3.16	2.9	17.81	0	Cross-linked plus a dead end	Intra	XL(+DE H2O)	22.3935	22.3935	4968	0	0	4	695.595	BRR2	IMGKMEADPELSK	346	358		BRR2	KNFPFER	1146	1152		[K349-K1146]	22.3935
0	Protein state 1 - 1(1)	Data\Lara_231020_P2948_MR_IB_Xlink_BS3_1mM_R1_fr2.raw	Rejected	37.1629	0.0952381	2.88746e-09	0.0100203	1.38639e-09	31.5349	0	0	1.17	0	Cross-linked	Intra	XL	50.9207	50.9207	15018	0	0	4	820.469	DECOY_PRP8	TVIIQKPQEEVPLSR	472	486		PRP8	IMKANPALYVLR	1733	1744		[]	50.9207	rejected conflict q > qmin (0.027906976744186) > (0.005)
0	Protein state 1 - 1(1)	Data\Lara_231020_P2948_MR_IB_Xlink_BS3_1mM_R1_fr2.raw	Rejected	30.1107	0.3125	2.50412e-05	1.94723e-06	96.9398	18.4682	1.31	0.21	2.56	0	Cross-linked plus a dead end	Inter	XL(+DE H2O)	26.1888	26.1888	6375	0	0	5	512.092	PRP6	KALEHVPNSVR	395	405		DECOY_PRP8	WKALQGLR	497	504		[]	26.1888	Rejected by ms1MIP resolution
0	Protein state 1 - 1(1)	Data\Lara_231020_P2948_MR_IB_Xlink_BS3_1mM_R1_fr2.raw	Rejected	30.8708	0.179894	1.68911e-08	0.0147164	2.4555e-10	25.154	1.98	3.9	432.03	0	Cross-linked	Intra	XL	36.1641	36.1641	10065	0	0	4	583.085	PRP8	DLKHLIYYR	607	615		DECOY_PRP8	WKALQGLR	497	504		[]	36.1641	rejected conflict q > qmin (0.0589147286821705) > (0)
0	Protein state 1 - 1(1)	Data\Lara_231020_P2948_MR_IB_Xlink_BS3_1mM_R1_fr2.raw	Rejected	33.9929	0.3	8.35356e-07	9.20736e-08	11.2208	30.9781	7.37	11.11	12.35	0	Cross-linked	Inter	XL	22.1673	22.1673	4881	0	0	4	550.529	DDX23	KMLEDPQER	204	212		DECOY_PRP8	SDALLSPR	688	695		[]	22.1673	rejected conflict q > qmin (0.0402405180388529) > (0.016)
0	Protein state 1 - 1(1)	Data\Lara_231020_P2948_MR_IB_Xlink_BS3_1mM_R1_fr2.raw	Rejected	49.4535	0.0833333	1.07765e-08	1.63979e-13	1.80218	29.77	8.47	8.39	402.84	0	Cross-linked plus a dead end	Inter	XL(+DE H2O)	27.1378	27.1378	6744	0	0	4	637.09	CD2BP2	GRKGPGQPSSPQR	186	198		DECOY_PRP8	SDALLSPR	688	695		[]	27.1378	rejected conflict q > qmin (0.00588730025231287) > (0.002)
0	Protein state 1 - 1(1)	Data\Lara_231020_P2948_MR_IB_Xlink_BS3_1mM_R1_fr2.raw	Rejected	33.4483	0.1875	5.18786e-09	1.10189e-15	4.28511	27.4748	8.36	8.51	7.92	0	Cross-linked plus a dead end	Inter	XL(+DE H2O)	28.3629	28.3629	7223	0	0	4	608.324	CD2BP2	KGPGQPSSPQR	188	198		DECOY_PRP8	NPIQNLGSR	805	813		[]	28.3629	rejected conflict q > qmin (0.00756938603868797) > (0)
0	Protein state 1 - 1(1)	Data\Lara_231020_P2948_MR_IB_Xlink_BS3_1mM_R1_fr2.raw	Accepted	43.2663	0	3.84076e-14	1.39057e-18	1.39057e-18	30.2944	1.55	1.47	1.39	0	Self Linked	Intra	XL	32.9995	32.9995	8848	0	0	4	671.083	TSSC4	APSSVAHTSMSDNGGFKRPLAPSGR	107	131							[S109-S110;S109-T114;S109-S115;S109-S117;S109-K123;S109-S129;S110-T114;S110-S115;S110-S117;S110-K123;S110-S129;T114-S115;T114-S117;T114-K123;T114-S129;S115-S117;S115-K123;S115-S129;S117-K123;S117-S129;K123-S129]	32.9995
0	Protein state 1 - 1(1)	Data\Lara_231020_P2948_MR_IB_Xlink_BS3_1mM_R1_fr2.raw	Rejected	22.552	0.666667	7.77448e-06	2.64829e-17	0.0610657	19.2403	0	0	4.17	0	Cross-linked plus a dead end	Inter	XL(+DE H2O)	47.2355	47.2355	14062	0	0	8	740.867	SNU114	THTQGQAFSLSVFHHWQIVPGDPLDK	889	914		DECOY_PRP8	VRNHFRQMSEDDVRLFCQATR	1092	1112		[]	47.2355
0	Protein state 1 - 1(1)	Data\Lara_231020_P2948_MR_IB_Xlink_BS3_1mM_R1_fr2.raw	Rejected	54.5731	0.0666667	5.51301e-17	1.78828e-24	172.999	39.7078	0.19	0.22	0.53	0	Cross-linked	Inter	XL	52.6283	52.6283	15468	0	0	4	849.922	BRR2	DLLPYGFAIHHAGMTR	776	791		DECOY_PRP8	TVENQLNWVGDK	1115	1126		[]	52.6283	rejected conflict q > qmin (0.00740055504162812) > (0)
0	Protein state 1 - 1(1)	Data\Lara_231020_P2948_MR_IB_Xlink_BS3_1mM_R1_fr2.raw	Rejected	44.3163	0.155556	1.62407e-09	2.0633e-10	7.94222	39.4252	2.84	3.22	3.25	0	Cross-linked	Inter	XL	38.8874	38.8874	11133	0	0	4	759.638	PRP6	LWKAAVELEEPEDAR	406	420		DECOY_PRP8	DIYRCFLR	1243	1250		[]	38.8874	rejected conflict q > qmin (0.0161887141535615) > (0.008)
0	Protein state 1 - 1(1)	Data\Lara_231020_P2948_MR_IB_Xlink_BS3_1mM_R1_fr2.raw	Rejected	24.5271	0.3	6.20533e-05	0.759378	5.49943e-13	22.5329	2.43	3.03	278.25	0	Cross-linked plus a dead end	Intra	XL(+DE H2O)	41.7495	41.7606	12229	0	0	4	910.941	DECOY_PRP8	SLAEHPNDYAQEILGLEER	1457	1475		PRP8	GYLPSHYER	2250	2258		[]	41.73830428425;41.76063615465	rejected conflict q > qmin (0.0354609929078014) > (0.02)
0	Protein state 1 - 1(1)	Data\Lara_231020_P2948_MR_IB_Xlink_BS3_1mM_R1_fr2.raw	Rejected	34.8091	0.277778	1.92209e-11	9.90501e-18	1.68986e-13	24.5524	0.12	0.25	395.07	0	Cross-linked	Inter	XL	29.8041	29.8041	7798	0	0	4	633.344	DECOY_CD2BP2	TYLDFDIRK	1	9		DECOY_PRP8	SKVSYAEKLR	1482	1491		[]	29.8041
0	Protein state 1 - 1(1)	Data\Lara_231020_P2948_MR_IB_Xlink_BS3_1mM_R1_fr2.raw	Rejected	27.5876	0.4375	4.70333e-08	0.00600413	3.23249e-07	21.8266	1.99	1.63	1.51	0	Cross-linked plus a dead end	Inter	XL(+DE H2O)	37.5489	37.5489	10612	0	0	5	431.46	DECOY_PRP8	LYLRTLR	1552	1558		DDX23	SKELHAIK	244	251		[T1556-S244;T1556-K245]	37.5489
0	Protein state 1 - 1(1)	Data\Lara_231020_P2948_MR_IB_Xlink_BS3_1mM_R1_fr2.raw	Rejected	54.892	0.062963	2.28321e-18	1.81067e-25	3.94435e-07	36.9198	7.96	7.52	497.61	0	Cross-linked	Inter	XL	41.2021	41.2021	12003	0	0	4	494.545	DDX23	SGVAITFLTK	761	770		DECOY_PRP8	TLRGLNK	1556	1562		[]	41.2021	rejected conflict q > qmin (0.00693802035152636) > (0.001)
0	Protein state 1 - 1(1)	Data\Lara_231020_P2948_MR_IB_Xlink_BS3_1mM_R1_fr2.raw	Rejected	42.2146	0.174074	4.06644e-15	1.79687e-20	1.95732e-06	26.1549	6.35	6.41	422.8	0	Cross-linked	Inter	XL	28.0903	28.0903	7111	0	0	4	602.326	BRR2	GTQVYSPEKGR	830	840		DECOY_PRP8	GLNKKCVTK	1559	1567		[]	28.0903	rejected conflict q > qmin (0.0189639222941721) > (0.016)
0	Protein state 1 - 1(1)	Data\Lara_231020_P2948_MR_IB_Xlink_BS3_1mM_R1_fr2.raw	Rejected	37.3356	0.22963	1.45361e-15	4.85636e-24	2.7231e-29	15.0573	3.82	2.84	3.67	0	Cross-linked	Inter	XL	42.2911	42.2911	12433	0	0	4	681.348	SmD3	SMKNKNQGSGAGR	85	97		DECOY_PRP8	KCVTKDVTAGR	1563	1573		[]	42.2911	rejected conflict q > qmin (0.0277520814061055) > (0.016)
0	Protein state 1 - 1(1)	Data\Lara_231020_P2948_MR_IB_Xlink_BS3_1mM_R1_fr2.raw	Rejected	32.1255	0.142857	4.25374e-11	4.43851e-14	2.21077e-13	21.4887	2.35	2.23	354.76	0	Cross-linked	Intra	XL	35.4971	35.4971	9819	0	0	5	561.904	PRP8	LTRLYLKAEQER	779	790		DECOY_PRP8	CVTKDVTAGR	1564	1573		[]	35.4971	rejected conflict q > qmin (0.0449612403100775) > (0.015)
0	Protein state 1 - 1(1)	Data\Lara_231020_P2948_MR_IB_Xlink_BS3_1mM_R1_fr2.raw	Rejected	26.1724	0.253968	7.80459e-05	0.00114451	0.000269186	24.4036	7.82	7.86	452.36	0	Cross-linked	Intra	XL	37.8388	37.8388	10721	0	0	4	561.557	DECOY_PRP8	CVTKDVTAGR	1564	1573		PRP8	IDLTLLNR	988	995		[]	37.8388
0	Protein state 1 - 1(1)	Data\Lara_231020_P2948_MR_IB_Xlink_BS3_1mM_R1_fr2.raw	Rejected	41.02	0.0793651	2.72019e-11	9.60661e-17	1.27313	33.0273	6.39	6.93	279.73	0	Cross-linked	Intra	XL	41.7383	41.7383	12220	0	0	4	911.196	PRP8	QNTDKGNNPKGYLPSHYER	2240	2258		DECOY_PRP8	LELDFHSEVR	1651	1660		[]	41.7383	rejected conflict q > qmin (0.0217054263565891) > (0)
0	Protein state 1 - 1(1)	Data\Lara_231020_P2948_MR_IB_Xlink_BS3_1mM_R1_fr2.raw	Rejected	22.6655	0.625	1.16078e-05	2.39886e-13	27.4811	19.6109	0	0	8.34	0	Cross-linked plus a dead end	Inter	XL(+DE H2O)	50.5052	50.5052	14909	0	0	5	1080.35	SmD2	REEEEFNTGPLSVLTQSVKNNTQVLINCRNNKK	19	51		DECOY_PRP8	LELDFHSEVR	1651	1660		[]	50.5052	rejected conflict q > qmin (0.0311185870479394) > (0.01)
0	Protein state 1 - 1(1)	Data\Lara_231020_P2948_MR_IB_Xlink_BS3_1mM_R1_fr2.raw	Rejected	25.9783	0.26455	4.52227e-07	1.87715e-05	3.39338e-05	21.4813	2.42	2.42	2.61	0	Cross-linked	Intra	XL	22.3619	22.3619	4957	0	0	4	448.016	PRP8	TLTTKER	529	535		DECOY_PRP8	TVTKAVGK	1663	1670		[]	22.3619	rejected conflict q > qmin (0.0883720930232558) > (0.006)
0	Protein state 1 - 1(1)	Data\Lara_231020_P2948_MR_IB_Xlink_BS3_1mM_R1_fr2.raw	Rejected	53.1962	0.0777778	4.03725e-08	3.88384e-12	3.16256e-06	35.318	1.24	5.74	3.29	0	Cross-linked	Inter	XL	45.899	45.9638	13671	0	0	4	680.637	DECOY_PRP8	ALLNGLWRELLPTIGR	1679	1694		40K	IAAGSADR	300	307		[]	45.834192104;45.963797105317	rejected conflict q > qmin (0.0231267345050879) > (0)
0	Protein state 1 - 1(1)	Data\Lara_231020_P2948_MR_IB_Xlink_BS3_1mM_R1_fr2.raw	Rejected	36.8141	0.233333	3.06914e-07	9.20736e-08	11.2208	33.621	3.14	4.75	15.51	0	Cross-linked	Inter	XL	22.1673	22.1673	4881	0	0	4	550.044	DDX23	KMLEDPQER	204	212		DECOY_PRP8	ELLPTIGR	1687	1694		[]	22.1673	rejected conflict q > qmin (0.0282146160962072) > (0.016)
0	Protein state 1 - 1(1)	Data\Lara_231020_P2948_MR_IB_Xlink_BS3_1mM_R1_fr2.raw	Rejected	34.8864	0.281481	8.21682e-06	6.93206e-11	0.0632996	32.8626	1.52	2.19	446	0	Cross-linked	Inter	XL	32.167	32.167	8533	0	0	4	557.065	DDX23	RKQFQDLGR	195	203		DECOY_PRP8	ELLPTIGR	1687	1694		[]	32.167
0	Protein state 1 - 1(1)	Data\Lara_231020_P2948_MR_IB_Xlink_BS3_1mM_R1_fr2.raw	Rejected	33.6772	0.303704	2.60366e-08	1.43062e-12	0.00773433	28.7953	7.54	7.44	357.62	0	Cross-linked	Inter	XL	30.6456	30.6456	8165	0	0	5	569.715	DDX23	KKRKQFQDLGR	193	203		DECOY_PRP8	LDKCMRIQR	1728	1736		[]	30.6456	rejected conflict q > qmin (0.0407030527289547) > (0.017)
0	Protein state 1 - 1(1)	Data\Lara_231020_P2948_MR_IB_Xlink_BS3_1mM_R1_fr2.raw	Rejected	42.1911	0.177778	1.32807e-14	5.4039e-20	8.48891e-12	27.5524	9.46	9.24	374.38	0	Cross-linked	Inter	XL	32.0011	32.0011	8491	0	0	4	687.842	40K	TVAVWDSETGER	132	143		DECOY_PRP8	LDKCMRIQR	1728	1736		[T132-K1730]	32.0011
0	Protein state 1 - 1(1)	Data\Lara_231020_P2948_MR_IB_Xlink_BS3_1mM_R1_fr1.raw	Accepted	43.0041	0	4.97033e-13	7.49305e-17	7.49305e-17	32.3536	1.34	1.5	0.91	0	Dead end	Intra	DE H2O	45.8947	45.8947	7832	0	0	4	945.985	CD2BP2	VTFQGVGDEEDEDEIIVPKKKLVDPVAGSGGPGSR	6	40							[T7-;K24-;K25-;K26-;S34-;S39-]	45.8947
0	Protein state 1 - 1(1)	Data\Lara_231020_P2948_MR_IB_Xlink_BS3_1mM_R1_fr2.raw	Rejected	45.9997	0.0582011	4.32772e-12	2.16225e-18	0.000155599	37.8328	7.41	6.84	2.07	0	Cross-linked	Intra	XL	42.2911	42.2911	12433	0	0	4	680.593	PRP8	EQSQLTATQTR	2035	2045		DECOY_PRP8	LDKCMRIQR	1728	1736		[S2037-K1730]	42.2911
0	Protein state 1 - 1(1)	Data\Lara_231020_P2948_MR_IB_Xlink_BS3_1mM_R1_fr2.raw	Rejected	37.3466	0.225926	8.8957e-07	5.01831e-08	0.301169	34.6505	2.63	2.58	1.75	0	Cross-linked	Inter	XL	47.6096	47.6096	14163	0	0	4	704.134	DDX23	AGAKDILVATDVAGR	712	726		DECOY_PRP8	LDKCMRIQR	1728	1736		[]	47.6096	rejected conflict q > qmin (0.0272895467160037) > (0.026)
0	Protein state 1 - 1(1)	Data\Lara_231020_P2948_MR_IB_Xlink_BS3_1mM_R1_fr2.raw	Rejected	41.3324	0.185185	4.31678e-11	2.99121e-13	1.4467e-05	33.7459	8.53	8.62	512.81	0	Cross-linked	Inter	XL	19.9626	19.9626	4134	0	0	4	497.034	SNU114	KAPTSSSQR	359	367		DECOY_PRP8	TLRLVER	1782	1788		[K359-T1782]	19.9626
0	Protein state 1 - 1(1)	Data\Lara_231020_P2948_MR_IB_Xlink_BS3_1mM_R1_fr2.raw	Rejected	29.682	0.195767	8.02811e-06	0.18391	2.46042e-05	27.2648	8.56	8.59	7.72	0	Cross-linked	Intra	XL	37.5632	37.5632	10617	0	0	4	508.54	DECOY_PRP8	LAYEAWVR	945	952		DECOY_PRP8	TLRLVER	1782	1788		[]	37.5632
0	Protein state 1 - 1(1)	Data\Lara_231020_P2948_MR_IB_Xlink_BS3_1mM_R1_fr2.raw	Rejected	26.738	0.458333	4.50221e-07	5.89634e-15	14.644	22.3912	0	0	5.23	0	Cross-linked plus a dead end	Inter	XL(+DE H2O)	52.9023	52.9023	15530	0	0	6	845.429	BRR2	TEAEQCKNLELKDLLPYGFAIHHAGMTR	764	791		DECOY_PRP8	TSQFFKTAKFSR	1851	1862		[]	52.9023	rejected conflict q > qmin (0.0176619007569386) > (0)
0	Protein state 1 - 1(1)	Data\Lara_231020_P2948_MR_IB_Xlink_BS3_1mM_R1_fr2.raw	Rejected	31.1983	0.169312	2.92485e-08	3.11886e-08	1.10826e-12	25.9307	8.96	9	7.32	0	Cross-linked	Intra	XL	24.9698	24.9698	5907	0	0	5	548.279	DECOY_PRP8	VKVPQGAPCHER	1893	1904		PRP8	ERTAQCFLR	1223	1231		[]	24.9698
0	Protein state 1 - 1(1)	Data\Lara_231020_P2948_MR_IB_Xlink_BS3_1mM_R1_fr2.raw	Rejected	33.6698	0.307407	4.51048e-08	8.57134e-13	0.00627373	29.1129	6.02	5.71	16.11	0	Cross-linked	Inter	XL	24.6072	24.6072	5786	0	0	4	713.382	CD2BP2	GGGKGRKGPGQPSSPQR	182	198		DECOY_PRP8	YETRIPQR	2024	2031		[]	24.6072
0	Protein state 1 - 1(1)	Data\Lara_231020_P2948_MR_IB_Xlink_BS3_1mM_R1_fr2.raw	Rejected	27.7367	0.395833	0.000133473	32.2695	5.38671e-08	26.2627	2.44	2.81	413.8	0	Cross-linked plus a dead end	Inter	XL(+DE H2O)	32.3961	32.3961	8617	0	0	4	608.571	DECOY_PRP8	YETRIPQR	2024	2031		DDX23	KQFQDLGR	196	203		[]	32.3961	rejected conflict q > qmin (0.0151387720773759) > (0.005)
0	Protein state 1 - 1(1)	Data\Lara_231020_P2948_MR_IB_Xlink_BS3_1mM_R1_fr2.raw	Rejected	28.8877	0.206349	1.99275e-09	2.7832e-19	1.11661e-17	20.8122	6.55	8.52	8.07	0	Cross-linked	Intra	XL	28.9123	28.9123	7429	0	0	6	494.257	DECOY_PRP8	YLTSMMPLTFQWR	2097	2109		PRP8	LYLKAEQER	782	790		[]	28.9123	rejected conflict q > qmin (0.0682170542635659) > (0.005)
0	Protein state 1 - 1(1)	Data\Lara_231020_P2948_MR_IB_Xlink_BS3_1mM_R1_fr2.raw	Rejected	40.9655	0.192593	9.21049e-12	2.51919e-16	6	32.132	0	0	0.87	0	Cross-linked	Inter	XL	44.3205	44.3205	13128	0	0	6	484.083	40K	CVKIFQGNVHNFEK	273	286		DECOY_PRP8	LVAHPMYK	2236	2243		[K275-Y2242]	44.3205
0	Protein state 1 - 1(1)	Data\Lara_231020_P2948_MR_IB_Xlink_BS3_1mM_R1_fr2.raw	Rejected	36.6832	0.237037	7.01758e-10	9.35686e-08	1.84678e-08	30.0234	1.51	0.26	347.33	0	Cross-linked	Inter	XL	33.7626	33.7626	9139	0	0	5	575.719	PRP6	MERPKIQQQFSDLKR	133	147		DECOY_PRP8	LAGLYVR	2244	2250		[]	33.7626	rejected conflict q > qmin (0.028677150786309) > (0.005)
0	Protein state 1 - 1(1)	Data\Lara_231020_P2948_MR_IB_Xlink_BS3_1mM_R1_fr2.raw	Rejected	47.373	0.125926	5.3574e-12	3.27793e-15	3.93357e-15	39.6316	2.04	2.56	1.69	0	Cross-linked	Inter	XL	42.2465	42.2333	12409	0	0	4	588.847	DECOY_PRP8	LAGLYVRKDHR	2244	2254		DDX23	FGKPLGIR	491	498		[Y2248-K493;K2251-K493]	42.233306760517;42.25960489865
0	Protein state 1 - 1(1)	Data\Lara_231020_P2948_MR_IB_Xlink_BS3_1mM_R1_fr1.raw	Accepted	42.835	0	2.4945e-19	2.20227e-20	2.20227e-20	14	0.22	1.28	0.74	0	Free Peptide	Intra		25.4442	25.4442	3824	0	0	4	604.291	SmD3	VLHEAEGHIVTCETNTGEVYR	9	29							[]	25.4442
0	Protein state 1 - 1(1)	Data\Lara_231020_P2948_MR_IB_Xlink_BS3_1mM_R1_fr2.raw	Rejected	33.2681	0.314815	6.54582e-07	0.000198054	1.37685e-13	30.0668	1.88	1.44	1.49	0	Cross-linked	Inter	XL	30.4668	30.4668	8087	0	0	5	538.065	DECOY_CD2BP2	YEWMVDVLGDGR	57	68		DECOY_PRP8	QADVFGFKR	2279	2287		[]	30.4668
0	Protein state 1 - 1(1)	Data\Lara_231020_P2948_MR_IB_Xlink_BS3_1mM_R1_fr2.raw	Rejected	37.8772	0.214815	2.56887e-12	2.27633e-09	8.42624e-12	26.8785	4.57	4.48	3.13	0	Cross-linked	Inter	XL	30.5233	30.5233	8111	0	0	4	468.272	DECOY_BRR2	AKQQLTLR	49	56		PRP6	LEEVTGK	318	324		[T54-T322]	30.5233
0	Protein state 1 - 1(1)	Data\Lara_231020_P2948_MR_IB_Xlink_BS3_1mM_R1_fr2.raw	Rejected	30.2588	0.355556	3.46365e-09	2.68439e-08	2.68439e-08	23.1535	5.28	4.53	469.67	0	Cross-linked	Inter	XL	35.0967	35.0967	9661	0	0	4	527.814	DECOY_PRP8	WKALQGLR	497	504		DECOY_BRR2	AKQQLTLR	49	56		[]	35.0967
0	Protein state 1 - 1(1)	Data\Lara_231020_P2948_MR_IB_Xlink_BS3_1mM_R1_fr2.raw	Rejected	44.8108	0.0634921	2.50327e-09	4.15473e-12	45.9998	24.7334	0	0	19.09	0	Cross-linked	Intra	XL	42.4809	42.4809	12505	0	0	4	1643.03	BRR2	EDLIREERSRRERVRQSRMDTDLETMDLDQGGEALAPR	369	406		DECOY_BRR2	EEDEMEMIDFVSEVGK	145	160		[S377-S156;S385-S156;T389-S156]	42.4809
0	Protein state 1 - 1(1)	Data\Lara_231020_P2948_MR_IB_Xlink_BS3_1mM_R1_fr2.raw	Rejected	48.2165	0.111111	1.70264e-15	3.261e-10	5.3256e-22	34.1816	3.38	2.9	2.52	0	Cross-linked	Inter	XL	35.1231	35.1231	9670	0	0	6	627.641	DECOY_BRR2	SLIEETDSQLEASLQMR	220	236		PRP8	GNNPKGYLPSHYER	2245	2258		[]	35.1231	rejected conflict q > qmin (0.0124884366327475) > (0.001)
0	Protein state 1 - 1(1)	Data\Lara_231020_P2948_MR_IB_Xlink_BS3_1mM_R1_fr2.raw	Rejected	29.3683	0.37037	8.41498e-10	2.55292e-11	6.41623e-10	20.6365	0	0	9.91	0	Cross-linked	Inter	XL	53.1588	53.1588	15597	0	0	4	737.917	DECOY_PRP8	CVTKDVTAGRRIR	1564	1576		DECOY_BRR2	SLHAQLLLNTK	237	247		[]	53.1588	rejected conflict q > qmin (0.0531914893617021) > (0)
0	Protein state 1 - 1(1)	Data\Lara_231020_P2948_MR_IB_Xlink_BS3_1mM_R1_fr2.raw	Rejected	34.2221	0.292593	1.41946e-12	2.80107e-07	1.67826e-18	20.662	6.65	1.47	1.37	0	Cross-linked	Inter	XL	35.3263	35.3263	9751	0	0	4	833.404	DECOY_BRR2	HSIGQLNYYNPNQTMR	359	374		PRP8	QTDVGITHFR	1345	1354		[]	35.3263
0	Protein state 1 - 1(1)	Data\Lara_231020_P2948_MR_IB_Xlink_BS3_1mM_R1_fr2.raw	Rejected	48.0207	0.118519	1.77822e-13	1.05878e-17	0.122636	38.0013	4.1	4.14	196.07	0	Cross-linked	Inter	XL	44.2187	44.2187	13088	0	0	4	1252.38	40K	HELLLGAGSGPGAGQQQATPGALLQAGPPR	22	51		DECOY_BRR2	HSIGQLNYYNPNQTMR	359	374		[S30-S360;S30-Y366;S30-Y367;S30-T372]	44.2187
0	Protein state 1 - 1(1)	Data\Lara_231020_P2948_MR_IB_Xlink_BS3_1mM_R1_fr2.raw	Rejected	31.0218	0.344444	1.32876e-06	2.9712e-07	9.15271e-09	27.9152	9.28	9.37	10.9	0	Cross-linked	Inter	XL	27.0363	27.0363	6703	0	0	6	542.965	DECOY_BRR2	SAVVVQIAGSSFLQEVLR	490	507		DECOY_CD2BP2	TYLDFDIRK	1	9		[]	27.0363	rejected conflict q > qmin (0.0494912118408881) > (0.038)
0	Protein state 1 - 1(1)	Data\Lara_231020_P2948_MR_IB_Xlink_BS3_1mM_R1_fr2.raw	Rejected	24.2496	0.333333	3.31853e-05	4.74516e-07	116.811	21.9472	0.42	3.87	4.62	0	Cross-linked plus a dead end	Intra	XL(+DE H2O)	52.9023	52.9023	15530	0	0	4	845.922	BRR2	DLLPYGFAIHHAGMTR	776	791		DECOY_BRR2	ETCHLFRQR	543	551		[]	52.9023	rejected conflict q > qmin (0.0390070921985816) > (0)
0	Protein state 1 - 1(1)	Data\Lara_231020_P2948_MR_IB_Xlink_BS3_1mM_R1_fr2.raw	Rejected	47.8372	0.122222	1.22538e-13	0.00955576	8.21859e-20	37.4767	0	0	174.03	0	Cross-linked	Inter	XL	53.0668	53.0668	15572	0	0	8	675.47	DECOY_BRR2	KVVEEPLKRFQRLPCMSQWMR	996	1016		PRP8	TEDPDLPAFYFDPLINPISHR	342	362		[K996-T342;K1003-T342;K1003-Y351;S1012-T342;S1012-Y351]	53.0668
0	Protein state 1 - 1(1)	Data\Lara_231020_P2948_MR_IB_Xlink_BS3_1mM_R1_fr2.raw	Rejected	50.6624	0.0888889	7.96108e-13	0.000251745	1.33385e-21	42.3149	5.03	3.47	3.07	0	Cross-linked	Inter	XL	40.7331	40.7331	11820	0	0	4	527.817	DECOY_BRR2	VVEEPLKR	997	1004		TSSC4	VIFTKPVR	213	220		[]	40.7331	rejected conflict q > qmin (0.0101757631822387) > (0)
0	Protein state 1 - 1(1)	Data\Lara_231020_P2948_MR_IB_Xlink_BS3_1mM_R1_fr2.raw	Rejected	22.2424	0.75	1.86263e-05	1.36193e-08	2.87682	19.3936	2.02	2.36	2.45	0	Cross-linked plus a dead end	Inter	XL(+DE H2O)	35.1992	35.1992	9699	0	0	4	833.682	PRP8	WSKQTDVGITHFR	1342	1354		DECOY_BRR2	KDIMKCLNLTK	1017	1027		[]	35.1992	rejected conflict q > qmin (0.0361648444070648) > (0.005)
0	Protein state 1 - 1(1)	Data\Lara_231020_P2948_MR_IB_Xlink_BS3_1mM_R1_fr2.raw	Rejected	22.3807	0.708333	3.39988e-05	7.02901	2.06096e-10	19.8753	9.06	9.88	10.26	0	Cross-linked plus a dead end	Inter	XL(+DE H2O)	42.8527	42.8527	12606	0	0	4	753.415	DECOY_BRR2	DLMLAATHVLDLR	1172	1184		PRP6	KALEHVPNSVR	395	405		[]	42.8527
0	Protein state 1 - 1(1)	Data\Lara_231020_P2948_MR_IB_Xlink_BS3_1mM_R1_fr2.raw	Rejected	46.4114	0.148148	1.55227e-13	2.07766e-18	0.131975	35.8348	0	0	193.61	0	Cross-linked	Inter	XL	53.5565	53.5565	15685	0	0	8	718.735	SNU114	VNKSYPSLTTKVEESGEHVILGTGELYLDCVMHDLR	610	645		DECOY_BRR2	LDDHSIGYLTPSR	1194	1206		[]	53.5565	rejected conflict q > qmin (0.0157261794634598) > (0)
0	Protein state 1 - 1(1)	Data\Lara_231020_P2948_MR_IB_Xlink_BS3_1mM_R1_fr2.raw	Rejected	36.5276	0.244444	1.32506e-09	0.001119	1.40036e-11	30.272	0.43	1	442.78	0	Cross-linked	Inter	XL	31.9237	31.9237	8470	0	0	4	566.041	DECOY_BRR2	LVETSASGER	1375	1384		DDX23	KQFQDLGR	196	203		[]	31.9237	rejected conflict q > qmin (0.0300647548566142) > (0.021)
0	Protein state 1 - 1(1)	Data\Lara_231020_P2948_MR_IB_Xlink_BS3_1mM_R1_fr2.raw	Rejected	30.28	0.291667	1.32677e-06	3.52251e-12	0.0811296	27.0877	2.86	6.55	5.18	0	Cross-linked plus a dead end	Inter	XL(+DE H2O)	38.8677	38.848	11120	0	0	4	759.394	CD2BP2	GGGKGRKGPGQPSSPQR	182	198		DECOY_BRR2	LVETSASGER	1375	1384		[]	38.84797633145;38.887420323717	rejected conflict q > qmin (0.0117746005046257) > (0.004)
0	Protein state 1 - 1(1)	Data\Lara_231020_P2948_MR_IB_Xlink_BS3_1mM_R1_fr2.raw	Rejected	38.9661	0.203704	4.16291e-14	3.38464e-19	1.34381e-20	23.8558	3.26	3.48	400.77	0	Cross-linked	Inter	XL	41.309	41.309	12046	0	0	4	621.112	DECOY_BRR2	IARATKGTEKR	1399	1409		SmD2	KSKPVNKDR	86	94		[]	41.309	rejected conflict q > qmin (0.0235892691951896) > (0.022)
0	Protein state 1 - 1(1)	Data\Lara_231020_P2948_MR_IB_Xlink_BS3_1mM_R1_fr2.raw	Rejected	24.8719	0.583333	1.78604e-06	3.08194e-12	40.8373	21.0579	5.16	5.71	5.88	0	Cross-linked plus a dead end	Inter	XL(+DE H2O)	41.0761	41.0761	11953	0	0	4	690.872	DDX23	AEEEAEAKPKFLSK	153	166		DECOY_BRR2	ATKGTEKR	1402	1409		[]	41.0761
0	Protein state 1 - 1(1)	Data\Lara_231020_P2948_MR_IB_Xlink_BS3_1mM_R1_fr2.raw	Rejected	28.0897	0.227513	3.40652e-06	1.79006e-06	0.000133134	25.1103	8.1	8.2	14.84	0	Cross-linked	Intra	XL	34.8012	34.8012	9547	0	0	4	478.526	BRR2	KKDLHPR	255	261		DECOY_BRR2	VLQTYTR	1528	1534		[]	34.8012	rejected conflict q > qmin (0.075968992248062) > (0.071)
0	Protein state 1 - 1(1)	Data\Lara_231020_P2948_MR_IB_Xlink_BS3_1mM_R1_fr2.raw	Rejected	32.0814	0.229167	7.1056e-11	1.23126e-18	0.0154855	21.9813	8.93	9.57	308.26	0	Cross-linked plus a dead end	Inter	XL(+DE H2O)	32.8446	32.8446	8787	0	0	5	670.348	PRP8	WSKQTDVGITHFR	1342	1354		DECOY_BRR2	KGFSGVMEQVLSR	1580	1592		[S1343-K1580;S1343-S1583;K1344-K1580;K1344-S1583]	32.8446
0	Protein state 1 - 1(1)	Data\Lara_231020_P2948_MR_IB_Xlink_BS3_1mM_R1_fr3.raw	Accepted	42.6967	0	2.86443e-19	1.83105e-20	1.83105e-20	23	2.73	4.71	11.74	0	Free Peptide	Intra		31.0409	31.044	6398	0	0	5	442.048	SNU114	RRGHVTQDAPIPGSPLYTIK	853	872							[]	31.037751132783;31.044030082917
0	Protein state 1 - 1(1)	Data\Lara_231020_P2948_MR_IB_Xlink_BS3_1mM_R1_fr2.raw	Rejected	45.6381	0.148148	1.59184e-13	2.74911e-19	4.77192e-16	34.8487	4.52	4.64	309.33	0	Cross-linked	Inter	XL	29.8575	29.8575	7822	0	0	5	657.148	DECOY_PRP8	NVTRTQTATLQSQEK	288	302		DECOY_BRR2	LAPVHVEEYGKR	1687	1698		[]	29.8575	rejected conflict q > qmin (0.0157261794634598) > (0) Rejected by ms1MIP resolution
0	Protein state 1 - 1(1)	Data\Lara_231020_P2948_MR_IB_Xlink_BS3_1mM_R1_fr2.raw	Rejected	29.8363	0.359259	1.18233e-07	4.58077e-09	1.28789e-06	25.2147	9.15	9.19	357.05	0	Cross-linked	Inter	XL	30.1389	30.1389	7945	0	0	5	548.27	PRP8	SRFGNAFHLCR	538	548		DECOY_BRR2	RFSGDPLQCR	1701	1710		[]	30.1389	rejected conflict q > qmin (0.0518038852913969) > (0.018)
0	Protein state 1 - 1(1)	Data\Lara_231020_P2948_MR_IB_Xlink_BS3_1mM_R1_fr2.raw	Rejected	35.3719	0.145833	1.71347e-06	1.29867e-10	0.117281	21.1969	6.82	12.24	13.37	0	Cross-linked plus a dead end	Inter	XL(+DE H2O)	46.225	46.225	13760	0	0	4	634.801	PRP8	GYLPSHYER	2250	2258		DECOY_BRR2	FSGDPLQCR	1702	1710		[]	46.225	Rejected by ms1MIP resolution
0	Protein state 1 - 1(1)	Data\Lara_231020_P2948_MR_IB_Xlink_BS3_1mM_R1_fr2.raw	Rejected	46.0858	0.151852	2.55216e-11	1.65079e-17	48	39.1019	0	0	12.14	0	Cross-linked	Inter	XL	44.1684	44.1684	13069	0	0	6	475.103	SNU114	FKILDAVVAQEPLHR	789	803		DECOY_BRR2	SQRVRER	1752	1758		[K790-S1752]	44.1684
0	Protein state 1 - 1(1)	Data\Lara_231020_P2948_MR_IB_Xlink_BS3_1mM_R1_fr2.raw	Rejected	48.4644	0.103704	6.90063e-08	0.048561	3.98906e-09	30.8196	6.86	7.38	7.06	0	Cross-linked	Inter	XL	43.4638	43.4638	12803	0	0	4	756.895	DECOY_BRR2	SQRVRERRSREER	1752	1764		DDX23	AEEEAEAKPK	153	162		[]	43.4638
0	Protein state 1 - 1(1)	Data\Lara_231020_P2948_MR_IB_Xlink_BS3_1mM_R1_fr3.raw	Accepted	42.439	0	3.68579e-13	4.85457e-18	4.85457e-18	31.3279	1.21	1.21	2.04	0	Dead end	Intra	DE H2O	12.7865	12.7865	2023	0	0	4	376.727	PRP8	TLTTKERKKSR	529	539							[T529-;T531-;T532-;K533-;K536-;K537-;S538-]	12.7865
0	Protein state 1 - 1(1)	Data\Lara_231020_P2948_MR_IB_Xlink_BS3_1mM_R1_fr2.raw	Rejected	22.5864	0.645833	3.36238e-06	1.36752e-14	0.237298	18.7434	4.19	4.12	281.38	0	Cross-linked plus a dead end	Inter	XL(+DE H2O)	32.9786	32.9786	8840	0	0	6	584.45	PRP8	GNNPKGYLPSHYER	2245	2258		DECOY_BRR2	SLEPDAEMKGMIR	1780	1792		[]	32.9786	rejected conflict q > qmin (0.031959629941127) > (0)
0	Protein state 1 - 1(1)	Data\Lara_231020_P2948_MR_IB_Xlink_BS3_1mM_R1_fr2.raw	Rejected	37.6335	0.104167	6.45086e-09	0.15669	1.99493e-16	18.7743	1.32	4.14	3.29	0	Cross-linked plus a dead end	Inter	XL(+DE H2O)	35.1231	35.1231	9670	0	0	6	627.307	DECOY_BRR2	SLEPDAEMKGMIREK	1780	1794		PRP8	GNNPKGYLPSHYER	2245	2258		[]	35.1231	rejected conflict q > qmin (0.0193439865433137) > (0.001)
0	Protein state 1 - 1(1)	Data\Lara_231020_P2948_MR_IB_Xlink_BS3_1mM_R1_fr2.raw	Rejected	46.5733	0.144444	6.22924e-17	1.02315e-25	1.47968e-26	27.8691	4.48	4.36	317.59	0	Cross-linked	Inter	XL	41.7106	41.7106	12208	0	0	4	775.881	DECOY_BRR2	SLEPDAEMKGMIR	1780	1792		SNU114	VVYSAFLMATPR	815	826		[S1780-S818]	41.7106
0	Protein state 1 - 1(1)	Data\Lara_231020_P2948_MR_IB_Xlink_BS3_1mM_R1_fr2.raw	Rejected	49.4221	0.0925926	3.18814e-12	1.79134e-13	9.61731e-09	41.7349	1.84	1.81	1.68	0	Cross-linked	Inter	XL	36.5297	36.5297	10207	0	0	4	759.906	PRP8	SLPVEEQPKQIIVTR	1851	1865		DECOY_BRR2	EEQMQPKTR	2071	2079		[K1859-K2077;K1859-T2078;T1864-K2077]	36.5297
0	Protein state 1 - 1(1)	Data\Lara_231020_P2948_MR_IB_Xlink_BS3_1mM_R1_fr2.raw	Rejected	49.2133	0.0962963	8.2417e-11	6.01504e-17	0.0564254	29.4577	3.78	4.48	4.52	0	Cross-linked	Inter	XL	40.053	39.992	11540	0	0	4	797.883	PRP8	SGMSHEEDQLIPNLYR	1355	1370		DECOY_BRR2	TRQAKDGMR	2078	2086		[]	39.991992548783;40.114001820517	rejected conflict q > qmin (0.0263644773358002) > (0.003)
0	Protein state 1 - 1(1)	Data\Lara_231020_P2948_MR_IB_Xlink_BS3_1mM_R1_fr2.raw	Rejected	22.5644	0.366667	0.00028933	6.72787e-06	204.061	21.042	8.48	11.27	10.26	0	Cross-linked plus a dead end	Intra	XL(+DE H2O)	25.3002	25.3002	6029	0	0	4	691.345	BRR2	TEAEQCKNLELK	764	775		DECOY_BRR2	DGMRTGELK	2083	2091		[]	25.3002	rejected conflict q > qmin (0.0425531914893617) > (0.005)
0	Protein state 1 - 1(1)	Data\Lara_231020_P2948_MR_IB_Xlink_BS3_1mM_R1_fr2.raw	Rejected	35.643	0.266667	1.51825e-12	4.37811e-11	4.55476e-19	23.0184	2.75	2.83	3.01	0	Cross-linked	Inter	XL	42.001	42.001	12315	0	0	4	685.614	PRP8	DIILGMEISAPSQQR	2009	2023		DECOY_BRR2	TRDILSR	2106	2112		[S2020-T2106]	42.001
0	Protein state 1 - 1(1)	Data\Lara_231020_P2948_MR_IB_Xlink_BS3_1mM_R1_fr2.raw	Rejected	45.1289	0.148148	3.97659e-17	3.42623e-27	1.67786e-22	24.7089	4.48	6.38	5.7	0	Cross-linked	Inter	XL	29.8764	29.8764	7829	0	0	5	589.709	DECOY_PRP8	FHTIGVDTQKSWR	983	995		DECOY_SNU114	SISVDESLGKR	23	33		[]	29.8764	rejected conflict q > qmin (0.0157261794634598) > (0)
0	Protein state 1 - 1(1)	Data\Lara_231020_P2948_MR_IB_Xlink_BS3_1mM_R1_fr2.raw	Rejected	33.6511	0.311111	3.84426e-09	0.00075777	1.95239e-06	27.5125	9.95	9.11	10.75	0	Cross-linked	Inter	XL	33.9365	33.9365	9198	0	0	4	591.066	DECOY_SNU114	SISVDESLGKR	23	33		DDX23	KQFQDLGR	196	203		[]	33.9365
0	Protein state 1 - 1(1)	Data\Lara_231020_P2948_MR_IB_Xlink_BS3_1mM_R1_fr2.raw	Rejected	36.5536	0.240741	4.4562e-13	2.6715e-12	7.33992e-14	22.9646	9.63	10.42	9.96	0	Cross-linked	Inter	XL	39.8174	39.8174	11468	0	0	4	721.376	SmB	GENLVSMTVEGPPPK	74	88		DECOY_SNU114	SISVDESLGKR	23	33		[S79-S23;S79-S25]	39.8174
0	Protein state 1 - 1(1)	Data\Lara_231020_P2948_MR_IB_Xlink_BS3_1mM_R1_fr2.raw	Rejected	33.2196	0.208333	0.000195671	5.92384e-07	9.28704	21.8827	4.91	5.22	4.55	0	Cross-linked plus a dead end	Inter	XL(+DE H2O)	19.3661	19.3661	3942	0	0	4	606.305	BRR2	TKPQMQEER	59	67		DECOY_SNU114	TKIMFER	36	42		[]	19.3661	rejected conflict q > qmin (0.0302775441547519) > (0)
0	Protein state 1 - 1(1)	Data\Lara_231020_P2948_MR_IB_Xlink_BS3_1mM_R1_fr2.raw	Rejected	31.7186	0.344444	8.51322e-06	5.92384e-07	0.20976	29.4922	4.35	4.01	4.72	0	Cross-linked	Inter	XL	19.3661	19.3661	3942	0	0	4	606.311	BRR2	TKPQMQEER	59	67		DECOY_SNU114	RTKIMFER	35	42		[]	19.3661	rejected conflict q > qmin (0.0485661424606846) > (0)
0	Protein state 1 - 1(1)	Data\Lara_231020_P2948_MR_IB_Xlink_BS3_1mM_R1_fr2.raw	Rejected	25.9253	0.5	4.08219e-06	1.38419e-07	0.0610869	22.7627	0.73	0.85	0.06	0	Cross-linked plus a dead end	Inter	XL(+DE H2O)	22.2165	22.2165	4902	0	0	4	564.558	DDX23	ELHAIKER	246	253		DECOY_SNU114	TKIMFER	36	42		[K251-T36;K251-K37]	22.2165
0	Protein state 1 - 1(1)	Data\Lara_231020_P2948_MR_IB_Xlink_BS3_1mM_R1_fr2.raw	Rejected	33.7175	0.3	7.64219e-08	4.06005e-09	1.80218	29.4675	4.71	4.33	5.33	0	Cross-linked	Inter	XL	27.1378	27.1378	6744	0	0	4	636.836	CD2BP2	LVDPVAGSGGPGSR	27	40		DECOY_SNU114	RTKIMFER	35	42		[]	27.1378	rejected conflict q > qmin (0.0402405180388529) > (0.002)
0	Protein state 1 - 1(1)	Data\Lara_231020_P2948_MR_IB_Xlink_BS3_1mM_R1_fr2.raw	Rejected	30.2931	0.359259	3.13126e-05	6.59123e-07	0.0818662	28.4624	4.18	6.91	15.17	0	Cross-linked	Inter	XL	29.7048	29.7048	7757	0	0	4	574.047	PRP8	QTDVGITHFR	1345	1354		DECOY_SNU114	TKIMFER	36	42		[]	29.7048	rejected conflict q > qmin (0.0518038852913969) > (0)
0	Protein state 1 - 1(1)	Data\Lara_231020_P2948_MR_IB_Xlink_BS3_1mM_R1_fr2.raw	Rejected	55.8523	0.0555556	2.25283e-15	6.43028e-26	6.74305e-08	26.1721	8.14	8.04	8.35	0	Cross-linked	Inter	XL	30.1389	30.1389	7945	0	0	5	547.878	PRP8	GNNPKGYLPSHYER	2245	2258		DECOY_SNU114	TKIMFER	36	42		[K2249-T36;K2249-K37]	30.1389
0	Protein state 1 - 1(1)	Data\Lara_231020_P2948_MR_IB_Xlink_BS3_1mM_R1_fr1.raw	Accepted	42.3888	0	9.84244e-13	1.40216e-16	1.40216e-16	32.1319	5.96	5.83	7.69	0	Dead end	Intra	DE H2O	41.1815	41.1815	6877	0	0	4	752.15	40K	HELLLGAGSGPGAGQQQATPGALLQAGPPR	22	51							[S30-;T40-]	41.1815
0	Protein state 1 - 1(1)	Data\Lara_231020_P2948_MR_IB_Xlink_BS3_1mM_R1_fr2.raw	Accepted	42.2143	0	7.49448e-13	1.87643e-17	1.87643e-17	31.663	6.53	6.14	5.82	0	Dead end	Intra	DE H2O	40.8543	40.8543	11865	0	0	4	740.128	40K	LPGHAGSINEVAFHPDEPIIISASSDK	323	349							[S329-;S344-;S346-;S347-]	40.8543
0	Protein state 1 - 1(1)	Data\Lara_231020_P2948_MR_IB_Xlink_BS3_1mM_R1_fr2.raw	Rejected	32.4651	0.322222	8.30837e-08	6.29681e-08	0.291206	28.0746	0.1	0.06	0.22	0	Cross-linked	Inter	XL	32.9376	32.9376	8823	0	0	4	609.824	CD2BP2	LSGLADQMVAR	202	212		DECOY_SNU114	RTKIMFER	35	42		[]	32.9376	rejected conflict q > qmin (0.0444033302497687) > (0)
0	Protein state 1 - 1(1)	Data\Lara_231020_P2948_MR_IB_Xlink_BS3_1mM_R1_fr2.raw	Rejected	56.5345	0.0518519	3.24889e-11	4.90318e-16	7.21263e-05	42.1829	1.62	2.88	2.94	0	Cross-linked	Inter	XL	33.003	33.003	8850	0	0	4	573.541	DDX23	KMLEDPQER	204	212		DECOY_SNU114	TKIMFER	36	42		[]	33.003	rejected conflict q > qmin (0.0111008325624422) > (0)
0	Protein state 1 - 1(1)	Data\Lara_231020_P2948_MR_IB_Xlink_BS3_1mM_R1_fr2.raw	Rejected	23.565	0.604167	0.000681685	1.98955e-10	382	22.4087	4.4	2.65	3.97	0	Cross-linked plus a dead end	Inter	XL(+DE H2O)	33.4421	33.4421	9021	0	0	4	813.66	PRP6	LEEANGNTQMVEKIIDR	473	489		DECOY_SNU114	TKIMFER	36	42		[]	33.4421	rejected conflict q > qmin (0.0285954583683768) > (0)
0	Protein state 1 - 1(1)	Data\Lara_231020_P2948_MR_IB_Xlink_BS3_1mM_R1_fr2.raw	Rejected	34.3313	0.166667	5.24808e-10	2.56651e-15	1.1653	26.871	6.57	6.05	324.44	0	Cross-linked plus a dead end	Inter	XL(+DE H2O)	38.1696	38.1696	10855	0	0	5	607.319	PRP8	WSKQTDVGITHFR	1342	1354		DECOY_SNU114	RTKIMFER	35	42		[S1343-K37;K1344-K37]	38.1696
0	Protein state 1 - 1(1)	Data\Lara_231020_P2948_MR_IB_Xlink_BS3_1mM_R1_fr2.raw	Rejected	30.9759	0.348148	3.40527e-07	0.0280301	8.76413e-12	27.1609	0.86	0.38	360.32	0	Cross-linked	Inter	XL	33.3004	33.3004	8966	0	0	5	555.695	DECOY_SNU114	ITYLPSGPIPADQTVHGR	102	119		PRP6	SDIGPAR	32	38		[]	33.3004	rejected conflict q > qmin (0.0499537465309898) > (0)
0	Protein state 1 - 1(1)	Data\Lara_231020_P2948_MR_IB_Xlink_BS3_1mM_R1_fr2.raw	Rejected	33.2534	0.318519	1.11681e-06	2.36392e-08	0.329477	30.2978	0.56	0.53	549.51	0	Cross-linked	Inter	XL	33.4212	33.4212	9013	0	0	4	454.77	PRP6	LEYRAGLK	786	793		DECOY_SNU114	VSGLLAK	211	217		[]	33.4212	rejected conflict q > qmin (0.0434782608695652) > (0)
0	Protein state 1 - 1(1)	Data\Lara_231020_P2948_MR_IB_Xlink_BS3_1mM_R1_fr2.raw	Rejected	28.8298	0.385185	3.53633e-06	6.22411e-06	3.44259e-06	25.9537	5.12	5.34	3.84	0	Cross-linked	Inter	XL	33.8676	33.8676	9170	0	0	4	449.778	BRR2	LTLQQKAK	2082	2089		DECOY_SNU114	VSGLLAK	211	217		[]	33.8676
0	Protein state 1 - 1(1)	Data\Lara_231020_P2948_MR_IB_Xlink_BS3_1mM_R1_fr2.raw	Rejected	30.776	0.270833	2.77484e-08	8.06596e-09	0.0132035	25.385	0	0	18.74	0	Cross-linked plus a dead end	Inter	XL(+DE H2O)	47.7499	47.7499	14200	0	0	6	562.979	PRP8	ALNMAIPGGPKFEPLVR	268	284		DECOY_SNU114	TQFFEGLKKR	253	262		[K278-T253]	47.7499
0	Protein state 1 - 1(1)	Data\Lara_231020_P2948_MR_IB_Xlink_BS3_1mM_R1_fr2.raw	Rejected	34.2857	0.288889	2.79879e-09	1.90892e-13	0.000381043	28.0651	3.9	4.53	3.64	0	Cross-linked	Inter	XL	35.8274	35.8274	9932	0	0	3	902.137	CD2BP2	KLVDPVAGSGGPGSR	26	40		DECOY_SNU114	IDIESYMKR	320	328		[]	35.8274
0	Protein state 1 - 1(1)	Data\Lara_231020_P2948_MR_IB_Xlink_BS3_1mM_R1_fr2.raw	Rejected	30.9096	0.355556	3.60818e-10	3.46441e-11	5.30561e-08	21.9696	7.84	5.05	5.43	0	Cross-linked	Inter	XL	46.0753	46.0753	13709	0	0	4	676.623	PRP6	DIANWQKKIGDILR	918	931		DECOY_SNU114	TTLSPYSK	354	361		[]	46.0753	rejected conflict q > qmin (0.0508788159111933) > (0)
0	Protein state 1 - 1(1)	Data\Lara_231020_P2948_MR_IB_Xlink_BS3_1mM_R1_fr2.raw	Rejected	25.9682	0.269841	0.000368985	0.224821	0.00571141	24.7358	4.58	2.69	7.91	0	Cross-linked	Intra	XL	30.4437	30.5233	8111	0	0	4	467.775	SNU114	LWISVAR	530	536		DECOY_SNU114	AVSIWLR	438	444		[]	30.3640859888;30.52330975145	rejected conflict q > qmin (0.089922480620155) > (0.025)
0	Protein state 1 - 1(1)	Data\Lara_231020_P2948_MR_IB_Xlink_BS3_1mM_R1_fr2.raw	Rejected	29.7687	0.362963	1.01535e-08	2.70503e-08	0.000167847	23.397	6.81	4.45	553.64	0	Cross-linked	Inter	XL	30.6058	30.6058	8148	0	0	4	446.763	DECOY_SNU114	AVSIWLR	438	444		PRP6	SVDALKK	830	836		[]	30.6058
0	Protein state 1 - 1(1)	Data\Lara_231020_P2948_MR_IB_Xlink_BS3_1mM_R1_fr2.raw	Accepted	42.0526	0	6.14489e-07	4.9518e-09	4.9518e-09	26.1156	0.52	0.54	0.26	0	Self Linked	Intra	XL	38.2576	38.2576	10894	0	0	4	603.806	PRP8	KFGFVDAQKEDMPPEHVRK	50	68							[K50-K58]	38.2576
0	Protein state 1 - 1(1)	Data\Lara_231020_P2948_MR_IB_Xlink_BS3_1mM_R1_fr2.raw	Rejected	30.9016	0.174603	1.72876e-06	2.36261e-09	0.845552	27.9082	4.69	4.69	3.58	0	Cross-linked	Intra	XL	20.6627	20.6627	4372	0	0	4	432.264	PRP6	SVDALKK	830	836		DECOY_PRP6	LIDGIKK	12	18		[]	20.6627
0	Protein state 1 - 1(1)	Data\Lara_231020_P2948_MR_IB_Xlink_BS3_1mM_R1_fr2.raw	Rejected	26.6859	0.243386	6.37414e-10	58	5.03377e-14	16.2424	4.69	4.69	3.58	0	Cross-linked	Intra	XL	20.6627	20.6627	4372	0	0	4	432.264	DECOY_PRP6	LIDGIKK	12	18		PRP6	SVDALKK	830	836		[]	20.6627	rejected conflict q > qmin (0.0821705426356589) > (0.057)
0	Protein state 1 - 1(1)	Data\Lara_231020_P2948_MR_IB_Xlink_BS3_1mM_R1_fr2.raw	Rejected	39.523	0.2	1.51585e-07	0.771717	9.5762e-12	36.2699	5.42	2.49	18.55	0	Cross-linked	Inter	XL	36.4241	36.4241	10165	0	0	4	614.56	DECOY_PRP6	VTRHFWER	74	81		DDX23	KMLEDPQER	204	212		[T75-K204]	36.4241
0	Protein state 1 - 1(1)	Data\Lara_231020_P2948_MR_IB_Xlink_BS3_1mM_R1_fr2.raw	Rejected	36.5165	0.248148	1.06811e-09	1.52676e-12	0.0848735	30.1119	7.03	7.23	7.92	0	Cross-linked	Inter	XL	37.1527	37.1527	10454	0	0	4	631.583	CD2BP2	GNLGVYQETRER	213	224		DECOY_PRP6	RQSWFLK	87	93		[]	37.1527	rejected conflict q > qmin (0.030527289546716) > (0)
0	Protein state 1 - 1(1)	Data\Lara_231020_P2948_MR_IB_Xlink_BS3_1mM_R1_fr2.raw	Rejected	54.1621	0.0740741	2.0765e-11	3.84986e-12	2.78415e-05	48.2544	2	1.06	3.63	0	Cross-linked	Inter	XL	45.8241	45.8241	13631	0	0	4	612.34	DDX23	GFIAGIDLKQQK	302	313		DECOY_PRP6	AMLTNAINK	141	149		[]	45.8241	rejected conflict q > qmin (0.00832562442183164) > (0.005)
0	Protein state 1 - 1(1)	Data\Lara_231020_P2948_MR_IB_Xlink_BS3_1mM_R1_fr2.raw	Rejected	41.2385	0.188889	1.03436e-11	7.21644e-09	2.78415e-05	32.5698	7.69	6.77	9.31	0	Cross-linked	Inter	XL	45.8241	45.8241	13631	0	0	4	612.336	DDX23	KRKQFQDLGR	194	203		DECOY_PRP6	AMLTNAINK	141	149		[]	45.8241	rejected conflict q > qmin (0.0212765957446809) > (0.005)
0	Protein state 1 - 1(1)	Data\Lara_231020_P2948_MR_IB_Xlink_BS3_1mM_R1_fr2.raw	Rejected	32.4603	0.325926	1.18639e-08	1.35366e-12	6.77228e-07	26.8443	8.38	7.13	6.78	0	Cross-linked	Inter	XL	48.2339	48.2339	14322	0	0	4	715.892	DECOY_PRP6	VSELWLGPNKPNKLR	158	172		SNU114	YHIEVNR	537	543		[]	48.2339
0	Protein state 1 - 1(1)	Data\Lara_231020_P2948_MR_IB_Xlink_BS3_1mM_R1_fr2.raw	Rejected	46.9059	0.137037	1.06548e-06	1.05292e-08	1.49495e-09	44.8447	8.62	8.86	8.67	0	Cross-linked	Inter	XL	16.3692	16.3692	2958	0	0	4	543.811	DECOY_PRP6	TLQGIKEELR	182	191		PRP8	TLTTKER	529	535		[K187-T531;K187-T532;K187-K533]	16.3692
0	Protein state 1 - 1(1)	Data\Lara_231020_P2948_MR_IB_Xlink_BS3_1mM_R1_fr2.raw	Rejected	22.3159	0.433333	6.5735e-05	0.0640088	1.46489e-06	20.1312	3.63	2.87	4.67	0	Cross-linked plus a dead end	Intra	XL(+DE H2O)	34.204	34.204	9305	0	0	4	543.049	DECOY_PRP6	TLQGIKEELR	182	191		PRP6	SSAPTAR	670	676		[]	34.204	rejected conflict q > qmin (0.049645390070922) > (0.003)
0	Protein state 1 - 1(1)	Data\Lara_231020_P2948_MR_IB_Xlink_BS3_1mM_R1_fr2.raw	Rejected	55.6806	0.0592593	1.99057e-17	1.26801e-23	1.45553e-06	40.2679	2.94	2.62	3.92	0	Cross-linked	Inter	XL	33.0949	33.0949	8885	0	0	4	652.573	40K	TVAVWDSETGER	132	143		DECOY_PRP6	KLGQNYAER	205	213		[T132-K205;T132-Y210]	33.0949
0	Protein state 1 - 1(1)	Data\Lara_231020_P2948_MR_IB_Xlink_BS3_1mM_R1_fr2.raw	Rejected	27.6264	0.416667	1.02507e-06	1.97107e-13	40.2096	23.9382	1.42	1.34	313.58	0	Cross-linked plus a dead end	Inter	XL(+DE H2O)	39.992	39.992	11540	0	0	4	798.38	PRP8	SGMSHEEDQLIPNLYR	1355	1370		DECOY_PRP6	LGQNYAER	206	213		[]	39.992	rejected conflict q > qmin (0.0159798149705635) > (0.003)
0	Protein state 1 - 1(1)	Data\Lara_231020_P2948_MR_IB_Xlink_BS3_1mM_R1_fr2.raw	Rejected	32.944	0.318519	6.31571e-12	7.52799e-09	8.04496e-20	20.5008	2.22	1.18	359.42	0	Cross-linked	Inter	XL	21.4172	21.4172	4626	0	0	5	555.517	DECOY_PRP6	ATPASSRAKALLRR	267	280		CD2BP2	KGPGQPSSPQR	188	198		[]	21.4172
0	Protein state 1 - 1(1)	Data\Lara_231020_P2948_MR_IB_Xlink_BS3_1mM_R1_fr2.raw	Rejected	26.29	0.479167	6.54243e-07	3.64126	7.88913e-11	22.0996	0	0	18.94	0	Cross-linked plus a dead end	Inter	XL(+DE H2O)	50.9207	50.9207	15018	0	0	5	819.853	DECOY_PRP6	VAALWIEESNPNAQFALALISR	293	314		PRP8	IMKANPALYVLR	1733	1744		[]	50.9207	rejected conflict q > qmin (0.0201850294365013) > (0.005)
0	Protein state 1 - 1(1)	Data\Lara_231020_P2948_MR_IB_Xlink_BS3_1mM_R1_fr2.raw	Rejected	48.8982	0.1	4.08394e-06	2.00672e-06	5.05046e-07	34.1659	4.31	5.18	475.75	0	Cross-linked	Inter	XL	36.1081	36.1081	10042	0	0	4	530.039	SNU114	LIKHAVQER	242	250		DECOY_PRP6	DTPINER	479	485		[K244-T480]	36.1081
0	Protein state 1 - 1(1)	Data\Lara_231020_P2948_MR_IB_Xlink_BS3_1mM_R1_fr2.raw	Rejected	39.2701	0.2	1.38418e-08	5.33851e-07	1.20606e-05	34.8525	9.54	8.65	310.66	0	Cross-linked	Inter	XL	51.4766	51.4766	15169	0	0	4	827.448	DECOY_PRP6	AATIWIHRDTPINER	471	485		DECOY_SNU114	VPQGAHITGSLVR	466	478		[T473-S475;T480-T473;T480-S475]	51.4766
0	Protein state 1 - 1(1)	Data\Lara_231020_P2948_MR_IB_Xlink_BS3_1mM_R1_fr2.raw	Rejected	41.8332	0.0740741	3.16817e-17	1.93428e-30	4.15564e-26	17.5132	1.9	1.6	1.48	0	Cross-linked	Intra	XL	28.9451	28.9451	7443	0	0	5	530.695	PRP6	IQQQFSDLKR	138	147		DECOY_PRP6	VSNPVHELAKR	538	548		[S143-K547;K146-S539]	28.9451
0	Protein state 1 - 1(1)	Data\Lara_231020_P2948_MR_IB_Xlink_BS3_1mM_R1_fr2.raw	Rejected	33.4195	0.318519	3.85403e-06	1.34604e-06	0.00305177	31.0073	9.69	8.74	9.2	0	Cross-linked	Inter	XL	29.7048	29.7048	7757	0	0	4	574.05	CD2BP2	KGPGQPSSPQR	188	198		DECOY_PRP6	IDTELEAAR	556	564		[]	29.7048	rejected conflict q > qmin (0.0434782608695652) > (0)
0	Protein state 1 - 1(1)	Data\Lara_231020_P2948_MR_IB_Xlink_BS3_1mM_R1_fr2.raw	Rejected	40.4594	0.0846561	2.92214e-14	3.98882e-08	8.86079e-24	25.8027	1.43	1.64	2.14	0	Cross-linked	Intra	XL	42.8174	42.832	12600	0	0	5	602.942	DECOY_PRP6	VAQAVVAKATDGPQLR	576	591		PRP6	KALEHVPNSVR	395	405		[]	42.802873368783;42.83199819385	rejected conflict q > qmin (0.0232558139534884) > (0)
0	Protein state 1 - 1(1)	Data\Lara_231020_P2948_MR_IB_Xlink_BS3_1mM_R1_fr2.raw	Rejected	25.2926	0.233333	3.88993e-06	8.56231e-09	32.321	22.0122	4.07	4.07	3.8	0	Cross-linked plus a dead end	Intra	XL(+DE H2O)	25.4863	25.4863	6102	0	0	4	479.02	PRP6	AILEKSR	764	770		DECOY_PRP6	GTVEELR	619	625		[K768-T620;S769-T620]	25.4863
0	Protein state 1 - 1(1)	Data\Lara_231020_P2948_MR_IB_Xlink_BS3_1mM_R1_fr2.raw	Rejected	29.0358	0.374074	6.22096e-09	5.28004e-12	1.07998e-05	22.0464	7.82	7.94	9.2	0	Cross-linked	Inter	XL	29.386	29.386	7625	0	0	6	453.091	DECOY_PRP6	RKLDSFQQQIKPR	795	807		BRR2	KETGKTAR	729	736		[]	29.386
0	Protein state 1 - 1(1)	Data\Lara_231020_P2948_MR_IB_Xlink_BS3_1mM_R1_fr2.raw	Rejected	28.775	0.388889	1.12973e-06	0.00271277	4.02418e-08	25.3078	7.33	7.75	7.11	0	Cross-linked	Inter	XL	41.3932	41.3839	12076	0	0	4	757.399	DECOY_PRP6	RKLDSFQQQIKPR	795	807		DDX23	KMLEDPQER	204	212		[]	41.383855366917;41.402455658117	rejected conflict q > qmin (0.0566737288135593) > (0.056)
0	Protein state 1 - 1(1)	Data\Lara_231020_P2948_MR_IB_Xlink_BS3_1mM_R1_fr2.raw	Rejected	29.949	0.195767	1.55361e-08	5.80774e-06	2.06897e-14	23.9512	1.09	0.86	1.34	0	Cross-linked	Intra	XL	29.3384	29.3384	7606	0	0	5	593.113	DECOY_PRP6	KLDSFQQQIKPREMR	796	810		PRP6	EKEEIEK	124	130		[]	29.3384	rejected conflict q > qmin (0.0651162790697674) > (0.012)
0	Protein state 1 - 1(1)	Data\Lara_231020_P2948_MR_IB_Xlink_BS3_1mM_R1_fr2.raw	Rejected	34.6906	0.281481	4.38865e-13	1.3434e-15	9.6981e-19	19.8438	8.66	6.7	8.91	0	Cross-linked	Inter	XL	29.3384	29.3384	7606	0	0	5	593.117	DECOY_PRP6	KLDSFQQQIKPREMR	796	810		DDX23	DRKSSPSK	35	42		[]	29.3384	rejected conflict q > qmin (0.0374653098982424) > (0.012)
0	Protein state 1 - 1(1)	Data\Lara_231020_P2948_MR_IB_Xlink_BS3_1mM_R1_fr2.raw	Rejected	29.0429	0.354167	1.81739e-06	7.38344	4.41701e-09	25.8606	0.6	0.48	0.95	0	Cross-linked plus a dead end	Inter	XL(+DE H2O)	30.4923	30.4923	8097	0	0	4	711.386	DECOY_PRP6	LDSFQQQIKPR	797	807		DDX23	RKQFQDLGR	195	203		[K805-K196]	30.4923
0	Protein state 1 - 1(1)	Data\Lara_231020_P2948_MR_IB_Xlink_BS3_1mM_R1_fr2.raw	Rejected	46.8331	0.140741	1.87269e-07	3.49617e-11	0.0333448	30.2771	0.2	0.6	342.26	0	Cross-linked	Inter	XL	19.0116	19.0116	3826	0	0	4	730.867	BRR2	AQRTKPQMQEER	56	67		DECOY_PRP6	YKEIEEKER	811	819		[]	19.0116	rejected conflict q > qmin (0.0397779833487512) > (0.002)
0	Protein state 1 - 1(1)	Data\Lara_231020_P2948_MR_IB_Xlink_BS3_1mM_R1_fr2.raw	Rejected	22.2961	0.729167	0.000107567	0.627977	1.26215e-06	20.3377	0.08	0.05	0.73	0	Cross-linked plus a dead end	Inter	XL(+DE H2O)	30.007	30.007	7887	0	0	4	687.861	DECOY_PRP6	YKEIEEKER	811	819		DDX23	RKQFQDLGR	195	203		[]	30.007	rejected conflict q > qmin (0.0353238015138772) > (0.006)
0	Protein state 1 - 1(1)	Data\Lara_231020_P2948_MR_IB_Xlink_BS3_1mM_R1_fr2.raw	Rejected	48.4293	0.107407	1.00868e-08	5.15728e-05	1.29388e-12	44.7928	5.58	5.46	5.28	0	Cross-linked	Inter	XL	30.1469	30.1469	7948	0	0	4	661.827	DECOY_PRP6	EIEEKERQER	813	822		DDX23	KMLEDPQER	204	212		[]	30.1469	rejected conflict q > qmin (0.0115633672525439) > (0)
0	Protein state 1 - 1(1)	Data\Lara_231020_P2948_MR_IB_Xlink_BS3_1mM_R1_fr2.raw	Rejected	28.5551	0.388889	1.19298e-06	0.000156131	0.00826425	25.0872	3.1	3.12	3.38	0	Cross-linked	Inter	XL	33.1583	33.1583	8911	0	0	4	507.534	SmG	LSLKLNGGR	17	25		DECOY_PRP6	EIEEKER	813	819		[]	33.1583
0	Protein state 1 - 1(1)	Data\Lara_231020_P2948_MR_IB_Xlink_BS3_1mM_R1_fr2.raw	Rejected	26.1244	0.259259	1.80024e-06	1.36023e-07	0.741637	22.5281	9.95	9.11	10.75	0	Cross-linked	Intra	XL	33.9365	33.9365	9198	0	0	4	591.066	PRP6	KALEHVPNSVR	395	405		DECOY_PRP6	EIEEKER	813	819		[]	33.9365	rejected conflict q > qmin (0.0868217054263566) > (0.042)
0	Protein state 1 - 1(1)	Data\Lara_231020_P2948_MR_IB_Xlink_BS3_1mM_R1_fr2.raw	Rejected	28.0167	0.232804	1.04207e-07	0.000196883	1.62704e-06	22.9449	1.81	2.65	533.07	0	Cross-linked	Intra	XL	35.3117	35.3117	9745	0	0	4	475.279	DECOY_PRP6	EIEEKER	813	819		PRP6	LLLKSVR	296	302		[]	35.3117
0	Protein state 1 - 1(1)	Data\Lara_231020_P2948_MR_IB_Xlink_BS3_1mM_R1_fr2.raw	Rejected	38.2812	0.207407	1.08476e-06	1.47025e-05	7.01124e-05	35.7326	3.41	3.28	472.94	0	Cross-linked	Inter	XL	36.1267	36.1267	10050	0	0	4	534.542	DECOY_PRP8	LHLNAASIAR	251	260		DECOY_PRP6	EIEEKER	813	819		[S257-K817]	36.1267
0	Protein state 1 - 1(1)	Data\Lara_231020_P2948_MR_IB_Xlink_BS3_1mM_R1_fr2.raw	Rejected	43.6519	0.159259	6.04861e-11	4.30196e-16	0.0784141	36.7681	4.44	6.2	5.28	0	Cross-linked	Inter	XL	39.5165	39.5165	11357	0	0	4	779.386	PRP8	GNNPKGYLPSHYER	2245	2258		DECOY_PRP6	EIEEKERQER	813	822		[K2249-K817]	39.5165
0	Protein state 1 - 1(1)	Data\Lara_231020_P2948_MR_IB_Xlink_BS3_1mM_R1_fr2.raw	Rejected	36.2936	0.251852	0.00348706	0.000551106	0.000317375	35.8497	1.56	1.39	383.29	0	Cross-linked	Inter	XL	43.1544	43.1544	12681	0	0	4	656.862	DECOY_PRP6	EIEEKERQER	813	822		BRR2	LELQKLLER	1035	1043		[K817-K1039]	43.1544
0	Protein state 1 - 1(1)	Data\Lara_231020_P2948_MR_IB_Xlink_BS3_1mM_R1_fr2.raw	Rejected	36.8596	0.22963	1.65338e-09	2.29929e-13	157.414	30.8183	4.77	5.05	9.98	0	Cross-linked	Inter	XL	37.8353	37.8353	10719	0	0	4	768.633	BRR2	SLQYEYKANSNLVLQADR	8	25		DECOY_PRP6	MQDGVTR	882	888		[]	37.8353	rejected conflict q > qmin (0.0277520814061055) > (0)
0	Protein state 1 - 1(1)	Data\Lara_231020_P2948_MR_IB_Xlink_BS3_1mM_R1_fr2.raw	Rejected	26.6897	0.238095	0.000136797	2.71273e-05	0.00230172	25.1631	6.82	6.82	6.22	0	Cross-linked	Intra	XL	44.1781	44.1781	13074	0	0	4	434.748	DECOY_PRP6	VSQPLHR	569	575		DECOY_PRP6	KGPPAHR	889	895		[]	44.1781	rejected conflict q > qmin (0.0806201550387597) > (0)
0	Protein state 1 - 1(1)	Data\Lara_231020_P2948_MR_IB_Xlink_BS3_1mM_R1_fr2.raw	Accepted	41.7256	0.0333333	1.65364e-05	9.96309e-06	4.76497e-05	21.5649	7.95	2.51	3.36	0	Cross-linked plus a dead end	Intra	XL(+DE H2O)	35.1231	35.1231	9670	0	0	6	627.311	DDX23	QFQDLGRKMLEDPQER	197	212		DDX23	KDRDASPSKEER	9	20		[]	35.1231	rejected conflict q > qmin (0.0390070921985816) > (0.001)
0	Protein state 1 - 1(1)	Data\Lara_231020_P2948_MR_IB_Xlink_BS3_1mM_R1_fr2.raw	Rejected	38.1284	0.211111	4.99722e-09	2.01276e-09	1.153e-05	32.9912	2.87	3.22	10.54	0	Cross-linked	Inter	XL	23.2168	23.2168	5272	0	0	5	475.665	BRR2	ANSNLVLQADR	15	25		DECOY_DDX23	TLFTIAVGSK	52	61		[S17-S60]	23.2168
0	Protein state 1 - 1(1)	Data\Lara_231020_P2948_MR_IB_Xlink_BS3_1mM_R1_fr2.raw	Rejected	29.4617	0.201058	1.30819e-05	3.96822e-05	2.50742e-07	27.2316	6.89	7.86	472.18	0	Cross-linked	Intra	XL	22.2976	22.2976	4932	0	0	4	537.521	DDX23	DASPSKEER	12	20		DECOY_DDX23	LNSLAFER	111	118		[]	22.2976
0	Protein state 1 - 1(1)	Data\Lara_231020_P2948_MR_IB_Xlink_BS3_1mM_R1_fr2.raw	Rejected	28.8557	0.21164	1.06139e-05	5.60668e-07	0.000557312	26.4853	5.33	12.83	8.26	0	Cross-linked	Intra	XL	23.4053	23.4053	5338	0	0	4	569.291	DDX23	KMLEDPQER	204	212		DECOY_DDX23	LNSLAFER	111	118		[]	23.4053
0	Protein state 1 - 1(1)	Data\Lara_231020_P2948_MR_IB_Xlink_BS3_1mM_R1_fr2.raw	Rejected	47.3304	0.12963	2.62193e-07	2.78919e-08	0.00202653	32.1257	3.66	3.37	5.31	0	Cross-linked	Inter	XL	29.4972	29.4972	7671	0	0	5	445.252	SNU114	LIKHAVQER	242	250		DECOY_DDX23	LNSLAFER	111	118		[]	29.4972	rejected conflict q > qmin (0.0356151711378353) > (0.009)
0	Protein state 1 - 1(1)	Data\Lara_231020_P2948_MR_IB_Xlink_BS3_1mM_R1_fr2.raw	Rejected	32.3982	0.333333	3.2058e-08	5.20964e-11	0.00565643	27.4204	1.55	1.43	2.2	0	Cross-linked	Inter	XL	30.007	30.007	7887	0	0	4	687.859	PRP8	QTKEQSQLTATQTR	2032	2045		DECOY_DDX23	LNSLAFER	111	118		[]	30.007	rejected conflict q > qmin (0.0462534690101758) > (0.006)
0	Protein state 1 - 1(1)	Data\Lara_231020_P2948_MR_IB_Xlink_BS3_1mM_R1_fr2.raw	Rejected	52.9877	0.0814815	5.52015e-14	4.27451e-15	0.00033371	43.3099	0.86	0.39	418.33	0	Cross-linked	Inter	XL	30.1761	30.1761	7961	0	0	4	576.301	PRP8	QTDVGITHFR	1345	1354		DECOY_DDX23	LNSLAFER	111	118		[]	30.1761	rejected conflict q > qmin (0.00925069380203515) > (0.001)
0	Protein state 1 - 1(1)	Data\Lara_231020_P2948_MR_IB_Xlink_BS3_1mM_R1_fr2.raw	Rejected	29.6088	0.374074	3.57733e-08	1.22719e-08	0.000431707	24.1391	7.42	8.03	433.2	0	Cross-linked	Inter	XL	41.2595	41.2595	12026	0	0	4	589.324	SNU114	KKLGEFFQTK	712	721		DECOY_DDX23	LNSLAFER	111	118		[]	41.2595
0	Protein state 1 - 1(1)	Data\Lara_231020_P2948_MR_IB_Xlink_BS3_1mM_R1_fr3.raw	Accepted	41.6236	0	8.3773e-19	6.13321e-20	6.13321e-20	19	1.48	1.48	2.46	0	Free Peptide	Intra		20.01	20.01	3791	0	0	4	373.956	BRR2	QLPHFTSEHIKR	1962	1973							[]	20.01
0	Protein state 1 - 1(1)	Data\Lara_231020_P2948_MR_IB_Xlink_BS3_1mM_R1_fr2.raw	Rejected	25.3596	0.280423	7.59393e-06	4.85162e-05	4.68923	22.4533	9.06	8.13	10.69	0	Cross-linked	Intra	XL	45.8241	45.8241	13631	0	0	4	612.335	DDX23	KRKQFQDLGR	194	203		DECOY_DDX23	LNSLAFER	111	118		[]	45.8241	rejected conflict q > qmin (0.0930232558139535) > (0.005)
0	Protein state 1 - 1(1)	Data\Lara_231020_P2948_MR_IB_Xlink_BS3_1mM_R1_fr2.raw	Accepted	41.5092	0.0333333	0.00375683	9.93695e-06	4.73566e-08	29.012	6.46	8.52	385.69	0	Cross-linked plus a dead end	Inter	XL(+DE H2O)	45.0998	45.0998	13418	0	0	5	532.494	SNU114	KKLGEFFQTK	712	721		SNU114	KLGEFFQTK	713	721		[]	45.0998	Rejected by ms1MIP resolution
0	Protein state 1 - 1(1)	Data\Lara_231020_P2948_MR_IB_Xlink_BS3_1mM_R1_fr2.raw	Rejected	25.2469	0.541667	7.60988e-07	2.20877e-13	0.292963	20.9503	1.73	1.07	0.97	0	Cross-linked plus a dead end	Inter	XL(+DE H2O)	43.7533	43.7396	12913	0	0	6	560.962	40K	CVKIFQGNVHNFEK	273	286		DECOY_DDX23	ELSKALVDCGKK	136	147		[K275-S138;K275-K139;K275-K146]	43.73961962185;43.766963297583
0	Protein state 1 - 1(1)	Data\Lara_231020_P2948_MR_IB_Xlink_BS3_1mM_R1_fr2.raw	Rejected	43.3499	0.162963	1.55834e-10	6.84338	9.88559e-16	37.0034	0.54	1.18	0.11	0	Cross-linked	Inter	XL	33.4421	33.4421	9021	0	0	4	813.663	DECOY_DDX23	EVAPPMTATFMVTQR	207	221		CD2BP2	GRKGPGQPSSPQR	186	198		[]	33.4421	rejected conflict q > qmin (0.017113783533765) > (0)
0	Protein state 1 - 1(1)	Data\Lara_231020_P2948_MR_IB_Xlink_BS3_1mM_R1_fr2.raw	Rejected	31.0922	0.348148	4.87527e-12	1.20595e-14	1.26722e-08	16.979	5.07	5.22	323.89	0	Cross-linked	Inter	XL	38.848	38.848	11120	0	0	4	759.887	DECOY_DDX23	EVAPPMTATFMVTQR	207	221		SNU114	KGLSEDVSISK	941	951		[]	38.848	rejected conflict q > qmin (0.0494912118408881) > (0.004)
0	Protein state 1 - 1(1)	Data\Lara_231020_P2948_MR_IB_Xlink_BS3_1mM_R1_fr2.raw	Rejected	33.051	0.314815	1.40157e-09	3.37366e-14	5.65376e-15	26.0152	9.91	7.9	356.48	0	Cross-linked	Inter	XL	42.2395	42.2395	12412	0	0	4	681.09	DECOY_DDX23	EVAPPMTATFMVTQR	207	221		DECOY_PRP8	GVPGTNFR	1714	1721		[]	42.2395	rejected conflict q > qmin (0.0430157261794635) > (0.022)
0	Protein state 1 - 1(1)	Data\Lara_231020_P2948_MR_IB_Xlink_BS3_1mM_R1_fr2.raw	Rejected	26.9374	0.243386	6.88233e-08	1.98155e-10	2.49311e-14	21.299	4.98	4.07	388.83	0	Cross-linked	Intra	XL	38.1325	38.1325	10839	0	0	5	522.499	DDX23	AGAKDILVATDVAGR	712	726		DECOY_DDX23	SIGGIVAVTR	314	323		[]	38.1325
0	Protein state 1 - 1(1)	Data\Lara_231020_P2948_MR_IB_Xlink_BS3_1mM_R1_fr2.raw	Rejected	36.012	0.259259	9.24239e-15	4.44827e-19	3.87726e-20	15.8937	0.82	0.18	1.54	0	Cross-linked	Inter	XL	45.3853	45.3853	13512	0	0	4	767.131	PRP8	TAQCFLRVDDESMQR	1225	1239		DECOY_DDX23	SIGGIVAVTR	314	323		[S1236-S314]	45.3853
0	Protein state 1 - 1(1)	Data\Lara_231020_P2948_MR_IB_Xlink_BS3_1mM_R1_fr2.raw	Rejected	32.8378	0.132275	3.52395e-09	4.18048e-14	1.84805e-10	26.4478	6.61	6.56	358.01	0	Cross-linked	Intra	XL	22.6883	22.6883	5074	0	0	5	569.697	DDX23	SRSRSKSAERER	61	72		DECOY_DDX23	GSGTEAVGIIDR	381	392		[S61-S382;S61-T384;S63-S382;S63-T384;S65-S382;S65-T384]	22.6883
0	Protein state 1 - 1(1)	Data\Lara_231020_P2948_MR_IB_Xlink_BS3_1mM_R1_fr2.raw	Rejected	51.3583	0.0625	4.44778e-15	1.18358e-20	0.0136391	39.3143	8.96	9.97	10.45	0	Cross-linked plus a dead end	Inter	XL(+DE H2O)	36.8278	36.8278	10326	0	0	4	1141.78	BRR2	QSRMDTDLETMDLDQGGEALAPR	384	406		DECOY_DDX23	DTMEDLKKQSWHR	454	466		[S385-K460;S385-K461;S385-S463;T389-K460;T389-K461;T389-S463]	36.8278
0	Protein state 1 - 1(1)	Data\Lara_231020_P2948_MR_IB_Xlink_BS3_1mM_R1_fr2.raw	Rejected	34.9832	0.274074	1.08619e-07	1.90269e-05	1.4892e-09	31.0916	2.71	2.78	15.62	0	Cross-linked	Inter	XL	21.7241	21.7241	4730	0	0	5	523.661	DECOY_DDX23	RKEMLDGYFR	494	503		BRR2	TKPQMQEER	59	67		[]	21.7241
0	Protein state 1 - 1(1)	Data\Lara_231020_P2948_MR_IB_Xlink_BS3_1mM_R1_fr2.raw	Rejected	28.6986	0.385185	7.4756e-10	4.61814e-14	5.99992e-10	19.5451	6.88	6.47	455.76	0	Cross-linked	Inter	XL	19.8832	19.8832	4107	0	0	4	541.765	DECOY_DDX23	KEMLDGYFR	495	503		DECOY_PRP6	TTFGTAGR	912	919		[]	19.8832
0	Protein state 1 - 1(1)	Data\Lara_231020_P2948_MR_IB_Xlink_BS3_1mM_R1_fr2.raw	Rejected	29.9117	0.355556	2.21581e-05	0.000452455	0.000238667	27.9258	3.72	6.76	1.79	0	Cross-linked	Inter	XL	30.3682	30.3682	8043	0	0	4	609.312	DECOY_DDX23	KEMLDGYFR	495	503		DECOY_SNU114	RTKIMFER	35	42		[]	30.3682
0	Protein state 1 - 1(1)	Data\Lara_231020_P2948_MR_IB_Xlink_BS3_1mM_R1_fr2.raw	Rejected	22.5305	0.6875	7.20364e-06	0.00133119	4.99935	19.168	1.84	3.34	3.86	0	Cross-linked plus a dead end	Inter	XL(+DE H2O)	49.9078	49.9078	14757	0	0	3	761.734	DECOY_DDX23	DNLHRTRR	552	559		PRP6	TVGDQMKK	55	62		[]	49.9078
0	Protein state 1 - 1(1)	Data\Lara_231020_P2948_MR_IB_Xlink_BS3_1mM_R1_fr2.raw	Rejected	33.6075	0.311111	9.86359e-11	5.22734e-13	1.12981e-15	24.4671	2.24	2.01	1.11	0	Cross-linked	Inter	XL	41.1284	41.1284	11974	0	0	5	531.905	PRP6	DIANWQKKIGDILR	918	931		DECOY_DDX23	KIGGLYR	562	568		[]	41.1284
0	Protein state 1 - 1(1)	Data\Lara_231020_P2948_MR_IB_Xlink_BS3_1mM_R1_fr2.raw	Rejected	25.8062	0.275132	1.1151e-09	9.35228e-10	5.58647e-13	15.5244	2.05	2.13	0.13	0	Cross-linked	Intra	XL	41.2327	41.2327	12015	0	0	5	528.302	DDX23	KRKQFQDLGR	194	203		DECOY_DDX23	EKIAHLEKSK	569	578		[]	41.2327
0	Protein state 1 - 1(1)	Data\Lara_231020_P2948_MR_IB_Xlink_BS3_1mM_R1_fr3.raw	Accepted	41.16	0	3.17612e-13	3.10565e-14	3.10565e-14	20	1.85	2.46	1.45	0	Free Peptide	Intra		32.8292	32.8043	6741	0	0	5	737.479	SNU114	DLDEMDDDDDDDDVGDHDDDHPGMEVVLHEDK	32	63							[]	32.80433460505;32.85401988185
0	Protein state 1 - 1(1)	Data\Lara_231020_P2948_MR_IB_Xlink_BS3_1mM_R1_fr2.raw	Rejected	27.2488	0.166667	9.97975e-05	3.39632e-08	1.42815	25.6443	3.56	3	409.41	0	Cross-linked plus a dead end	Intra	XL(+DE H2O)	27.6395	27.6395	6942	0	0	4	608.298	DDX23	KMLEDPQER	204	212		DECOY_DDX23	SKDKEER	577	583		[]	27.6395	rejected conflict q > qmin (0.0212765957446809) > (0)
0	Protein state 1 - 1(1)	Data\Lara_231020_P2948_MR_IB_Xlink_BS3_1mM_R1_fr2.raw	Rejected	38.6209	0.207407	2.36778e-11	1.04616e-10	0.181005	29.8826	2	1.86	1.76	0	Cross-linked	Inter	XL	34.7768	34.7768	9537	0	0	4	778.882	PRP8	HDPNMKYELQLANPK	2288	2302		DECOY_DDX23	EQPDELMKR	610	618		[]	34.7768	rejected conflict q > qmin (0.0240518038852914) > (0.008)
0	Protein state 1 - 1(1)	Data\Lara_231020_P2948_MR_IB_Xlink_BS3_1mM_R1_fr2.raw	Rejected	33.6529	0.116402	1.26155e-07	1.24936e-05	1.24936e-05	29.6675	1.25	1.09	0.12	0	Cross-linked	Intra	XL	29.485	29.485	7666	0	0	5	490.056	DDX23	KMLEDPQER	204	212		DECOY_DDX23	RGLDQFQKR	618	626		[]	29.485	rejected conflict q > qmin (0.0341085271317829) > (0.014)
0	Protein state 1 - 1(1)	Data\Lara_231020_P2948_MR_IB_Xlink_BS3_1mM_R1_fr2.raw	Rejected	31.3259	0.15873	1.94319e-07	4.43252e-05	3.32493e-09	27.2487	8.84	9.15	8.38	0	Cross-linked	Intra	XL	28.3222	28.3222	7207	0	0	6	477.263	DECOY_DDX23	RGLDQFQKRKKR	618	629		DDX23	KMLEDPQER	204	212		[K625-K204;K627-K204;K628-K204]	28.3222
0	Protein state 1 - 1(1)	Data\Lara_231020_P2948_MR_IB_Xlink_BS3_1mM_R1_fr2.raw	Rejected	40.2332	0.0899471	8.1576e-08	3.75605e-14	11.4854	36.7738	1.06	1.4	0.96	0	Cross-linked	Intra	XL	27.3277	27.3277	6821	0	0	4	579.549	DDX23	TLEEKEQEEAR	329	339		DECOY_DDX23	KLAEAER	646	652		[]	27.3277	rejected conflict q > qmin (0.0248062015503876) > (0)
0	Protein state 1 - 1(1)	Data\Lara_231020_P2948_MR_IB_Xlink_BS3_1mM_R1_fr2.raw	Rejected	28.4871	0.216931	4.11975e-09	2.13564e-11	0.00256604	20.946	5.18	5.22	6.09	0	Cross-linked	Intra	XL	27.4841	27.4841	6885	0	0	4	579.828	DECOY_DDX23	TLFTIAVGSKGAR	52	64		DECOY_DDX23	KLAEAER	646	652		[]	27.4841
0	Protein state 1 - 1(1)	Data\Lara_231020_P2948_MR_IB_Xlink_BS3_1mM_R1_fr2.raw	Rejected	31.9864	0.148148	8.84658e-13	1.6253e-16	4.40529e-20	15.9018	9.86	9.87	330.91	0	Cross-linked	Intra	XL	27.6584	27.6584	6949	0	0	6	519.307	DECOY_DDX23	RKLAEAEREAKSLFKPK	645	661		DDX23	TVAVIGGISR	499	508		[K646-S507]	27.6584
0	Protein state 1 - 1(1)	Data\Lara_231020_P2948_MR_IB_Xlink_BS3_1mM_R1_fr2.raw	Rejected	33.2044	0.1	2.02942e-08	1.22292e-15	0.27231	28.0853	1.62	1.83	1.03	0	Cross-linked plus a dead end	Intra	XL(+DE H2O)	37.9653	37.9653	10770	0	0	5	634.945	DDX23	KAEEEAEAKPKFLSKAER	152	169		DECOY_DDX23	KLAEAER	646	652		[]	37.9653	rejected conflict q > qmin (0.0141843971631206) > (0)
0	Protein state 1 - 1(1)	Data\Lara_231020_P2948_MR_IB_Xlink_BS3_1mM_R1_fr2.raw	Rejected	35.5726	0.0666667	7.33711e-10	4.21502e-17	0.00840014	28.6884	3.16	3.14	4.02	0	Cross-linked plus a dead end	Intra	XL(+DE H2O)	22.657	22.657	5064	0	0	5	514.885	DDX23	KAEEEAEAKPK	152	162		DECOY_DDX23	EAKSLFKPK	653	661		[K152-K655;K152-S656;K152-K659]	22.657
0	Protein state 1 - 1(1)	Data\Lara_231020_P2948_MR_IB_Xlink_BS3_1mM_R1_fr2.raw	Rejected	30.4382	0.190476	0.000664147	1.08718e-05	0.000138771	29.5456	2.74	2.74	15.65	0	Cross-linked	Intra	XL	26.3658	26.3658	6443	0	0	4	522.281	DECOY_DDX23	AEAEEEAKKK	662	671		DDX23	EAEALKR	170	176		[]	26.3658	rejected conflict q > qmin (0.0635658914728682) > (0) Rejected by score conflict resolution
0	Protein state 1 - 1(1)	Data\Lara_231020_P2948_MR_IB_Xlink_BS3_1mM_R1_fr2.raw	Rejected	26.5542	0.248677	2.47635e-10	6.13283e-08	8.28087e-07	14.6926	6.21	6.48	5.32	0	Cross-linked	Intra	XL	19.6223	19.6223	4026	0	0	4	561.516	DECOY_DDX23	KDGHEDEEDKK	686	696		DDX23	SSPSKDR	38	44		[]	19.6223	rejected conflict q > qmin (0.0837209302325581) > (0.006)
0	Protein state 1 - 1(1)	Data\Lara_231020_P2948_MR_IB_Xlink_BS3_1mM_R1_fr3.raw	Accepted	41.1158	0.0232558	6.32581e-16	4.07542e-20	2.76118e-21	21.581	7.49	7.38	7.2	0	Cross-linked	Intra	XL	21.6292	21.6292	4190	0	0	5	439.234	DDX23	DRKSSPSKDR	35	44		DDX23	GKDFKSR	113	119		[K37-K117;K37-S118]	21.6292
0	Protein state 1 - 1(1)	Data\Lara_231020_P2948_MR_IB_Xlink_BS3_1mM_R1_fr2.raw	Rejected	29.8857	0.133333	4.01099e-09	1.6615e-11	0.000253348	22.7891	4.27	9.28	14.99	0	Cross-linked plus a dead end	Intra	XL(+DE H2O)	27.0382	27.0301	6700	0	0	4	577.039	DDX23	KLDEMTDR	361	368		DECOY_DDX23	KSDRDKR	696	702		[K361-K701]	27.03009150025;27.046400600783
0	Protein state 1 - 1(1)	Data\Lara_231020_P2948_MR_IB_Xlink_BS3_1mM_R1_fr2.raw	Rejected	29.0009	0.377778	1.41367e-08	1.88728e-05	5.56588e-08	22.6797	9.74	14.73	6.37	0	Cross-linked	Inter	XL	34.5583	34.5583	9448	0	0	4	557.071	BRR2	LELQKLLER	1035	1043		DECOY_DDX23	KSDRDKR	696	702		[]	34.5583
0	Protein state 1 - 1(1)	Data\Lara_231020_P2948_MR_IB_Xlink_BS3_1mM_R1_fr2.raw	Rejected	42.3984	0.0687831	6.82155e-10	3.31751e-12	0.0010504	36.7719	0.16	1.63	3.83	0	Cross-linked	Intra	XL	36.0295	36.0295	10011	0	0	4	569.058	DDX23	RKQFQDLGR	195	203		DECOY_DDX23	KSDRDKR	696	702		[]	36.0295	rejected conflict q > qmin (0.0170542635658915) > (0.006)
0	Protein state 1 - 1(1)	Data\Lara_231020_P2948_MR_IB_Xlink_BS3_1mM_R1_fr2.raw	Rejected	26.3985	0.2	7.62726e-06	5.47862e-07	0.0627965	23.6225	9.71	8.2	5.94	0	Cross-linked plus a dead end	Intra	XL(+DE H2O)	36.0295	36.0295	10011	0	0	4	569.053	DDX23	KQFQDLGR	196	203		DECOY_DDX23	KSDRDKR	696	702		[]	36.0295	rejected conflict q > qmin (0.024822695035461) > (0.006)
0	Protein state 1 - 1(1)	Data\Lara_231020_P2948_MR_IB_Xlink_BS3_1mM_R1_fr2.raw	Rejected	30.6766	0.351852	8.45482e-13	5.19271e-19	2.86782e-16	12.972	5.84	5.6	7.16	0	Cross-linked	Inter	XL	33.3693	33.3693	8994	0	0	5	558.69	DECOY_BRR2	LELNKCQEAETR	1363	1374		DECOY_DDX23	KSDRDKRSK	696	704		[]	33.3693	rejected conflict q > qmin (0.0508788159111933) > (0)
0	Protein state 1 - 1(1)	Data\Lara_231020_P2948_MR_IB_Xlink_BS3_1mM_R1_fr2.raw	Rejected	25.0008	0.266667	3.87479e-05	1.04436e-10	64.5291	22.844	7.28	8.19	444.3	0	Cross-linked plus a dead end	Intra	XL(+DE H2O)	33.003	33.003	8850	0	0	4	573.794	DDX23	KMLEDPQER	204	212		DECOY_DDX23	SKFDKGR	703	709		[]	33.003	rejected conflict q > qmin (0.0319148936170213) > (0)
0	Protein state 1 - 1(1)	Data\Lara_231020_P2948_MR_IB_Xlink_BS3_1mM_R1_fr2.raw	Rejected	47.0792	0.133333	1.64302e-15	2.14276e-17	8.91086e-07	32.5205	6.08	5.67	4.98	0	Cross-linked	Inter	XL	38.0248	38.0248	10794	0	0	5	632.116	PRP6	GYLTDLNSMIPTHGGDINDIK	272	292		DECOY_DDX23	GPSLSSR	710	716		[Y273-S712;Y273-S714;Y273-S715;T275-S714;T275-S715]	38.0248
0	Protein state 1 - 1(1)	Data\Lara_231020_P2948_MR_IB_Xlink_BS3_1mM_R1_fr2.raw	Rejected	42.2988	0.17037	1.3048e-12	1.23792e-17	3.82838e-17	32.2544	9.69	10.04	379.74	0	Cross-linked	Inter	XL	46.0156	46.0753	13709	0	0	4	676.884	DECOY_PRP8	ALLNGLWRELLPTIGR	1679	1694		DECOY_DDX23	GPSLSSR	710	716		[]	45.955885642117;46.07532123305	rejected conflict q > qmin (0.0185013876040703) > (0)
0	Protein state 1 - 1(1)	Data\Lara_231020_P2948_MR_IB_Xlink_BS3_1mM_R1_fr2.raw	Rejected	30.5807	0.355556	1.78335e-10	5.16053e-09	1.64863e-10	20.7677	7.48	7.49	6.37	0	Cross-linked	Inter	XL	23.0149	23.0149	5198	0	0	4	491.517	DECOY_DDX23	KRDKDRR	717	723		DECOY_PRP6	TTFGTAGR	912	919		[]	23.0149	rejected conflict q > qmin (0.0513413506012951) > (0.007)
0	Protein state 1 - 1(1)	Data\Lara_231020_P2948_MR_IB_Xlink_BS3_1mM_R1_fr2.raw	Rejected	32.365	0.137566	1.60988e-09	6.47029e-16	1.08116e-17	25.2497	3.61	1.6	2.02	0	Cross-linked	Intra	XL	33.7284	33.7284	9128	0	0	5	587.298	DECOY_DDX23	DKDRRHGDKDR	719	729		DDX23	DKDGHRRDKDR	93	103		[]	33.7284	rejected conflict q > qmin (0.0434108527131783) > (0) Rejected by ms1MIP resolution
0	Protein state 1 - 1(1)	Data\Lara_231020_P2948_MR_IB_Xlink_BS3_1mM_R1_fr2.raw	Rejected	28.5566	0.222222	0.000129547	0.000118215	7.85209e-05	27.1174	0	0	2.52	0	Cross-linked	Intra	XL	53.5565	53.5565	15685	0	0	4	718.594	DECOY_DDX23	DKDRRHGDKDR	719	729		DDX23	LDEMTDRDWR	362	371		[]	53.5565	rejected conflict q > qmin (0.0728682170542636) > (0)
0	Protein state 1 - 1(1)	Data\Lara_231020_P2948_MR_IB_Xlink_BS3_1mM_R1_fr2.raw	Rejected	30.671	0.355556	2.7366e-06	7.37416e-12	42.4326	27.8684	4.16	3.95	363.28	0	Cross-linked	Inter	XL	29.267	29.267	7576	0	0	4	682.6	CD2BP2	GRKGPGQPSSPQR	186	198		DECOY_DDX23	RHGDKDRDR	723	731		[]	29.267	rejected conflict q > qmin (0.0513413506012951) > (0)
0	Protein state 1 - 1(1)	Data\Lara_231020_P2948_MR_IB_Xlink_BS3_1mM_R1_fr2.raw	Rejected	37.4153	0.222222	2.58823e-08	9.02955e-10	6.52586	33.0864	0	0	0.81	0	Cross-linked	Inter	XL	46.7075	46.7075	13915	0	0	6	482.268	SNU114	FKILDAVVAQEPLHR	789	803		DECOY_DDX23	DKKNRDR	732	738		[K790-K733;K790-K734]	46.7075
0	Protein state 1 - 1(1)	Data\Lara_231020_P2948_MR_IB_Xlink_BS3_1mM_R1_fr2.raw	Rejected	27.6175	0.238095	7.12702e-05	1.42509e-06	58.1166	25.9141	0.17	6.21	0.89	0	Cross-linked	Intra	XL	22.8652	22.8652	5139	0	0	4	611.801	DDX23	KMLEDPQER	204	212		DECOY_DDX23	DREKDRER	737	744		[]	22.8652	rejected conflict q > qmin (0.0806201550387597) > (0.004)
0	Protein state 1 - 1(1)	Data\Lara_231020_P2948_MR_IB_Xlink_BS3_1mM_R1_fr2.raw	Rejected	32.2255	0.340741	8.37869e-06	2.47507e-10	1.91135	30.0305	2.63	3.05	3.89	0	Cross-linked	Inter	XL	27.6395	27.6395	6942	0	0	4	608.051	BRR2	TKPQMQEER	59	67		DECOY_DDX23	DREKDRER	737	744		[]	27.6395	rejected conflict q > qmin (0.0471785383903793) > (0)
0	Protein state 1 - 1(1)	Data\Lara_231020_P2948_MR_IB_Xlink_BS3_1mM_R1_fr2.raw	Rejected	31.2344	0.164021	3.95346e-05	2.05651e-09	687	29.5433	2.42	2.77	2.2	0	Cross-linked	Intra	XL	32.3961	32.3961	8617	0	0	4	608.32	DDX23	RKQFQDLGR	195	203		DECOY_DDX23	DREKDRER	737	744		[]	32.3961	rejected conflict q > qmin (0.0542635658914729) > (0.005)
0	Protein state 1 - 1(1)	Data\Lara_231020_P2948_MR_IB_Xlink_BS3_1mM_R1_fr2.raw	Rejected	51.1464	0.0851852	2.97418e-09	6.00029e-17	0.000413639	33.1394	8.57	7.65	1.17	0	Cross-linked	Inter	XL	33.0189	32.9621	8833	0	0	5	700.944	PRP8	QNTDKGNNPKGYLPSHYER	2240	2258		DECOY_DDX23	DREKDRER	737	744		[]	32.962095132517;33.07571909145	rejected conflict q > qmin (0.0249768732654949) > (0)
0	Protein state 1 - 1(1)	Data\Lara_231020_P2948_MR_IB_Xlink_BS3_1mM_R1_fr2.raw	Rejected	31.285	0.344444	4.02148e-07	1.47888e-14	118.995	27.6022	2.55	2.93	2.75	0	Cross-linked	Inter	XL	34.477	34.477	9417	0	0	5	583.69	PRP8	GNNPKGYLPSHYER	2245	2258		DECOY_DDX23	DREKDRER	737	744		[]	34.477	rejected conflict q > qmin (0.0485661424606846) > (0)
0	Protein state 1 - 1(1)	Data\Lara_231020_P2948_MR_IB_Xlink_BS3_1mM_R1_fr2.raw	Rejected	46.3239	0.0529101	3.89774e-07	93.2233	1.695e-09	29.3943	3.74	3.79	3.62	0	Cross-linked	Intra	XL	35.378	35.378	9771	0	0	4	569.295	DECOY_DDX23	DREKDRER	737	744		DDX23	KQFQDLGR	196	203		[]	35.378	rejected conflict q > qmin (0.0372093023255814) > (0) Rejected by ms1MIP resolution
0	Protein state 1 - 1(1)	Data\Lara_231020_P2948_MR_IB_Xlink_BS3_1mM_R1_fr2.raw	Rejected	31.5281	0.153439	1.21888e-08	0.00128768	1.50691e-09	25.7285	4.36	2.01	19.42	0	Cross-linked	Intra	XL	36.1456	36.1456	10057	0	0	5	565.697	DECOY_DDX23	DREKDREREKHR	737	748		DDX23	KQFQDLGR	196	203		[K746-K196]	36.1456
0	Protein state 1 - 1(1)	Data\Lara_231020_P2948_MR_IB_Xlink_BS3_1mM_R1_fr2.raw	Rejected	35.8517	0.100529	1.02111e-14	2.70394e-18	8.699e-22	15.7328	0.94	0.85	303.87	0	Cross-linked	Intra	XL	29.8575	29.8575	7822	0	0	5	657.145	DECOY_DDX23	EKDREREKHRREREASK	739	755		DDX23	EEKDKSK	239	245		[]	29.8575	rejected conflict q > qmin (0.0294573643410853) > (0) Rejected by ms1MIP resolution
0	Protein state 1 - 1(1)	Data\Lara_231020_P2948_MR_IB_Xlink_BS3_1mM_R1_fr2.raw	Rejected	38.5217	0.211111	2.66557e-09	0.00294183	4.90808e-15	33.0779	2.14	3.3	0.93	0	Cross-linked	Inter	XL	33.5468	33.5468	9062	0	0	4	786.165	DECOY_DDX23	EKDREREKHRRER	739	751		CD2BP2	KGPGQPSSPQR	188	198		[K740-K188;K746-K188]	33.5468
0	Protein state 1 - 1(1)	Data\Lara_231020_P2948_MR_IB_Xlink_BS3_1mM_R1_fr2.raw	Rejected	30.6318	0.185185	6.33902e-10	5.97822e-12	0.000946695	22.1303	2.91	3.27	405.34	0	Cross-linked	Intra	XL	37.9588	37.9588	10767	0	0	5	497.284	DDX23	AGKSGVAITFLTK	758	770		DECOY_DDX23	EKHRRER	745	751		[]	37.9588	rejected conflict q > qmin (0.0604651162790698) > (0.024)
0	Protein state 1 - 1(1)	Data\Lara_231020_P2948_MR_IB_Xlink_BS3_1mM_R1_fr2.raw	Rejected	32.875	0.126984	7.72682e-08	0.302108	9.93318e-12	28.506	6.12	5.85	429.02	0	Cross-linked	Intra	XL	41.754	41.754	12227	0	0	4	611.564	DECOY_DDX23	REREASKSR	749	757		DDX23	KMLEDPQER	204	212		[]	41.754	rejected conflict q > qmin (0.0387596899224806) > (0.005)
0	Protein state 1 - 1(1)	Data\Lara_231020_P2948_MR_IB_Xlink_BS3_1mM_R1_fr2.raw	Rejected	28.7044	0.216931	0.000128094	7.79587e-05	0.00111808	27.2692	1.64	0.36	3.88	0	Cross-linked	Intra	XL	20.0429	20.0429	4158	0	0	5	532.671	DDX23	RTLEEKEQEEAR	328	339		DECOY_DDX23	EREASKSR	750	757		[]	20.0429
0	Protein state 1 - 1(1)	Data\Lara_231020_P2948_MR_IB_Xlink_BS3_1mM_R1_fr3.raw	Accepted	41.0598	0	1.4722e-18	1.08686e-19	1.08686e-19	19	2.07	2.07	2.89	0	Free Peptide	Intra		30.9375	30.9375	6370	0	0	4	382.952	PRP8	QRVESHFDLELR	675	686							[]	30.9375
0	Protein state 1 - 1(1)	Data\Lara_231020_P2948_MR_IB_Xlink_BS3_1mM_R1_fr2.raw	Rejected	33.7538	0.111111	1.53277e-10	3.35468e-12	1.91797e-13	25.0722	7.63	7.43	292.31	0	Cross-linked	Intra	XL	35.2147	35.2147	9706	0	0	5	667.341	DDX23	QFQDLGRKMLEDPQER	197	212		DECOY_DDX23	EASKSRSRSR	752	761		[]	35.2147	rejected conflict q > qmin (0.0325581395348837) > (0)
0	Protein state 1 - 1(1)	Data\Lara_231020_P2948_MR_IB_Xlink_BS3_1mM_R1_fr3.raw	Accepted	40.9898	0	3.02283e-08	8.21414e-12	8.21414e-12	25.1795	2.6	2.6	1.25	0	Dead end	Intra	DE H2O	25.837	25.837	5180	0	0	4	427.224	PRP6	KIGQARNTLMDMR	242	254							[K242-;T249-]	25.837
0	Protein state 1 - 1(1)	Data\Lara_231020_P2948_MR_IB_Xlink_BS3_1mM_R1_fr2.raw	Rejected	28.6444	0.381481	9.34275e-06	0.000407153	2.94055e-06	26.1989	1.31	3.19	3.25	0	Cross-linked	Inter	XL	26.6735	26.6735	6558	0	0	5	442.245	DECOY_SNU114	RTKIMFER	35	42		DECOY_DDX23	SRSGGRRR	762	769		[]	26.6735
0	Protein state 1 - 1(1)	Data\Lara_231020_P2948_MR_IB_Xlink_BS3_1mM_R1_fr2.raw	Rejected	30.1158	0.359259	4.99394e-13	3.43903e-14	1.02683e-12	10.2291	9.23	11.36	8.98	0	Cross-linked	Inter	XL	19.407	19.407	3954	0	0	5	476.056	DECOY_DDX23	KRDKSPSSKR	776	785		BRR2	GTQVYSPEK	830	838		[]	19.407
0	Protein state 1 - 1(1)	Data\Lara_231020_P2948_MR_IB_Xlink_BS3_1mM_R1_fr2.raw	Rejected	31.6651	0.25	6.7959e-07	1.27662e-10	6.9504e-05	28.3018	8.25	8.44	8.98	0	Cross-linked plus a dead end	Inter	XL(+DE H2O)	13.9353	13.9353	2256	0	0	4	648.594	CD2BP2	GRKGPGQPSSPQR	186	198		DECOY_DDX23	RDKSPSSK	777	784		[]	13.9353	rejected conflict q > qmin (0.0100925147182506) > (0.004)
0	Protein state 1 - 1(1)	Data\Lara_231020_P2948_MR_IB_Xlink_BS3_1mM_R1_fr2.raw	Rejected	45.3828	0.151852	1.73819e-09	2.27777e-17	5.19462e-05	40.6541	1.55	1.24	18.44	0	Cross-linked	Inter	XL	24.069	24.069	5583	0	0	4	545.791	CD2BP2	KGPGQPSSPQR	188	198		DECOY_DDX23	RDKSPSSK	777	784		[]	24.069	rejected conflict q > qmin (0.0161887141535615) > (0)
0	Protein state 1 - 1(1)	Data\Lara_231020_P2948_MR_IB_Xlink_BS3_1mM_R1_fr3.raw	Accepted	40.8445	0	1.82582e-18	1.53102e-19	1.53102e-19	15	1.83	1.83	2.89	0	Free Peptide	Intra		35.7139	35.7139	7342	0	0	2	633.37	BRR2	TNLLLQAHLSR	1891	1901							[]	35.7139
0	Protein state 1 - 1(1)	Data\Lara_231020_P2948_MR_IB_Xlink_BS3_1mM_R1_fr2.raw	Rejected	28.1955	0.222222	0.0858642	0.000127991	0.000127991	28.0885	4.35	4.61	510.05	0	Cross-linked	Intra	XL	36.2407	36.2407	10094	0	0	3	649.348	DECOY_DDX23	RDKSPSSK	777	784		DDX23	DRKSSPSK	35	42		[]	36.2407	rejected conflict q > qmin (0.0728682170542636) > (0.02)
0	Protein state 1 - 1(1)	Data\Lara_231020_P2948_MR_IB_Xlink_BS3_1mM_R1_fr2.raw	Rejected	29.7761	0.333333	0.000491059	0.00654446	2.0665e-12	28.7849	4.53	13.92	12.55	0	Cross-linked plus a dead end	Inter	XL(+DE H2O)	38.8677	38.848	11120	0	0	4	759.4	DECOY_DDX23	RDKSPSSKRDRDR	777	789		CD2BP2	KGPGQPSSPQR	188	198		[]	38.84797633145;38.887420323717	rejected conflict q > qmin (0.0126156433978133) > (0.004)
0	Protein state 1 - 1(1)	Data\Lara_231020_P2948_MR_IB_Xlink_BS3_1mM_R1_fr2.raw	Rejected	42.4572	0.17037	1.82108e-12	1.18643e-13	0.0981106	32.74	3.81	4.78	362.48	0	Cross-linked	Inter	XL	46.2183	46.2183	13758	0	0	4	701.61	40K	CVKIFQGNVHNFEK	273	286		DECOY_DDX23	DKSPSSKR	778	785		[]	46.2183	rejected conflict q > qmin (0.0185013876040703) > (0.017)
0	Protein state 1 - 1(1)	Data\Lara_231020_P2948_MR_IB_Xlink_BS3_1mM_R1_fr2.raw	Rejected	22.3636	0.4	0.000665862	8.2505e-05	0.196244	21.1337	0.98	2.19	434.45	0	Cross-linked plus a dead end	Intra	XL(+DE H2O)	30.3617	30.3617	8040	0	0	4	576.051	DDX23	KQFQDLGR	196	203		DECOY_DDX23	SPSSKRDR	780	787		[]	30.3617
0	Protein state 1 - 1(1)	Data\Lara_231020_P2948_MR_IB_Xlink_BS3_1mM_R1_fr3.raw	Accepted	40.6894	0	2.13225e-18	1.51457e-19	1.51457e-19	23	0.93	0.94	0.16	0	Free Peptide	Intra		44.8542	44.8542	9120	0	0	4	573.814	SNU114	GNEEAQIFRPLKFNTTSVIK	570	589							[]	44.8542
0	Protein state 1 - 1(1)	Data\Lara_231020_P2948_MR_IB_Xlink_BS3_1mM_R1_fr2.raw	Rejected	28.6126	0.385185	8.90457e-08	2.51237e-06	7.54182	23.5612	4.9	9.85	12.24	0	Cross-linked	Inter	XL	35.5446	35.5446	9839	0	0	4	598.569	PRP8	RKFGFVDAQK	49	58		DECOY_DDX23	ERDPTRSR	792	799		[]	35.5446	rejected conflict q > qmin (0.0559666975023127) > (0)
0	Protein state 1 - 1(1)	Data\Lara_231020_P2948_MR_IB_Xlink_BS3_1mM_R1_fr2.raw	Rejected	28.5672	0.375	4.0222e-06	1.27257e-06	0.00314499	25.7242	4.48	0.5	2.89	0	Cross-linked plus a dead end	Inter	XL(+DE H2O)	35.5446	35.5446	9839	0	0	4	598.563	PRP8	KFGFVDAQK	50	58		DECOY_DDX23	ERDPTRSR	792	799		[]	35.5446	rejected conflict q > qmin (0.0142977291841884) > (0)
0	Protein state 1 - 1(1)	Data\Lara_231020_P2948_MR_IB_Xlink_BS3_1mM_R1_fr2.raw	Accepted	40.5975	0.0333333	8.05578e-11	2.9042e-07	8.61213e-11	33.2861	1.26	1.76	1.92	0	Cross-linked plus a dead end	Intra	XL(+DE H2O)	29.3017	29.279	7581	0	0	6	510.609	DDX23	KKRKQFQDLGR	193	203		DDX23	TLEEKEQEEAR	329	339		[K193-T329;K193-K333;K194-T329;K194-K333;K196-T329;K196-K333]	29.279031114133;29.324388394117
0	Protein state 1 - 1(1)	Data\Lara_231020_P2948_MR_IB_Xlink_BS3_1mM_R1_fr3.raw	Accepted	40.2723	0	3.23568e-18	3.11635e-19	3.11635e-19	13	1.35	1.35	1.12	0	Free Peptide	Intra		13.0319	13.0319	2083	0	0	2	405.714	PRP8	HDVNLGR	1145	1151							[]	13.0319
0	Protein state 1 - 1(1)	Data\Lara_231020_P2948_MR_IB_Xlink_BS3_1mM_R1_fr2.raw	Rejected	40.1492	0.196296	2.04461e-10	2.12753e-16	141.998	33.3795	9.45	10.22	340.61	0	Cross-linked	Inter	XL	38.2294	38.2294	10881	0	0	6	512.429	BRR2	EIGKHINMDGTINVDDFK	520	537		DECOY_40K	EKPAFPR	87	93		[]	38.2294	rejected conflict q > qmin (0.0222016651248844) > (0)
0	Protein state 1 - 1(1)	Data\Lara_231020_P2948_MR_IB_Xlink_BS3_1mM_R1_fr2.raw	Rejected	21.616	0.770833	7.18047e-06	5.36387e-09	9.50777	18.0823	8.57	7.16	521.48	0	Cross-linked plus a dead end	Inter	XL(+DE H2O)	20.4924	20.4924	4316	0	0	4	471.014	PRP8	TLTTKER	529	535		DECOY_TSSC4	GSPALPR	200	206		[]	20.4924
0	Protein state 1 - 1(1)	Data\Lara_231020_P2948_MR_IB_Xlink_BS3_1mM_R1_fr2.raw	Rejected	30.5812	0.359259	6.00903e-07	4.17333e-07	0.000818364	27.0187	6.85	4.44	4.13	0	Cross-linked	Inter	XL	34.1436	34.1436	9283	0	0	4	526.771	DDX23	DRDRDKDGHR	89	98		DECOY_TSSC4	GSPALPR	200	206		[]	34.1436
0	Protein state 1 - 1(1)	Data\Lara_231020_P2948_MR_IB_Xlink_BS3_1mM_R1_fr2.raw	Accepted	40.2583	0	3.28122e-18	2.576e-19	2.576e-19	19	1.73	2.04	1.27	0	Free Peptide	Intra		36.1686	36.1686	10066	0	0	4	568.558	SNU114	TATITEPRGNEEAQIFRPLK	562	581							[]	36.1686
0	Protein state 1 - 1(1)	Data\Lara_231020_P2948_MR_IB_Xlink_BS3_1mM_R1_fr2.raw	Accepted	40.2208	0	0.00102207	0.000223697	0.000223697	20.5426	0.81	8.64	6.1	0	Self Linked	Intra	XL	32.0742	31.9413	8476	0	0	4	568.79	DDX23	KQFQDLGRKMLEDPQER	196	212							[K196-K204]	31.941290164783;32.085054151983;32.196260172517
0	Protein state 1 - 1(1)	Data\Lara_231020_P2948_MR_IB_Xlink_BS3_1mM_R1_fr2.raw	Rejected	32.2829	0.337037	7.11201e-13	1.04152e-15	3.25332e-19	16.1172	1.15	1.88	363.11	0	Cross-linked	Inter	XL	37.8656	37.8656	10732	0	0	4	692.134	DECOY_SmB	KEEREAQKSNKPK	177	189		DDX23	TVAVIGGISR	499	508		[]	37.8656
0	Protein state 1 - 1(1)	Data\Lara_231020_P2948_MR_IB_Xlink_BS3_1mM_R1_fr2.raw	Rejected	30.9282	0.351852	1.94595e-07	3.30228e-06	6.77004e-09	26.7914	4.55	4.23	422.87	0	Cross-linked	Inter	XL	13.9586	13.9586	2263	0	0	4	598.808	DECOY_SmB	MRYDIHQLMK	224	233		DDX23	DRKSSPSK	35	42		[]	13.9586
0	Protein state 1 - 1(1)	Data\Lara_231020_P2948_MR_IB_Xlink_BS3_1mM_R1_fr2.raw	Rejected	29.7357	0.366667	7.48579e-09	2.18352e-07	1.18505e-07	23.1114	7	7.32	405.57	0	Cross-linked	Inter	XL	33.3737	33.3737	8995	0	0	4	608.825	DECOY_SmD1	ISLTELQVPER	60	70		CD2BP2	GPGQPSSPQR	189	198		[]	33.3737
0	Protein state 1 - 1(1)	Data\Lara_231020_P2948_MR_IB_Xlink_BS3_1mM_R1_fr2.raw	Rejected	36.262	0.125	1.351e-06	1.83743e-12	0.00649689	21.7903	0	0	18.01	0	Cross-linked plus a dead end	Inter	XL(+DE H2O)	43.1898	43.1898	12692	0	0	8	450.628	PRP6	SVDALKKCEHDPHVLLAVAK	830	849		DECOY_SmD1	NKLTMKVAK	71	79		[S830-T74;S830-K76;K835-T74;K835-K76;K836-T74;K836-K76]	43.1898
0	Protein state 1 - 1(1)	Data\Lara_231020_P2948_MR_IB_Xlink_BS3_1mM_R1_fr2.raw	Rejected	39.3966	0.203704	2.37446e-09	2.69592e-14	3.45683e-08	34.0255	5.82	5.82	4.22	0	Cross-linked	Inter	XL	16.3285	16.3285	2947	0	0	4	428.75	DECOY_SmD1	LTMKVAK	73	79		PRP8	HSKGVAK	664	670		[]	16.3285	rejected conflict q > qmin (0.0231267345050879) > (0)
0	Protein state 1 - 1(1)	Data\Lara_231020_P2948_MR_IB_Xlink_BS3_1mM_R1_fr2.raw	Rejected	28.892	0.381481	7.00924e-06	2.92347e-05	0.0413278	26.3418	3.71	3.86	4.11	0	Cross-linked	Inter	XL	34.8543	34.8543	9569	0	0	4	560.804	DDX23	KMLEDPQER	204	212		DECOY_SmD2	LVVIVSDGR	9	17		[]	34.8543	rejected conflict q > qmin (0.0545790934320074) > (0.042)
0	Protein state 1 - 1(1)	Data\Lara_231020_P2948_MR_IB_Xlink_BS3_1mM_R1_fr2.raw	Rejected	33.7864	0.296296	8.07978e-08	5.89984e-09	4.43008e-07	29.5772	5.39	5.58	4.97	0	Cross-linked	Inter	XL	41.1003	41.1003	11963	0	0	4	690.891	DECOY_BRR2	DLMLAATHVLDLRR	1172	1185		DECOY_SmD2	LVVIVSDGR	9	17		[]	41.1003
0	Protein state 1 - 1(1)	Data\Lara_231020_P2948_MR_IB_Xlink_BS3_1mM_R1_fr2.raw	Rejected	29.6569	0.37037	6.43129e-09	2.70498e-12	1.56864e-11	22.8856	3.63	4.17	422.41	0	Cross-linked	Inter	XL	30.542	30.542	8119	0	0	5	478.652	DECOY_SmD2	GKGSKPVETWMEK	36	48		PRP6	LEEVTGK	318	324		[]	30.542	rejected conflict q > qmin (0.0531914893617021) > (0.018)
0	Protein state 1 - 1(1)	Data\Lara_231020_P2948_MR_IB_Xlink_BS3_1mM_R1_fr2.raw	Rejected	25.1829	0.5625	1.0784e-06	0.0041251	6.85498e-09	21.1043	0	0	8.25	0	Cross-linked plus a dead end	Inter	XL(+DE H2O)	51.1085	51.1085	15067	0	0	5	763.02	DECOY_SmD3	GRGRAAVQAKLIAAKGR	14	30		BRR2	DMCLEKDTLGLFLR	740	753		[]	51.1085
0	Protein state 1 - 1(1)	Data\Lara_231020_P2948_MR_IB_Xlink_BS3_1mM_R1_fr2.raw	Rejected	35.963	0.262963	1.0145e-07	1.17535e-09	13.3238	32.156	9.78	9.75	11.43	0	Cross-linked	Inter	XL	30.4299	30.4299	8070	0	0	4	518.032	DDX23	KMLEDPQER	204	212		DECOY_SmD3	LIAAKGR	24	30		[K204-K28]	30.4299
0	Protein state 1 - 1(1)	Data\Lara_231020_P2948_MR_IB_Xlink_BS3_1mM_R1_fr2.raw	Rejected	36.9155	0.225926	1.13097e-11	5.76602e-15	1.91072e-17	26.9712	6.14	8.92	6.71	0	Cross-linked	Inter	XL	45.9445	45.9559	13668	0	0	4	676.633	DECOY_SmD3	LIAAKGRGAGSGQNK	24	38		DECOY_DDX23	RRDRSRHR	768	775		[K28-S772]	45.933192879183;45.955885642117
0	Protein state 1 - 1(1)	Data\Lara_231020_P2948_MR_IB_Xlink_BS3_1mM_R1_fr2.raw	Rejected	33.3071	0.121693	4.43669e-09	7.4924e-11	0.00028079	27.1927	5.58	4.7	414.96	0	Cross-linked	Intra	XL	41.1069	41.1069	11965	0	0	4	610.853	DECOY_SmD3	SGRIYVQELQAVR	61	73		SmD3	GKAAILK	98	104		[S61-K99]	41.1069
0	Protein state 1 - 1(1)	Data\Lara_231020_P2948_MR_IB_Xlink_BS3_1mM_R1_fr2.raw	Rejected	31.6721	0.340741	0.00333728	0.000472156	0.000139082	31.1545	3.96	4.66	6.88	0	Cross-linked	Inter	XL	36.1641	36.1641	10065	0	0	4	582.586	DECOY_SmD3	IYVQELQAVR	64	73		DECOY_PRP8	WKALQGLR	497	504		[]	36.1641	rejected conflict q > qmin (0.0481036077705828) > (0)
0	Protein state 1 - 1(1)	Data\Lara_231020_P2948_MR_IB_Xlink_BS3_1mM_R1_fr2.raw	Rejected	34.0156	0.296296	1.31426e-08	1.70099e-09	7.89674e-07	28.7703	2.59	1.89	0.33	0	Cross-linked	Inter	XL	36.1641	36.1641	10065	0	0	4	582.582	DECOY_SmD3	IYVQELQAVR	64	73		DDX23	KKEAKQR	345	351		[]	36.1641	rejected conflict q > qmin (0.0393154486586494) > (0)
0	Protein state 1 - 1(1)	Data\Lara_231020_P2948_MR_IB_Xlink_BS3_1mM_R1_fr2.raw	Rejected	25.7546	0.520833	6.71628e-06	2.7006	7.88913e-11	22.8348	0	0	3.01	0	Cross-linked plus a dead end	Inter	XL(+DE H2O)	50.9207	50.9207	15018	0	0	5	820.267	DECOY_SmE	NQLYRFILNIPQVMVKQVK	66	84		PRP8	IMKANPALYVLR	1733	1744		[]	50.9207	rejected conflict q > qmin (0.0218671152228764) > (0.005)
0	Protein state 1 - 1(1)	Data\Lara_231020_P2948_MR_IB_Xlink_BS3_1mM_R1_fr2.raw	Rejected	21.2812	0.791667	4.04763e-07	4.54212e-13	0.069964	15.3692	0	0	0.36	0	Cross-linked plus a dead end	Inter	XL(+DE H2O)	52.159	52.159	15349	0	0	8	620.104	PRP8	RLFPPWIKPADTEPPPLLVYK	934	954		DECOY_SmE	FILNIPQVMVKQVKQGQGR	71	89		[]	52.159	rejected conflict q > qmin (0.039529015979815) > (0)
0	Protein state 1 - 1(1)	Data\Lara_231020_P2948_MR_IB_Xlink_BS3_1mM_R1_fr2.raw	Rejected	36.1818	0.255556	1.12527e-07	6.68062e-08	0.543625	32.4518	0.79	0.1	447.01	0	Cross-linked	Inter	XL	33.7583	33.7583	9137	0	0	4	557.039	DDX23	KMLEDPQER	204	212		DECOY_SmE	QVKQGQGR	82	89		[K204-K84]	33.7583
0	Protein state 1 - 1(1)	Data\Lara_231020_P2948_MR_IB_Xlink_BS3_1mM_R1_fr2.raw	Rejected	34.4085	0.285185	8.01945e-10	4.24119e-08	3.55408e-06	27.3001	5.25	5.11	6.11	0	Cross-linked	Inter	XL	45.9739	45.9739	13675	0	0	4	700.138	DECOY_SmG	VRELAELMIISNGR	1	14		SNU114	LAVTVCINK	251	259		[]	45.9739
0	Protein state 1 - 1(1)	Data\Lara_231020_P2948_MR_IB_Xlink_BS3_1mM_R1_fr2.raw	Rejected	32.4212	0.32963	7.83296e-09	9.70314e-10	2.47958e-09	26.5096	3.17	3.02	15.28	0	Cross-linked	Inter	XL	45.9739	45.9739	13675	0	0	4	699.393	DECOY_SmG	VRELAELMIISNGR	1	14		DDX23	TVAVIGGISR	499	508		[]	45.9739	rejected conflict q > qmin (0.045790934320074) > (0.038)
0	Protein state 1 - 1(1)	Data\Lara_231020_P2948_MR_IB_Xlink_BS3_1mM_R1_fr2.raw	Rejected	34.9657	0.277778	1.77599e-09	1.04779e-10	1.18727e-12	28.5766	6.04	7.97	5.79	0	Cross-linked	Inter	XL	29.3384	29.3384	7606	0	0	5	593.109	CD2BP2	LDPPGGQFYNSKR	322	334		DECOY_SmG	ELAELMIISNGR	3	14		[]	29.3384	rejected conflict q > qmin (0.0365402405180388) > (0.012)
0	Protein state 1 - 1(1)	Data\Lara_231020_P2948_MR_IB_Xlink_BS3_1mM_R1_fr2.raw	Rejected	41.5866	0.181481	9.13048e-14	4.75402e-23	1.64836e-20	28.7744	0.94	1.2	339.31	0	Cross-linked	Inter	XL	29.3384	29.3384	7606	0	0	5	593.313	BRR2	SLVQEMVGSFGKR	546	558		DECOY_SmG	ELAELMIISNGR	3	14		[]	29.3384	rejected conflict q > qmin (0.0198889916743756) > (0.012)
0	Protein state 1 - 1(1)	Data\Lara_231020_P2948_MR_IB_Xlink_BS3_1mM_R1_fr2.raw	Rejected	42.6607	0.166667	8.77803e-16	1.80214e-20	9.14899e-21	24.8594	9.73	10.24	428.5	0	Cross-linked	Inter	XL	30.542	30.542	8119	0	0	5	478.655	DECOY_SmG	ELAELMIISNGR	3	14		PRP6	TVGDQMKK	55	62		[S11-T55]	30.542
0	Protein state 1 - 1(1)	Data\Lara_231020_P2948_MR_IB_Xlink_BS3_1mM_R1_fr2.raw	Rejected	33.6267	0.307407	3.80491e-08	4.32985e-05	1.31158e-06	28.9634	0.28	0.48	414.69	0	Cross-linked	Inter	XL	35.0281	35.0281	9638	0	0	4	603.837	DECOY_SmG	ELAELMIISNGR	3	14		DECOY_DDX23	QKAEKKR	471	477		[]	35.0281
0	Protein state 1 - 1(1)	Data\Lara_231020_P2948_MR_IB_Xlink_BS3_1mM_R1_fr2.raw	Rejected	48.0528	0.114815	5.21314e-08	1.03931e-12	0.207794	32.6087	0	0	17.69	0	Cross-linked	Inter	XL	52.499	52.499	15436	0	0	6	569.307	SNU114	IAVEPVNPSELPKMLDGLR	590	608		DECOY_SmG	KLEPPHAKSM	67	76		[]	52.499	rejected conflict q > qmin (0.0291396854764107) > (0.006)
0	Protein state 1 - 1(1)	Data\Lara_231020_P2948_MR_IB_Xlink_BS3_1mM_R1_fr2.raw	Accepted	40.0661	0	4.77916e-11	6.96223e-12	6.96223e-12	32.2577	0.07	0.07	0.64	0	Dead end	Intra	DE H2O	49.9648	49.9648	14772	0	0	1	1418.71	PRP8	EQSQLTATQTR	2035	2045							[S2037-;T2040-;T2042-;T2044-]	49.9648
0	Protein state 1 - 1(1)	Data\Lara_231020_P2948_MR_IB_Xlink_BS3_1mM_R1_fr2.raw	Accepted	39.9826	0.0333333	2.23575e-12	2.30125e-19	0.0729784	29.6471	5.82	5.72	298.86	0	Cross-linked plus a dead end	Intra	XL(+DE H2O)	52.5887	52.5887	15458	0	0	4	854.176	BRR2	DLLPYGFAIHHAGMTR	776	791		BRR2	GTQVYSPEKGR	830	840		[Y780-T831;Y780-Y834;Y780-S835;Y780-K838]	52.5887
0	Protein state 1 - 1(1)	Data\Lara_231020_P2948_MR_IB_Xlink_BS3_1mM_R1_fr1.raw	Accepted	39.932	0.0263158	7.968e-12	1.58279e-19	2.78257	30.6835	0	0	11.48	0	Cross-linked	Inter	XL	50.8422	50.8422	8615	0	0	7	777.387	PRP8	ASEMAGPPQMPNDFLSFQDIATEAAHPIR	1058	1086		DECOY_SmB	DFAKFTGIFIRGDQLICR	206	223		[]	50.8422
0	Protein state 1 - 1(1)	Data\Lara_231020_P2948_MR_IB_Xlink_BS3_1mM_R1_fr3.raw	Accepted	39.9028	0	4.68213e-18	3.35167e-19	3.35167e-19	23	1.76	1.8	0.84	0	Free Peptide	Intra		34.8964	34.8964	7175	0	0	4	513.282	SNU114	RGHVTQDAPIPGSPLYTIK	854	872							[]	34.8964
0	Protein state 1 - 1(1)	Data\Lara_231020_P2948_MR_IB_Xlink_BS3_1mM_R1_fr3.raw	Rejected	12.44	0.133333	1.45047e-05	7.60405e-07	7.60405e-07	5.5345	0.77	0.77	1.48	0	Self Linked	Intra	XL	11.7259	11.7259	1762	0	0	4	378.95	SmB	NSKQAEREEKR	55	65							[]	11.7259
0	Protein state 1 - 1(1)	Data\Lara_231020_P2948_MR_IB_Xlink_BS3_1mM_R1_fr3.raw	Rejected	11.7691	0.109756	0.0316491	0.00173516	0.00173516	11.2512	6.53	6.53	620.22	0	Dead end	Intra	DE H2O	11.7967	11.7967	1783	0	0	4	397.452	DECOY_DDX23	EREQPDELMKR	608	618							[K617-]	11.7967
0	Protein state 1 - 1(1)	Data\Lara_231020_P2948_MR_IB_Xlink_BS3_1mM_R1_fr2.raw	Accepted	39.846	0	1.55544e-10	6.47078e-16	6.47078e-16	32.8278	0.92	0.89	0.73	0	Dead end	Intra	DE H2O	52.5826	52.5826	15456	0	0	4	715.37	BRR2	DEPTGEVLSLVGKLEGTRMGDKAQR	34	58							[T37-;S42-;K46-;T50-;K55-]	52.5826
0	Protein state 1 - 1(1)	Data\Lara_231020_P2948_MR_IB_Xlink_BS3_1mM_R1_fr1.raw	Accepted	39.6043	0	1.53528e-11	0.000198193	2.40426e-15	24.1791	0	0	20.1	0	Cross-linked plus a dead end	Inter	XL(+DE H2O)	45.499	45.499	7766	0	0	8	963.997	DDX23	RRQQEVEERQRMLEEERKKRKQFQDLGRKMLEDPQER	176	212		PRP8	TNHIYVSSDDIKETGYTYILPK	2087	2108		[]	45.499	rejected conflict q > qmin (0.0144927536231884) > (0)
0	Protein state 1 - 1(1)	Data\Lara_231020_P2948_MR_IB_Xlink_BS3_1mM_R1_fr3.raw	Accepted	39.551	0.0232558	1.89318e-10	1.72864e-14	5.43799e-13	32.6048	0	0	422.71	0	Cross-linked	Intra	XL	45.6284	45.6284	9270	0	0	4	602.081	BRR2	TLNLCKMIDKR	1111	1121		BRR2	SLIDRTR	26	32		[K1116-T31;K1120-T31]	45.6284
0	Protein state 1 - 1(1)	Data\Lara_231020_P2948_MR_IB_Xlink_BS3_1mM_R1_fr3.raw	Rejected	9.23246	0.0736842	9.78119e-05	1.72406e-05	1.72406e-05	6	0.6	0.6	1219.39	0	Free Peptide	Intra		12.1993	12.1993	1874	0	0	2	415.224	PRP6	LQPGDTAK	352	359							[]	12.1993
0	Protein state 1 - 1(1)	Data\Lara_231020_P2948_MR_IB_Xlink_BS3_1mM_R1_fr1.raw	Accepted	39.4439	0	5.864e-12	1.08355e-12	1.08355e-12	9	1.41	1.43	1.16	0	Free Peptide	Intra		42.485	42.485	7158	0	0	4	664.551	40K	GHSGAVMELHYNTDGSMLFSASTDK	107	131							[]	42.485
0	Protein state 1 - 1(1)	Data\Lara_231020_P2948_MR_IB_Xlink_BS3_1mM_R1_fr2.raw	Accepted	39.045	0	7.08745e-16	5.4735e-17	5.4735e-17	19	3.56	2.88	392.7	0	Free Peptide	Intra		41.6466	41.6466	12185	0	0	4	643.356	BRR2	LRDKERRKEIDLLLGQTDDTR	148	168							[]	41.6466
0	Protein state 1 - 1(1)	Data\Lara_231020_P2948_MR_IB_Xlink_BS3_1mM_R1_fr1.raw	Accepted	38.7354	0	1.85117e-11	1.86714e-05	1.82557e-10	29.8281	1.14	0.73	1.61	0	Cross-linked plus a dead end	Intra	XL(+DE H2O)	36.3633	36.3633	5959	0	0	5	827.013	PRP8	QNTDKGNNPKGYLPSHYER	2240	2258		PRP8	QTKEQSQLTATQTR	2032	2045		[T2242-T2033;T2242-K2034;T2242-S2037;T2242-T2040;T2242-T2042;T2242-T2044;K2244-T2033;K2244-K2034;K2244-S2037;K2244-T2040;K2244-T2042;K2244-T2044;K2249-T2033;K2249-K2034;K2249-S2037;K2249-T2040;K2249-T2042;K2249-T2044;Y2251-T2033;Y2251-K2034;Y2251-S2037;Y2251-T2040;Y2251-T2042;Y2251-T2044;S2254-T2033;S2254-K2034;S2254-S2037;S2254-T2040;S2254-T2042;S2254-T2044;Y2256-T2033;Y2256-K2034;Y2256-S2037;Y2…	36.3633
0	Protein state 1 - 1(1)	Data\Lara_231020_P2948_MR_IB_Xlink_BS3_1mM_R1_fr3.raw	Rejected	12.5956	0.133333	0.000784528	0.000443167	0.000443167	10.3692	2.13	2.13	623.83	0	Self Linked	Intra	XL	12.5234	12.5234	1959	0	0	4	403.736	DECOY_DDX23	KQQKLDIGAIFGR	508	520							[]	12.5234
0	Protein state 1 - 1(1)	Data\Lara_231020_P2948_MR_IB_Xlink_BS3_1mM_R1_fr2.raw	Accepted	38.2768	0	1.57021e-16	1.10688e-17	1.10688e-17	18	1.72	1.72	1.56	0	Free Peptide	Intra		38.2761	38.2761	10902	0	0	2	777.895	SmB	GENLVSMTVEGPPPK	74	88							[]	38.2761
0	Protein state 1 - 1(1)	Data\Lara_231020_P2948_MR_IB_Xlink_BS3_1mM_R1_fr3.raw	Rejected	8.71879	0.207317	0.0076438	0.000715075	0.000715075	7.2293	4.81	8.72	477.98	0	Dead end	Intra	DE H2O	12.7323	12.7323	2011	0	0	4	531.261	DECOY_BRR2	SLIEETDSQLEASLQMR	220	236							[]	12.7323	rejected conflict q > qmin (0.0977011494252874) > (0)
0	Protein state 1 - 1(1)	Data\Lara_231020_P2948_MR_IB_Xlink_BS3_1mM_R1_fr2.raw	Accepted	38.1383	0	4.23712e-09	1.16819e-11	1.16819e-11	30.791	0.45	3.08	0.28	0	Dead end	Intra	DE H2O	24.0256	24.0256	5566	0	0	3	617.639	DDX23	QTVMFTATMPPAVER	601	615							[T602-;T606-;T608-]	24.0256
0	Protein state 1 - 1(1)	Data\Lara_231020_P2948_MR_IB_Xlink_BS3_1mM_R1_fr3.raw	Accepted	38.0529	0	2.97728e-17	1.65142e-16	1.65142e-16	15	5.15	1.08	1.46	0	Free Peptide	Intra		47.6685	47.6685	9624	0	0	3	888.451	PRP8	GPGNPVPGPLAPLPDYMSEEKLQEK	9	33							[]	47.6685
0	Protein state 1 - 1(1)	Data\Lara_231020_P2948_MR_IB_Xlink_BS3_1mM_R1_fr3.raw	Accepted	37.2778	0	1.27348e-13	2.67645e-12	2.67645e-12	9	1.26	1.26	2.11	0	Free Peptide	Intra		48.1719	48.1719	9719	0	0	2	685.86	SNU114	VVYSAFLMATPR	815	826							[]	48.1719
0	Protein state 1 - 1(1)	Data\Lara_231020_P2948_MR_IB_Xlink_BS3_1mM_R1_fr2.raw	Accepted	37.1036	0	3.3127e-10	7.26918e-13	7.26918e-13	30.0035	2.11	2.06	0.83	0	Self Linked	Intra	XL	30.5082	30.5082	8105	0	0	4	506.278	BRR2	VPHKLNNPKFNDPHVK	1875	1890							[K1878-K1883]	30.5082
0	Protein state 1 - 1(1)	Data\Lara_231020_P2948_MR_IB_Xlink_BS3_1mM_R1_fr1.raw	Accepted	37.0213	0	7.6309e-12	2.14838e-14	2.14838e-14	25.9785	0.95	1.21	1.25	0	Dead end	Intra	DE H2O	47.8937	47.8937	8166	0	0	4	779.153	40K	LPGHAGSINEVAFHPDEPIIISASSDKR	323	350							[S329-;S344-;S346-;S347-;K349-]	47.8937
0	Protein state 1 - 1(1)	Data\Lara_231020_P2948_MR_IB_Xlink_BS3_1mM_R1_fr3.raw	Rejected	11.029	0.121951	0.225377	0.0199659	0.0199659	10.9279	0.6	0.6	698.55	0	Dead end	Intra	DE H2O	13.0882	13.0882	2098	0	0	4	358.693	PRP6	RMDERRKER	111	119							[K117-]	13.0882
0	Protein state 1 - 1(1)	Data\Lara_231020_P2948_MR_IB_Xlink_BS3_1mM_R1_fr3.raw	Rejected	8.69075	0.207317	0.0602343	0.00180552	0.00180552	8.2241	0.79	0.79	1.58	0	Dead end	Intra	DE H2O	13.1889	13.1889	2129	0	0	4	364.464	SmB	IKPKNSKQAER	51	61							[]	13.1889
0	Protein state 1 - 1(1)	Data\Lara_231020_P2948_MR_IB_Xlink_BS3_1mM_R1_fr3.raw	Rejected	8.47857	0.219512	0.0461649	0.00328354	0.00328354	7.9011	1.07	1.07	0.32	0	Dead end	Intra	DE H2O	13.214	13.214	2136	0	0	4	399.736	PRP8	HSKGVAKTVTKQR	664	676							[]	13.214
0	Protein state 1 - 1(1)	Data\Lara_231020_P2948_MR_IB_Xlink_BS3_1mM_R1_fr3.raw	Accepted	36.9873	0	2.1013e-11	3.03032e-14	3.03032e-14	27.6332	2.16	2.16	2.91	0	Dead end	Intra	DE H2O	18.502	18.502	3433	0	0	4	428.487	DDX23	EEKDKSKELHAIK	239	251							[K241-;K243-;S244-;K245-]	18.502
0	Protein state 1 - 1(1)	Data\Lara_231020_P2948_MR_IB_Xlink_BS3_1mM_R1_fr1.raw	Accepted	36.985	0	7.4112e-12	4.61592e-15	4.61592e-15	26.6663	1.93	1.58	2.64	0	Dead end	Intra	DE H2O	51.7225	51.7225	8760	0	0	4	869.459	40K	ILYKLPGHAGSINEVAFHPDEPIIISASSDK	319	349							[Y321-;K322-;S329-;S344-;S346-;S347-]	51.7225
0	Protein state 1 - 1(1)	Data\Lara_231020_P2948_MR_IB_Xlink_BS3_1mM_R1_fr3.raw	Accepted	36.7015	0	2.39939e-10	1.41972e-05	3.29976e-09	29.2634	2.87	1.08	3.45	0	Cross-linked plus a dead end	Intra	XL(+DE H2O)	37.3537	37.2844	7639	0	0	4	556.577	DDX23	ELHAIKER	246	253		DDX23	YLGGIKKR	254	261		[K251-Y254;K251-K259;K251-K260]	37.28435510265;37.42309080825
0	Protein state 1 - 1(1)	Data\Lara_231020_P2948_MR_IB_Xlink_BS3_1mM_R1_fr3.raw	Rejected	11.1095	0.121951	0.00583374	0.000576543	0.000576543	9.8468	8.09	7.2	514.19	0	Dead end	Intra	DE H2O	14.5835	14.5835	2480	0	0	4	472.728	DDX23	HWSQKKLDEMTDR	356	368							[S358-;K360-;K361-;T366-]	14.5835
0	Protein state 1 - 1(1)	Data\Lara_231020_P2948_MR_IB_Xlink_BS3_1mM_R1_fr3.raw	Accepted	36.6507	0	4.97921e-10	1.69296e-13	1.69296e-13	29.7394	1.09	1.09	2.08	0	Dead end	Intra	DE H2O	20.9258	20.9258	4023	0	0	4	363.723	TSSC4	KRVLGKVGEPGR	229	240							[K229-;K234-]	20.9258
0	Protein state 1 - 1(1)	Data\Lara_231020_P2948_MR_IB_Xlink_BS3_1mM_R1_fr3.raw	Rejected	8.66535	0.207317	0.347474	0.0859505	0.0859505	8.6006	2.14	2.14	587.13	0	Dead end	Intra	DE H2O	14.7042	14.7042	2506	0	0	4	424.964	SmB	GVGGPSQQVMTPQGR	133	147							[]	14.7042	rejected conflict q > qmin (0.0977011494252874) > (0.054)
0	Protein state 1 - 1(1)	Data\Lara_231020_P2948_MR_IB_Xlink_BS3_1mM_R1_fr3.raw	Accepted	36.6163	0	4.27408e-11	2.62954e-14	2.62954e-14	27.7615	2.05	2.01	0.49	0	Self Linked	Intra	XL	30.2271	30.2271	6204	0	0	4	565.302	40K	VKRLKGHTSFVNSCYPAR	144	161							[K145-K148;K145-T151;K145-S152;K145-S156;K145-Y158;K148-T151;K148-S152;K148-S156;K148-Y158;T151-S152;T151-S156;T151-Y158;S152-S156;S152-Y158;S156-Y158]	30.2271
0	Protein state 1 - 1(1)	Data\Lara_231020_P2948_MR_IB_Xlink_BS3_1mM_R1_fr3.raw	Rejected	8.09891	0.219512	0.00310056	0.003138	0.003138	5.677	1.13	1.13	7.55	0	Dead end	Intra	DE H2O	14.8669	14.8669	2549	0	0	4	350.942	DDX23	SRDRRRGGSR	49	58							[]	14.8669
0	Protein state 1 - 1(1)	Data\Lara_231020_P2948_MR_IB_Xlink_BS3_1mM_R1_fr2.raw	Accepted	36.595	0.0333333	2.54612e-10	5.63431e-17	0.00244709	29.1748	3.55	3.18	358.25	0	Cross-linked plus a dead end	Intra	XL(+DE H2O)	34.3212	34.3212	9351	0	0	5	563.891	PRP8	GNNPKGYLPSHYER	2245	2258		PRP8	TLTTKER	529	535		[K2249-T529;K2249-T531;K2249-T532;K2249-K533;Y2251-T531;Y2251-T532;Y2251-K533]	34.3212
0	Protein state 1 - 1(1)	Data\Lara_231020_P2948_MR_IB_Xlink_BS3_1mM_R1_fr3.raw	Rejected	11.5224	0.121951	0.00512009	0.0152202	0.0152202	10.2442	8.68	8.68	7.98	0	Dead end	Intra	DE H2O	15.1309	15.1309	2622	0	0	2	457.235	PRP6	SDIGPAR	32	38							[S32-]	15.1309
0	Protein state 1 - 1(1)	Data\Lara_231020_P2948_MR_IB_Xlink_BS3_1mM_R1_fr3.raw	Rejected	12.7055	0.0666667	0.00804203	0.00426773	0.00426773	11.7544	8.03	8.03	15.63	0	Self Linked	Intra	XL	15.3258	15.3258	2670	0	0	4	446.733	DECOY_BRR2	REEQMQPKTRQAK	2070	2082							[K2077-T2078]	15.3258
0	Protein state 1 - 1(1)	Data\Lara_231020_P2948_MR_IB_Xlink_BS3_1mM_R1_fr2.raw	Accepted	36.5353	0	1.07122e-10	5.48462e-12	5.48462e-12	28.4219	1.24	1.24	2.45	0	Dead end	Intra	DE H2O	44.52	44.52	13206	0	0	2	492.826	PRP6	LLLKSVR	296	302							[K299-;S300-]	44.52
0	Protein state 1 - 1(1)	Data\Lara_231020_P2948_MR_IB_Xlink_BS3_1mM_R1_fr3.raw	Rejected	6.23224	0.126316	0.00196504	0.0114309	0.0114309	5	3.31	3.31	854.9	0	Free Peptide	Intra		15.6555	15.6555	2753	0	0	3	392.555	DECOY_SmD3	LMDPLILFR	50	58							[]	15.6555
0	Protein state 1 - 1(1)	Data\Lara_231020_P2948_MR_IB_Xlink_BS3_1mM_R1_fr3.raw	Rejected	7.51091	0.105263	0.000547083	0.0061132	0.0061132	5	7.34	7.34	7.51	0	Free Peptide	Intra		15.714	15.714	2769	0	0	2	466.738	DECOY_PRP6	EIEEKER	813	819							[]	15.714
0	Protein state 1 - 1(1)	Data\Lara_231020_P2948_MR_IB_Xlink_BS3_1mM_R1_fr3.raw	Accepted	36.4627	0	1.46038e-16	1.23828e-17	1.23828e-17	15	1.56	1.56	0.39	0	Free Peptide	Intra		29.9554	29.9554	6128	0	0	4	467.463	SmB	HMNLILCDCDEFRK	37	50							[]	29.9554
0	Protein state 1 - 1(1)	Data\Lara_231020_P2948_MR_IB_Xlink_BS3_1mM_R1_fr3.raw	Rejected	9.80063	0.170732	0.002796	0.00115745	0.00115745	7.8411	3.84	3.84	3.12	0	Dead end	Intra	DE H2O	16.9626	16.9626	3024	0	0	4	366.466	DECOY_PRP6	TIKRQSWFLK	84	93							[]	16.9626
0	Protein state 1 - 1(1)	Data\Lara_231020_P2948_MR_IB_Xlink_BS3_1mM_R1_fr1.raw	Accepted	36.3394	0.0188679	0.000181247	7.42727e-05	0.301257	19.8068	1.33	1.33	0.49	0	Cross-linked plus a dead end	Inter	XL(+DE H2O)	38.0927	38.0927	6266	0	0	4	1004.51	BRR2	MGDKAQRTKPQMQEER	52	67		DECOY_PRP8	MRKFHRRDRKER	2172	2183		[]	38.0927	rejected conflict q > qmin (0.0434782608695652) > (0) Rejected by score conflict resolution
[truncated: 795 more rows]

## Sheet: 231108_P2948_BS3_025mM_uniPept
Peptide ID	State/Concentration Pair	Run	Decision	Score	q	E	E-Alpha	E-Beta	Best Site Score	Monoisotopic PPM	Highest Peak PPM	Selected Precursor PPM	Complements Found	Type	Intra/Inter	Modification Name	Peptide RT	Best MS2 RT	Best MS2 Scan Number	Total XIC Area	Total Isotopic Intensity	z	m/z	Protein 1	Peptide 1	Start 1	Stop 1	Protein 1 Isoforms	Protein 2	Peptide 2	Start 2	Stop 2	Protein 2 Isoforms	Selected Sites	MS2 RTs	Notes
[truncated: 307 more rows]
